# Supplementary material for: Transfer RNA derived fragment, tRF-Glu-CTC, aggravates the development of neovascular age-related macular degeneration
Source: Theranostics. 2024 Jan 27;14(4):1500–16. doi: 10.7150/thno.92943 (PMC10879880; doi:10.7150/thno.92943)
Supplement: Supplementary file 1 — Supplementary figures and tables. [file thnov14p1500s1.zip]

Archive with 12 entries (12 files):
- Table S8.xlsx
- __MACOSX/._Table S8.xlsx
- Table S4.xlsx
- __MACOSX/._Table S4.xlsx
- Table S5.xlsx
- __MACOSX/._Table S5.xlsx
- Table S6.xlsx
- __MACOSX/._Table S6.xlsx
- Table S7.xlsx
- __MACOSX/._Table S7.xlsx
- Supplemental Materials.pdf
- __MACOSX/._Supplemental Materials.pdf
