# Supplementary material for: Transfer RNA derived fragment, tRF-Glu-CTC, aggravates the development of neovascular age-related macular degeneration
Source: Theranostics. 2024 Jan 27;14(4):1500–16. doi: 10.7150/thno.92943 (PMC10879880; doi:10.7150/thno.92943)
Supplement: Supplementary file 1 — Supplementary figures and tables. [file thnov14p1500s1.zip › Table S8.xlsx]

## Sheet: predicted-go-bp
Table S8. GO enrichment analysis revealed enriched biological process terms of predicted target genes of tRF-Glu-CTC.
id	Term	Count	Pop.Hits	List.Total	Pop.Total	Fold.Enrichment	Pvalue	FDR	Enrichment.Score	Gene.Ratio
GO:0009987	cellular process	3025	16132	3855	23843	1.15977	8.76759e-59	5.77609e-55	58.0571	0.784695
GO:0051179	localization	1312	5795	3855	23843	1.40029	1.50716e-50	4.96457e-47	49.8218	0.340337
GO:0051234	establishment of localization	1019	4462	3855	23843	1.41248	1.56249e-38	3.43122e-35	37.8062	0.264332
GO:0065007	biological regulation	2357	12339	3855	23843	1.18145	1.05331e-37	1.7348e-34	36.9774	0.611414
GO:0006810	transport	990	4336	3855	23843	1.41216	3.46904e-37	4.5708e-34	36.4598	0.256809
GO:0044237	cellular metabolic process	1924	9766	3855	23843	1.2185	9.10911e-35	1.00018e-31	34.0405	0.499092
GO:0050789	regulation of biological process	2233	11746	3855	23843	1.1758	3.67656e-32	3.15363e-29	31.4346	0.579248
GO:0008152	metabolic process	2090	10863	3855	23843	1.18996	3.82955e-32	3.15363e-29	31.4169	0.542153
GO:0044238	primary metabolic process	1924	9860	3855	23843	1.20688	6.91108e-32	5.05891e-29	31.1605	0.499092
GO:0071840	cellular component organization or biogenesis	1289	6158	3855	23843	1.29464	5.64955e-31	3.72192e-28	30.248	0.334371
GO:0016043	cellular component organization	1254	5982	3855	23843	1.29655	3.43389e-30	2.05659e-27	29.4642	0.325292
GO:0071704	organic substance metabolic process	1996	10358	3855	23843	1.19185	4.17356e-30	2.29129e-27	29.3795	0.517769
GO:0050794	regulation of cellular process	2112	11106	3855	23843	1.17618	4.69947e-29	2.38155e-26	28.328	0.54786
GO:0033036	macromolecule localization	663	2808	3855	23843	1.46034	7.16493e-28	3.37161e-25	27.1448	0.171984
GO:0051641	cellular localization	592	2458	3855	23843	1.48962	5.15714e-27	2.26501e-24	26.2876	0.153567
GO:0032879	regulation of localization	642	2718	3855	23843	1.46091	5.63012e-27	2.3182e-24	26.2495	0.166537
GO:0048518	positive regulation of biological process	1215	5862	3855	23843	1.28194	7.96828e-27	3.08794e-24	26.0986	0.315175
GO:0008104	protein localization	598	2495	3855	23843	1.48241	1.00271e-26	3.66993e-24	25.9988	0.155123
GO:0071702	organic substance transport	588	2460	3855	23843	1.47836	6.13812e-26	2.12831e-23	25.212	0.152529
GO:0006807	nitrogen compound metabolic process	1796	9307	3855	23843	1.19353	1.1715e-25	3.85893e-23	24.9313	0.465888
GO:0044260	cellular macromolecule metabolic process	1479	7492	3855	23843	1.22098	8.82155e-24	2.76745e-21	23.0545	0.383658
GO:0043412	macromolecule modification	792	3627	3855	23843	1.35056	1.28454e-22	3.80823e-20	21.8913	0.205447
GO:0031323	regulation of cellular metabolic process	1182	5811	3855	23843	1.25807	1.32953e-22	3.80823e-20	21.8763	0.306615
GO:0080090	regulation of primary metabolic process	1152	5673	3855	23843	1.25596	1.27202e-21	3.49168e-19	20.8955	0.298833
GO:0071705	nitrogen compound transport	497	2087	3855	23843	1.47289	1.88997e-21	4.98044e-19	20.7235	0.128923
GO:0048522	positive regulation of cellular process	1077	5255	3855	23843	1.26759	2.42252e-21	6.1383e-19	20.6157	0.279377
GO:0006464	cellular protein modification process	754	3459	3855	23843	1.34821	3.21198e-21	7.55733e-19	20.4932	0.19559
GO:0036211	protein modification process	754	3459	3855	23843	1.34821	3.21198e-21	7.55733e-19	20.4932	0.19559
GO:0032502	developmental process	1219	6087	3855	23843	1.23862	8.38288e-21	1.90436e-18	20.0766	0.316213
GO:0048731	system development	960	4615	3855	23843	1.28658	1.03276e-20	2.26795e-18	19.986	0.249027
GO:0019222	regulation of metabolic process	1246	6249	3855	23843	1.23323	1.22295e-20	2.59898e-18	19.9126	0.323217
GO:0048856	anatomical structure development	1144	5666	3855	23843	1.24878	1.6208e-20	3.33681e-18	19.7903	0.296757
GO:0051171	regulation of nitrogen compound metabolic process	1122	5541	3855	23843	1.25239	1.72585e-20	3.44543e-18	19.763	0.291051
GO:0048523	negative regulation of cellular process	964	4646	3855	23843	1.28332	1.88063e-20	3.64399e-18	19.7257	0.250065
GO:0051649	establishment of localization in cell	440	1821	3855	23843	1.49444	3.23756e-20	6.09402e-18	19.4898	0.114137
GO:0065008	regulation of biological quality	803	3760	3855	23843	1.32088	4.11801e-20	7.53596e-18	19.3853	0.208301
GO:0048519	negative regulation of biological process	1050	5147	3855	23843	1.26175	5.12225e-20	9.12037e-18	19.2905	0.272374
GO:0034613	cellular protein localization	402	1633	3855	23843	1.52257	5.61628e-20	9.73686e-18	19.2506	0.10428
GO:0006793	phosphorus metabolic process	656	2964	3855	23843	1.36887	6.42328e-20	1.08504e-17	19.1922	0.170169
GO:0006796	phosphate-containing compound metabolic process	642	2896	3855	23843	1.37111	1.19995e-19	1.97631e-17	18.9208	0.166537
GO:0070727	cellular macromolecule localization	402	1644	3855	23843	1.51238	1.95689e-19	3.11698e-17	18.7084	0.10428
GO:0043170	macromolecule metabolic process	1674	8821	3855	23843	1.17375	1.98715e-19	3.11698e-17	18.7018	0.434241
GO:0046907	intracellular transport	364	1460	3855	23843	1.542	4.56576e-19	6.99517e-17	18.3405	0.0944228
GO:0015031	protein transport	417	1729	3855	23843	1.49169	5.11271e-19	7.65512e-17	18.2913	0.108171
GO:0045184	establishment of protein localization	435	1824	3855	23843	1.47503	6.88129e-19	1.00742e-16	18.1623	0.11284
GO:0031325	positive regulation of cellular metabolic process	664	3041	3855	23843	1.35048	1.04452e-18	1.49593e-16	17.9811	0.172244
GO:0051128	regulation of cellular component organization	556	2462	3855	23843	1.39676	1.13232e-18	1.58718e-16	17.946	0.144228
GO:0065009	regulation of molecular function	554	2452	3855	23843	1.39742	1.19696e-18	1.62226e-16	17.9219	0.143709
GO:0015833	peptide transport	425	1778	3855	23843	1.47841	1.2066e-18	1.62226e-16	17.9184	0.110246
GO:0042886	amide transport	427	1793	3855	23843	1.47294	1.97876e-18	2.60722e-16	17.7036	0.110765
GO:1901564	organonitrogen compound metabolic process	1235	6275	3855	23843	1.21728	2.76484e-18	3.57152e-16	17.5583	0.320363
GO:0009966	regulation of signal transduction	596	2689	3855	23843	1.37086	3.6011e-18	4.56231e-16	17.4436	0.154604
GO:0009893	positive regulation of metabolic process	703	3270	3855	23843	1.32967	3.8139e-18	4.74074e-16	17.4186	0.182361
GO:0035556	intracellular signal transduction	568	2540	3855	23843	1.38309	3.90288e-18	4.76151e-16	17.4086	0.147341
GO:0051049	regulation of transport	446	1899	3855	23843	1.4526	4.43479e-18	5.31207e-16	17.3531	0.115694
GO:0007275	multicellular organism development	1046	5215	3855	23843	1.24055	1.66087e-17	1.95389e-15	16.7797	0.271336
GO:0048869	cellular developmental process	885	4305	3855	23843	1.27147	2.12364e-17	2.45449e-15	16.6729	0.229572
GO:0051173	positive regulation of nitrogen compound metabolic process	632	2916	3855	23843	1.3405	4.98972e-17	5.66763e-15	16.3019	0.163943
GO:0044267	cellular protein metabolic process	939	4631	3855	23843	1.25409	8.14315e-17	9.03874e-15	16.0892	0.24358
GO:0016310	phosphorylation	482	2118	3855	23843	1.40753	8.232e-17	9.03874e-15	16.0845	0.125032
GO:0030154	cell differentiation	840	4074	3855	23843	1.27525	8.98597e-17	9.70485e-15	16.0464	0.217899
GO:0006996	organelle organization	754	3596	3855	23843	1.29685	1.01859e-16	1.08234e-14	15.992	0.19559
GO:0051174	regulation of phosphorus metabolic process	401	1700	3855	23843	1.45892	1.30289e-16	1.36245e-14	15.8851	0.104021
GO:0019220	regulation of phosphate metabolic process	399	1695	3855	23843	1.45593	2.222e-16	2.28727e-14	15.6533	0.103502
GO:0060255	regulation of macromolecule metabolic process	1140	5804	3855	23843	1.21483	2.72266e-16	2.75953e-14	15.565	0.29572
GO:0010646	regulation of cell communication	675	3178	3855	23843	1.31367	3.76534e-16	3.7585e-14	15.4242	0.175097
GO:0048583	regulation of response to stimulus	763	3666	3855	23843	1.28727	4.02972e-16	3.96236e-14	15.3947	0.197925
GO:0023051	regulation of signaling	677	3201	3855	23843	1.3081	8.92148e-16	8.64334e-14	15.0496	0.175616
GO:0006811	ion transport	357	1497	3855	23843	1.47497	1.39257e-15	1.32961e-13	14.8562	0.092607
GO:0010604	positive regulation of macromolecule metabolic process	644	3034	3855	23843	1.31282	2.528e-15	2.37921e-13	14.5972	0.167056
GO:0009058	biosynthetic process	1105	5665	3855	23843	1.20642	9.11649e-15	8.45907e-13	14.0402	0.286641
GO:0042325	regulation of phosphorylation	350	1481	3855	23843	1.46167	1.0617e-14	9.71452e-13	13.974	0.0907912
GO:0007010	cytoskeleton organization	306	1257	3855	23843	1.50565	1.11544e-14	1.00664e-12	13.9526	0.0793774
GO:0032268	regulation of cellular protein metabolic process	540	2491	3855	23843	1.34078	1.54252e-14	1.37326e-12	13.8118	0.140078
GO:0006468	protein phosphorylation	409	1792	3855	23843	1.41163	1.58471e-14	1.39201e-12	13.8	0.106096
GO:0051246	regulation of protein metabolic process	575	2682	3855	23843	1.32601	1.63756e-14	1.41951e-12	13.7858	0.149157
GO:1901576	organic substance biosynthetic process	1088	5583	3855	23843	1.20531	2.21171e-14	1.89231e-12	13.6553	0.282231
GO:0019538	protein metabolic process	1056	5399	3855	23843	1.20973	2.37038e-14	2.00206e-12	13.6252	0.27393
GO:0016192	vesicle-mediated transport	336	1419	3855	23843	1.46451	2.89503e-14	2.41423e-12	13.5383	0.0871595
GO:0007154	cell communication	1286	6757	3855	23843	1.17713	5.09499e-14	4.19572e-12	13.2929	0.333593
GO:0050793	regulation of developmental process	555	2590	3855	23843	1.32535	5.7382e-14	4.66707e-12	13.2412	0.143969
GO:0050790	regulation of catalytic activity	411	1819	3855	23843	1.39748	6.84066e-14	5.49589e-12	13.1649	0.106615
GO:0044249	cellular biosynthetic process	1069	5497	3855	23843	1.20279	7.91716e-14	6.28412e-12	13.1014	0.277302
GO:0032880	regulation of protein localization	249	991	3855	23843	1.55404	1.03231e-13	8.09626e-12	12.9862	0.0645914
GO:0031399	regulation of protein modification process	389	1709	3855	23843	1.40781	1.14738e-13	8.89284e-12	12.9403	0.100908
GO:0023057	negative regulation of signaling	313	1323	3855	23843	1.46326	2.67357e-13	2.04808e-11	12.5729	0.0811933
GO:0010648	negative regulation of cell communication	312	1319	3855	23843	1.46301	2.99537e-13	2.26822e-11	12.5235	0.0809339
GO:0060341	regulation of cellular localization	219	852	3855	23843	1.58979	3.03175e-13	2.26968e-11	12.5183	0.0568093
GO:0023052	signaling	1269	6697	3855	23843	1.17197	3.53019e-13	2.61314e-11	12.4522	0.329183
GO:0044085	cellular component biogenesis	612	2929	3855	23843	1.29232	3.57499e-13	2.6169e-11	12.4467	0.158755
GO:1902531	regulation of intracellular signal transduction	382	1695	3855	23843	1.3939	8.51796e-13	6.16663e-11	12.0697	0.0990921
GO:0044093	positive regulation of molecular function	326	1405	3855	23843	1.43509	1.13741e-12	8.14482e-11	11.9441	0.0845655
GO:0009653	anatomical structure morphogenesis	558	2650	3855	23843	1.30234	1.26289e-12	8.94613e-11	11.8986	0.144747
GO:0022607	cellular component assembly	567	2700	3855	23843	1.29884	1.306e-12	9.15309e-11	11.8841	0.147082
GO:0007165	signal transduction	1162	6102	3855	23843	1.1778	1.78996e-12	1.24129e-10	11.7472	0.301427
GO:0048585	negative regulation of response to stimulus	353	1556	3855	23843	1.40314	2.8173e-12	1.93337e-10	11.5502	0.0915694
GO:0022008	neurogenesis	381	1705	3855	23843	1.38209	3.11639e-12	2.11658e-10	11.5063	0.0988327
GO:0006886	intracellular protein transport	228	916	3855	23843	1.53949	3.24296e-12	2.18006e-10	11.4891	0.059144
GO:0009968	negative regulation of signal transduction	281	1184	3855	23843	1.46788	3.31714e-12	2.20741e-10	11.4792	0.0728923
GO:0001932	regulation of protein phosphorylation	318	1375	3855	23843	1.43041	3.35657e-12	2.21131e-10	11.4741	0.0824903
GO:0040011	locomotion	380	1701	3855	23843	1.38171	3.47444e-12	2.2663e-10	11.4591	0.0985733
GO:0006928	movement of cell or subcellular component	412	1878	3855	23843	1.35687	5.83668e-12	3.76981e-10	11.2338	0.106874
GO:0007399	nervous system development	486	2280	3855	23843	1.31837	6.77107e-12	4.33085e-10	11.1693	0.12607
GO:0048699	generation of neurons	359	1602	3855	23843	1.38602	9.67698e-12	6.12999e-10	11.0143	0.0931258
GO:0051247	positive regulation of protein metabolic process	354	1576	3855	23843	1.38926	1.00368e-11	6.29737e-10	10.9984	0.0918288
GO:0050896	response to stimulus	1703	9375	3855	23843	1.12352	1.10671e-11	6.87832e-10	10.956	0.441764
GO:2000026	regulation of multicellular organismal development	439	2032	3855	23843	1.33622	1.13395e-11	6.98177e-10	10.9454	0.113878
GO:0045595	regulation of cell differentiation	398	1815	3855	23843	1.35626	1.49437e-11	9.11564e-10	10.8255	0.103243
GO:0009056	catabolic process	463	2169	3855	23843	1.32026	1.86528e-11	1.12738e-09	10.7293	0.120104
GO:0032270	positive regulation of cellular protein metabolic process	333	1474	3855	23843	1.39728	2.11763e-11	1.26827e-09	10.6742	0.0863813
GO:0048468	cell development	475	2239	3855	23843	1.31213	2.57622e-11	1.52902e-09	10.589	0.123217
GO:0022603	regulation of anatomical structure morphogenesis	247	1033	3855	23843	1.47888	3.30828e-11	1.94598e-09	10.4804	0.0640726
GO:0030036	actin cytoskeleton organization	167	636	3855	23843	1.62404	3.55145e-11	2.07053e-09	10.4496	0.0433204
GO:0007155	cell adhesion	284	1224	3855	23843	1.43507	3.61304e-11	2.08796e-09	10.4421	0.0736706
GO:0051239	regulation of multicellular organismal process	610	2991	3855	23843	1.26139	3.70348e-11	2.12161e-09	10.4314	0.158236
GO:0022610	biological adhesion	286	1236	3855	23843	1.43115	4.20718e-11	2.38939e-09	10.376	0.0741894
GO:0008283	cell proliferation	427	1991	3855	23843	1.32646	6.55492e-11	3.69092e-09	10.1834	0.110765
GO:0010562	positive regulation of phosphorus metabolic process	260	1109	3855	23843	1.45003	8.47659e-11	4.69275e-09	10.0718	0.0674449
GO:0045937	positive regulation of phosphate metabolic process	260	1109	3855	23843	1.45003	8.47659e-11	4.69275e-09	10.0718	0.0674449
GO:1903827	regulation of cellular protein localization	142	523	3855	23843	1.67928	8.74605e-11	4.80158e-09	10.0582	0.0368353
GO:0072657	protein localization to membrane	131	472	3855	23843	1.71659	9.72188e-11	5.2932e-09	10.0122	0.0339818
GO:0048513	animal organ development	673	3362	3855	23843	1.23809	9.82812e-11	5.30718e-09	10.0075	0.174578
GO:0032989	cellular component morphogenesis	270	1163	3855	23843	1.43589	1.06291e-10	5.69303e-09	9.9735	0.0700389
GO:0016477	cell migration	305	1346	3855	23843	1.40149	1.11281e-10	5.91227e-09	9.95358	0.079118
GO:0055085	transmembrane transport	289	1263	3855	23843	1.41524	1.18953e-10	6.17011e-09	9.92462	0.0749676
GO:0042327	positive regulation of phosphorylation	241	1015	3855	23843	1.46855	1.19178e-10	6.17011e-09	9.9238	0.0625162
GO:0048870	cell motility	331	1484	3855	23843	1.37953	1.19881e-10	6.17011e-09	9.92125	0.0858625
GO:0051674	localization of cell	331	1484	3855	23843	1.37953	1.19881e-10	6.17011e-09	9.92125	0.0858625
GO:1901575	organic substance catabolic process	386	1778	3855	23843	1.34274	1.22349e-10	6.24834e-09	9.9124	0.10013
GO:0044281	small molecule metabolic process	392	1812	3855	23843	1.33803	1.38706e-10	7.02158e-09	9.8579	0.101686
GO:0030030	cell projection organization	338	1523	3855	23843	1.37263	1.39622e-10	7.02158e-09	9.85505	0.0876783
GO:0051716	cellular response to stimulus	1425	7763	3855	23843	1.13533	1.44342e-10	7.20397e-09	9.84061	0.36965
GO:0023014	signal transduction by protein phosphorylation	196	790	3855	23843	1.5345	1.50871e-10	7.4732e-09	9.8214	0.0508431
GO:0000902	cell morphogenesis	249	1060	3855	23843	1.45288	1.76943e-10	8.69925e-09	9.75217	0.0645914
GO:0120036	plasma membrane bounded cell projection organization	329	1479	3855	23843	1.37583	1.89778e-10	9.26117e-09	9.72175	0.0853437
GO:0030029	actin filament-based process	181	718	3855	23843	1.55916	1.99545e-10	9.66618e-09	9.69996	0.046952
GO:0030182	neuron differentiation	322	1443	3855	23843	1.38015	2.07623e-10	9.98409e-09	9.68272	0.0835279
GO:0031175	neuron projection development	246	1047	3855	23843	1.4532	2.239e-10	1.06888e-08	9.64995	0.0638132
GO:1901362	organic cyclic compound biosynthetic process	785	4018	3855	23843	1.20836	2.60423e-10	1.23429e-08	9.58432	0.203632
GO:0007265	Ras protein signal transduction	119	426	3855	23843	1.72772	4.53277e-10	2.13299e-08	9.34364	0.030869
GO:0043085	positive regulation of catalytic activity	247	1060	3855	23843	1.44121	4.75669e-10	2.22249e-08	9.32269	0.0640726
GO:1901360	organic cyclic compound metabolic process	1059	5622	3855	23843	1.16504	4.93785e-10	2.29089e-08	9.30646	0.274708
GO:0044248	cellular catabolic process	408	1917	3855	23843	1.31636	5.19098e-10	2.38167e-08	9.28475	0.105837
GO:0000165	MAPK cascade	191	776	3855	23843	1.52233	5.20584e-10	2.38167e-08	9.28351	0.049546
GO:0033043	regulation of organelle organization	281	1239	3855	23843	1.40272	5.74405e-10	2.60978e-08	9.24078	0.0728923
GO:0043549	regulation of kinase activity	188	762	3855	23843	1.52595	5.82134e-10	2.61871e-08	9.23498	0.0487678
GO:0031401	positive regulation of protein modification process	267	1166	3855	23843	1.41628	5.84321e-10	2.61871e-08	9.23335	0.0692607
GO:0048666	neuron development	270	1182	3855	23843	1.41281	6.02777e-10	2.68317e-08	9.21984	0.0700389
GO:0046903	secretion	263	1146	3855	23843	1.41941	6.30194e-10	2.78639e-08	9.20053	0.0682231
GO:0043933	protein-containing complex subunit organization	401	1884	3855	23843	1.31644	7.39013e-10	3.24574e-08	9.13135	0.104021
GO:0001934	positive regulation of protein phosphorylation	228	968	3855	23843	1.45679	8.29257e-10	3.61798e-08	9.08131	0.059144
GO:0019752	carboxylic acid metabolic process	212	888	3855	23843	1.47659	9.88146e-10	4.2552e-08	9.00518	0.0549935
GO:0022604	regulation of cell morphogenesis	134	502	3855	23843	1.65096	9.88229e-10	4.2552e-08	9.00514	0.0347601
GO:1902532	negative regulation of intracellular signal transduction	139	527	3855	23843	1.63133	1.14081e-09	4.8803e-08	8.94279	0.0360571
GO:0018130	heterocycle biosynthetic process	758	3895	3855	23843	1.20364	1.25848e-09	5.34895e-08	8.90015	0.196628
GO:0097435	supramolecular fiber organization	164	650	3855	23843	1.56051	1.3318e-09	5.6243e-08	8.87556	0.0425422
GO:0032990	cell part morphogenesis	173	695	3855	23843	1.53956	1.40409e-09	5.89179e-08	8.85261	0.0448768
GO:0043408	regulation of MAPK cascade	177	715	3855	23843	1.5311	1.41912e-09	5.91719e-08	8.84798	0.0459144
GO:0034645	cellular macromolecule biosynthetic process	870	4546	3855	23843	1.18366	1.59273e-09	6.59932e-08	8.79786	0.225681
GO:0019438	aromatic compound biosynthetic process	759	3906	3855	23843	1.20184	1.62534e-09	6.69235e-08	8.78905	0.196887
GO:0008219	cell death	431	2061	3855	23843	1.29341	1.78007e-09	7.28391e-08	8.74956	0.111803
GO:0042592	homeostatic process	369	1723	3855	23843	1.32458	1.79906e-09	7.31616e-08	8.74496	0.0957198
GO:0051338	regulation of transferase activity	206	864	3855	23843	1.47465	1.92318e-09	7.77296e-08	8.71598	0.0534371
GO:0006725	cellular aromatic compound metabolic process	1023	5443	3855	23843	1.16245	1.94531e-09	7.81447e-08	8.71101	0.26537
GO:0032940	secretion by cell	230	988	3855	23843	1.43982	2.10754e-09	8.41483e-08	8.67622	0.0596628
GO:0032501	multicellular organismal process	1486	8200	3855	23843	1.12083	2.12909e-09	8.44967e-08	8.67181	0.385473
GO:0009889	regulation of biosynthetic process	787	4074	3855	23843	1.19479	2.26933e-09	8.95229e-08	8.6441	0.20415
GO:0007264	small GTPase mediated signal transduction	131	495	3855	23843	1.63683	2.72298e-09	1.0678e-07	8.56496	0.0339818
GO:0009059	macromolecule biosynthetic process	886	4652	3855	23843	1.17796	2.86975e-09	1.11869e-07	8.54216	0.229831
GO:0009967	positive regulation of signal transduction	309	1407	3855	23843	1.35832	2.93695e-09	1.13815e-07	8.5321	0.0801556
GO:0040012	regulation of locomotion	219	935	3855	23843	1.44867	2.99004e-09	1.15195e-07	8.52432	0.0568093
GO:0051240	positive regulation of multicellular organismal process	371	1742	3855	23843	1.31723	3.19165e-09	1.22248e-07	8.49598	0.0962387
GO:0051493	regulation of cytoskeleton organization	135	516	3855	23843	1.61816	3.4438e-09	1.31143e-07	8.46296	0.0350195
GO:0006812	cation transport	241	1052	3855	23843	1.4169	3.99644e-09	1.51313e-07	8.39833	0.0625162
GO:0030155	regulation of cell adhesion	158	630	3855	23843	1.55115	4.17678e-09	1.56768e-07	8.37916	0.0409857
GO:0006082	organic acid metabolic process	222	954	3855	23843	1.43927	4.1881e-09	1.56768e-07	8.37798	0.0575875
GO:0042127	regulation of cell proliferation	352	1644	3855	23843	1.32427	4.53657e-09	1.68853e-07	8.34327	0.09131
GO:0007015	actin filament organization	107	385	3855	23843	1.71894	4.57559e-09	1.69348e-07	8.33955	0.0277562
GO:0098609	cell-cell adhesion	164	662	3855	23843	1.53222	5.39949e-09	1.98726e-07	8.26765	0.0425422
GO:0043436	oxoacid metabolic process	217	931	3855	23843	1.44161	5.45021e-09	1.99478e-07	8.26359	0.0562905
GO:0034654	nucleobase-containing compound biosynthetic process	741	3831	3855	23843	1.19631	6.30242e-09	2.29394e-07	8.20049	0.192218
GO:0048858	cell projection morphogenesis	166	674	3855	23843	1.5233	6.78185e-09	2.45488e-07	8.16865	0.043061
GO:0120039	plasma membrane bounded cell projection morphogenesis	165	670	3855	23843	1.52316	7.5802e-09	2.72887e-07	8.12032	0.0428016
GO:0031326	regulation of cellular biosynthetic process	772	4015	3855	23843	1.18924	8.11955e-09	2.90715e-07	8.09047	0.200259
GO:0045859	regulation of protein kinase activity	164	668	3855	23843	1.51846	1.05814e-08	3.76813e-07	7.97546	0.0425422
GO:0009891	positive regulation of biosynthetic process	389	1860	3855	23843	1.29352	1.20171e-08	4.25637e-07	7.9202	0.100908
GO:0051050	positive regulation of transport	241	1065	3855	23843	1.3996	1.24892e-08	4.39993e-07	7.90347	0.0625162
GO:0006820	anion transport	138	541	3855	23843	1.57768	1.30148e-08	4.56073e-07	7.88556	0.0357977
GO:0010941	regulation of cell death	358	1692	3855	23843	1.30864	1.31907e-08	4.59792e-07	7.87973	0.0928664
GO:0033674	positive regulation of kinase activity	131	507	3855	23843	1.59808	1.32672e-08	4.60023e-07	7.87722	0.0339818
GO:0034220	ion transmembrane transport	207	892	3855	23843	1.4353	1.77981e-08	6.09711e-07	7.74963	0.0536965
GO:0046942	carboxylic acid transport	83	283	3855	23843	1.81396	1.78141e-08	6.09711e-07	7.74924	0.0215305
GO:0030001	metal ion transport	193	820	3855	23843	1.45573	1.78674e-08	6.09711e-07	7.74794	0.0500649
GO:2000112	regulation of cellular macromolecule biosynthetic process	723	3750	3855	23843	1.19246	1.79545e-08	6.09711e-07	7.74583	0.187549
GO:0046483	heterocycle metabolic process	1002	5375	3855	23843	1.15299	1.86193e-08	6.29045e-07	7.73004	0.259922
GO:0032956	regulation of actin cytoskeleton organization	94	334	3855	23843	1.74068	1.99541e-08	6.70702e-07	7.69997	0.0243839
GO:0015849	organic acid transport	83	284	3855	23843	1.80757	2.12256e-08	7.09819e-07	7.67314	0.0215305
GO:0051270	regulation of cellular component movement	216	941	3855	23843	1.41971	2.20932e-08	7.3313e-07	7.65574	0.0560311
GO:0010556	regulation of macromolecule biosynthetic process	738	3841	3855	23843	1.18836	2.21452e-08	7.3313e-07	7.65472	0.19144
GO:0042221	response to chemical	815	4287	3855	23843	1.17582	2.26949e-08	7.47572e-07	7.64407	0.211414
GO:0048812	neuron projection morphogenesis	160	656	3855	23843	1.50853	2.55754e-08	8.38264e-07	7.59218	0.0415045
GO:0033554	cellular response to stress	353	1675	3855	23843	1.30346	2.62254e-08	8.55313e-07	7.58128	0.0915694
GO:0006629	lipid metabolic process	271	1234	3855	23843	1.35828	2.91561e-08	9.46208e-07	7.53527	0.0702983
GO:0044255	cellular lipid metabolic process	209	910	3855	23843	1.4205	3.58267e-08	1.15699e-06	7.44579	0.0542153
GO:0006915	apoptotic process	388	1873	3855	23843	1.28124	3.87848e-08	1.24641e-06	7.41134	0.100649
GO:2000145	regulation of cell motility	199	860	3855	23843	1.43117	4.23575e-08	1.35462e-06	7.37307	0.0516213
GO:0034641	cellular nitrogen compound metabolic process	1106	6011	3855	23843	1.13801	4.30428e-08	1.36988e-06	7.3661	0.2869
GO:0012501	programmed cell death	394	1908	3855	23843	1.27719	4.36533e-08	1.38264e-06	7.35998	0.102205
GO:0019219	regulation of nucleobase-containing compound metabolic process	735	3840	3855	23843	1.18384	4.58721e-08	1.44596e-06	7.33845	0.190661
GO:0031328	positive regulation of cellular biosynthetic process	378	1824	3855	23843	1.28175	5.65399e-08	1.77374e-06	7.24764	0.0980545
GO:0045860	positive regulation of protein kinase activity	114	436	3855	23843	1.61717	5.78867e-08	1.80738e-06	7.23742	0.029572
GO:0044271	cellular nitrogen compound biosynthetic process	858	4561	3855	23843	1.16349	6.12288e-08	1.90271e-06	7.21304	0.222568
GO:0010557	positive regulation of macromolecule biosynthetic process	356	1706	3855	23843	1.29065	6.77972e-08	2.09694e-06	7.16879	0.0923476
GO:0001505	regulation of neurotransmitter levels	87	310	3855	23843	1.73578	7.59752e-08	2.3389e-06	7.11933	0.0225681
GO:0051640	organelle localization	131	522	3855	23843	1.55216	8.36521e-08	2.56326e-06	7.07752	0.0339818
GO:0090066	regulation of anatomical structure size	136	547	3855	23843	1.53776	8.5978e-08	2.61938e-06	7.06561	0.0352789
GO:0030334	regulation of cell migration	189	816	3855	23843	1.43254	8.62789e-08	2.61938e-06	7.0641	0.0490272
GO:0051336	regulation of hydrolase activity	217	962	3855	23843	1.39515	8.75936e-08	2.64709e-06	7.05753	0.0562905
GO:0051094	positive regulation of developmental process	309	1455	3855	23843	1.31351	9.70498e-08	2.91947e-06	7.01301	0.0801556
GO:0044087	regulation of cellular component biogenesis	200	876	3855	23843	1.41209	1.12305e-07	3.36301e-06	6.9496	0.0518807
GO:0006351	transcription, DNA-templated	649	3367	3855	23843	1.19217	1.23881e-07	3.69289e-06	6.907	0.168353
GO:0048584	positive regulation of response to stimulus	428	2115	3855	23843	1.25161	1.2776e-07	3.79136e-06	6.89361	0.111025
GO:0051272	positive regulation of cellular component movement	131	526	3855	23843	1.54036	1.33354e-07	3.93961e-06	6.875	0.0339818
GO:0051347	positive regulation of transferase activity	142	581	3855	23843	1.51164	1.35449e-07	3.9728e-06	6.86822	0.0368353
GO:0031344	regulation of cell projection organization	170	723	3855	23843	1.45428	1.35683e-07	3.9728e-06	6.86747	0.0440986
GO:0120035	regulation of plasma membrane bounded cell projection organization	168	714	3855	23843	1.45528	1.53122e-07	4.46357e-06	6.81496	0.0435798
GO:0042391	regulation of membrane potential	112	434	3855	23843	1.59612	1.56882e-07	4.55304e-06	6.80443	0.0290532
GO:0006950	response to stress	686	3586	3855	23843	1.18318	1.61981e-07	4.68041e-06	6.79054	0.177951
GO:0065003	protein-containing complex assembly	349	1683	3855	23843	1.28256	1.7901e-07	5.14987e-06	6.74712	0.0905318
GO:0010647	positive regulation of cell communication	360	1744	3855	23843	1.27671	1.83767e-07	5.26371e-06	6.73573	0.0933852
GO:0005975	carbohydrate metabolic process	134	544	3855	23843	1.5235	1.89006e-07	5.37452e-06	6.72352	0.0347601
GO:0023056	positive regulation of signaling	361	1750	3855	23843	1.27587	1.89267e-07	5.37452e-06	6.72293	0.0936446
GO:0007166	cell surface receptor signaling pathway	496	2505	3855	23843	1.22465	1.97936e-07	5.59658e-06	6.70348	0.128664
GO:0006355	regulation of transcription, DNA-templated	634	3292	3855	23843	1.19115	2.04576e-07	5.75961e-06	6.68914	0.164462
GO:0032774	RNA biosynthetic process	651	3390	3855	23843	1.18773	2.07225e-07	5.80935e-06	6.68356	0.168872
GO:0097659	nucleic acid-templated transcription	649	3381	3855	23843	1.18723	2.31486e-07	6.44815e-06	6.63547	0.168353
GO:0060627	regulation of vesicle-mediated transport	126	506	3855	23843	1.54013	2.31969e-07	6.44815e-06	6.63457	0.0326848
GO:0070201	regulation of establishment of protein localization	172	741	3855	23843	1.43564	2.82493e-07	7.8196e-06	6.54899	0.0446174
GO:0040017	positive regulation of locomotion	133	543	3855	23843	1.51492	2.94353e-07	8.11381e-06	6.53113	0.0345006
GO:0006139	nucleobase-containing compound metabolic process	967	5242	3855	23843	1.14095	2.99506e-07	8.22145e-06	6.52359	0.250843
GO:0007417	central nervous system development	190	836	3855	23843	1.40567	3.25245e-07	8.89094e-06	6.48779	0.0492866
GO:0060284	regulation of cell development	223	1010	3855	23843	1.36559	3.3243e-07	9.0399e-06	6.4783	0.057847
GO:0051223	regulation of protein transport	167	717	3855	23843	1.44057	3.33439e-07	9.0399e-06	6.47698	0.0433204
GO:0046578	regulation of Ras protein signal transduction	69	237	3855	23843	1.80068	3.70623e-07	1.00068e-05	6.43107	0.0178988
GO:1990778	protein localization to cell periphery	79	283	3855	23843	1.72654	3.74118e-07	1.006e-05	6.42699	0.0204929
GO:0018193	peptidyl-amino acid modification	248	1145	3855	23843	1.33962	3.75982e-07	1.0061e-05	6.42483	0.064332
GO:0015711	organic anion transport	104	402	3855	23843	1.60009	3.77209e-07	1.0061e-05	6.42342	0.026978
GO:0048017	inositol lipid-mediated signaling	48	145	3855	23843	2.04743	3.79308e-07	1.00626e-05	6.42101	0.0124514
GO:1903506	regulation of nucleic acid-templated transcription	634	3306	3855	23843	1.1861	3.80325e-07	1.00626e-05	6.41985	0.164462
GO:0051960	regulation of nervous system development	217	980	3855	23843	1.36953	3.83435e-07	1.00903e-05	6.41631	0.0562905
GO:2001141	regulation of RNA biosynthetic process	635	3312	3855	23843	1.18582	3.84437e-07	1.00903e-05	6.41518	0.164721
GO:0007267	cell-cell signaling	326	1570	3855	23843	1.28426	4.1144e-07	1.07562e-05	6.38569	0.0845655
GO:0010468	regulation of gene expression	794	4236	3855	23843	1.15931	4.23522e-07	1.09912e-05	6.37312	0.205966
GO:0050767	regulation of neurogenesis	198	881	3855	23843	1.39004	4.23764e-07	1.09912e-05	6.37288	0.0513619
GO:0051252	regulation of RNA metabolic process	668	3505	3855	23843	1.17876	4.33056e-07	1.11881e-05	6.36346	0.173281
GO:0044282	small molecule catabolic process	82	298	3855	23843	1.7019	4.36094e-07	1.12226e-05	6.36042	0.0212711
GO:0043087	regulation of GTPase activity	80	289	3855	23843	1.7121	4.60411e-07	1.18023e-05	6.33685	0.0207523
GO:0051130	positive regulation of cellular component organization	271	1272	3855	23843	1.31771	4.67636e-07	1.1941e-05	6.33009	0.0702983
GO:0043067	regulation of programmed cell death	322	1551	3855	23843	1.28405	4.94789e-07	1.25856e-05	6.30558	0.0835279
GO:0048015	phosphatidylinositol-mediated signaling	47	142	3855	23843	2.04713	5.01511e-07	1.26954e-05	6.29972	0.012192
GO:0032970	regulation of actin filament-based process	99	380	3855	23843	1.61134	5.02961e-07	1.26954e-05	6.29847	0.0256809
GO:0045935	positive regulation of nucleobase-containing compound metabolic process	360	1761	3855	23843	1.26439	5.05806e-07	1.27185e-05	6.29602	0.0933852
GO:0051051	negative regulation of transport	123	498	3855	23843	1.52761	5.09994e-07	1.27751e-05	6.29243	0.0319066
GO:0032535	regulation of cellular component size	100	385	3855	23843	1.60648	5.13665e-07	1.28183e-05	6.28932	0.0259403
GO:0007049	cell cycle	348	1695	3855	23843	1.26983	5.17896e-07	1.28751e-05	6.28576	0.0902724
GO:0032147	activation of protein kinase activity	70	244	3855	23843	1.77437	5.61846e-07	1.39152e-05	6.25038	0.0181582
GO:0030335	positive regulation of cell migration	122	494	3855	23843	1.52746	5.69627e-07	1.40551e-05	6.24441	0.0316472
GO:1902533	positive regulation of intracellular signal transduction	209	943	3855	23843	1.37079	5.87029e-07	1.44304e-05	6.23134	0.0542153
GO:0072659	protein localization to plasma membrane	71	249	3855	23843	1.76358	6.02072e-07	1.47452e-05	6.22035	0.0184176
GO:0006887	exocytosis	87	324	3855	23843	1.66077	6.19594e-07	1.50761e-05	6.20789	0.0225681
GO:0010975	regulation of neuron projection development	135	560	3855	23843	1.49102	6.20161e-07	1.50761e-05	6.2075	0.0350195
GO:0040008	regulation of growth	163	704	3855	23843	1.43203	6.7892e-07	1.64438e-05	6.16818	0.0422827
GO:0032386	regulation of intracellular transport	106	417	3855	23843	1.57219	7.27715e-07	1.75594e-05	6.13804	0.0274968
GO:0051046	regulation of secretion	188	835	3855	23843	1.39254	7.30307e-07	1.75594e-05	6.13649	0.0487678
GO:0010628	positive regulation of gene expression	376	1857	3855	23843	1.25231	7.59349e-07	1.81912e-05	6.11956	0.0975357
GO:2000147	positive regulation of cell motility	125	512	3855	23843	1.51	7.94583e-07	1.89664e-05	6.09986	0.0324254
GO:0090087	regulation of peptide transport	173	758	3855	23843	1.41161	8.23513e-07	1.95859e-05	6.08433	0.0448768
GO:0045597	positive regulation of cell differentiation	226	1038	3855	23843	1.34663	8.34758e-07	1.9782e-05	6.07844	0.0586252
GO:1903828	negative regulation of cellular protein localization	38	107	3855	23843	2.19653	8.50864e-07	2.00914e-05	6.07014	0.00985733
GO:0048667	cell morphogenesis involved in neuron differentiation	144	609	3855	23843	1.46245	8.67776e-07	2.04175e-05	6.06159	0.0373541
GO:0051254	positive regulation of RNA metabolic process	318	1539	3855	23843	1.27798	9.14507e-07	2.13861e-05	6.03881	0.0824903
GO:0045664	regulation of neuron differentiation	167	728	3855	23843	1.4188	9.15435e-07	2.13861e-05	6.03837	0.0433204
GO:0042981	regulation of apoptotic process	317	1534	3855	23843	1.27812	9.42983e-07	2.19518e-05	6.0255	0.0822309
GO:0007266	Rho protein signal transduction	58	193	3855	23843	1.85869	9.90351e-07	2.29733e-05	6.00421	0.0150454
GO:0016197	endosomal transport	53	171	3855	23843	1.91697	1.00542e-06	2.32411e-05	5.99765	0.0137484
GO:0043269	regulation of ion transport	155	667	3855	23843	1.43728	1.00971e-06	2.32586e-05	5.9958	0.0402075
GO:1903530	regulation of secretion by cell	172	756	3855	23843	1.40716	1.09086e-06	2.50403e-05	5.96223	0.0446174
GO:0007005	mitochondrion organization	126	520	3855	23843	1.49866	1.09467e-06	2.50405e-05	5.96072	0.0326848
GO:0016070	RNA metabolic process	789	4232	3855	23843	1.1531	1.11483e-06	2.54135e-05	5.95279	0.204669
GO:0051017	actin filament bundle assembly	50	159	3855	23843	1.94495	1.25038e-06	2.84051e-05	5.90296	0.0129702
GO:0022407	regulation of cell-cell adhesion	94	363	3855	23843	1.60161	1.2826e-06	2.9037e-05	5.89191	0.0243839
GO:0040007	growth	229	1061	3855	23843	1.33492	1.38808e-06	3.13175e-05	5.85758	0.0594034
GO:0045893	positive regulation of transcription, DNA-templated	302	1458	3855	23843	1.28111	1.40212e-06	3.1419e-05	5.85321	0.0783398
GO:1903508	positive regulation of nucleic acid-templated transcription	302	1458	3855	23843	1.28111	1.40212e-06	3.1419e-05	5.85321	0.0783398
GO:0022402	cell cycle process	232	1078	3855	23843	1.33108	1.47847e-06	3.30175e-05	5.83019	0.0601816
GO:1902680	positive regulation of RNA biosynthetic process	302	1459	3855	23843	1.28023	1.49075e-06	3.31792e-05	5.8266	0.0783398
GO:0048878	chemical homeostasis	239	1116	3855	23843	1.32456	1.51038e-06	3.3503e-05	5.82091	0.0619974
GO:0051668	localization within membrane	43	130	3855	23843	2.04579	1.53467e-06	3.38826e-05	5.81398	0.0111543
GO:0000904	cell morphogenesis involved in differentiation	172	760	3855	23843	1.39975	1.54078e-06	3.38826e-05	5.81226	0.0446174
GO:0080134	regulation of response to stress	253	1192	3855	23843	1.31275	1.54292e-06	3.38826e-05	5.81166	0.0656291
GO:0043410	positive regulation of MAPK cascade	124	514	3855	23843	1.49209	1.68555e-06	3.68917e-05	5.77326	0.032166
GO:0031098	stress-activated protein kinase signaling cascade	74	270	3855	23843	1.69514	1.82638e-06	3.98418e-05	5.73841	0.0191958
GO:0007610	behavior	161	706	3855	23843	1.41045	2.06841e-06	4.49726e-05	5.68436	0.0417639
GO:1905114	cell surface receptor signaling pathway involved in cell-cell signaling	123	511	3855	23843	1.48875	2.08909e-06	4.52727e-05	5.68004	0.0319066
GO:0007017	microtubule-based process	163	717	3855	23843	1.40606	2.17552e-06	4.69457e-05	5.66244	0.0422827
GO:0006935	chemotaxis	131	552	3855	23843	1.46781	2.18054e-06	4.69457e-05	5.66144	0.0339818
GO:0031324	negative regulation of cellular metabolic process	486	2498	3855	23843	1.20332	2.21733e-06	4.75315e-05	5.65417	0.12607
GO:0014065	phosphatidylinositol 3-kinase signaling	40	119	3855	23843	2.07898	2.22218e-06	4.75315e-05	5.65322	0.0103761
GO:0061572	actin filament bundle organization	50	162	3855	23843	1.90894	2.29786e-06	4.89913e-05	5.63868	0.0129702
GO:0051056	regulation of small GTPase mediated signal transduction	73	267	3855	23843	1.69102	2.35356e-06	5.0017e-05	5.62827	0.0189364
GO:0051172	negative regulation of nitrogen compound metabolic process	455	2325	3855	23843	1.21039	2.57578e-06	5.45634e-05	5.58909	0.118029
GO:0006839	mitochondrial transport	72	263	3855	23843	1.69322	2.61282e-06	5.51706e-05	5.58289	0.018677
GO:0090304	nucleic acid metabolic process	866	4708	3855	23843	1.13767	2.65904e-06	5.58076e-05	5.57528	0.224643
GO:0042330	taxis	131	554	3855	23843	1.46251	2.65992e-06	5.58076e-05	5.57513	0.0339818
GO:0000278	mitotic cell cycle	184	831	3855	23843	1.36947	2.94508e-06	6.15942e-05	5.5309	0.0477302
GO:0008360	regulation of cell shape	49	159	3855	23843	1.90606	3.02668e-06	6.31005e-05	5.51903	0.0127108
GO:1902903	regulation of supramolecular fiber organization	87	336	3855	23843	1.60146	3.14042e-06	6.52654e-05	5.50301	0.0225681
GO:0006835	dicarboxylic acid transport	29	76	3855	23843	2.36005	3.17404e-06	6.57566e-05	5.49839	0.0075227
GO:0006486	protein glycosylation	57	195	3855	23843	1.80791	3.20692e-06	6.60224e-05	5.49391	0.014786
GO:0043413	macromolecule glycosylation	57	195	3855	23843	1.80791	3.20692e-06	6.60224e-05	5.49391	0.014786
GO:0060322	head development	151	659	3855	23843	1.41719	3.21758e-06	6.60355e-05	5.49247	0.0391699
GO:0051656	establishment of organelle localization	101	405	3855	23843	1.54242	3.28002e-06	6.7108e-05	5.48412	0.0261997
GO:0009892	negative regulation of metabolic process	533	2778	3855	23843	1.18667	3.6796e-06	7.50502e-05	5.4342	0.138262
GO:0098660	inorganic ion transmembrane transport	153	671	3855	23843	1.41028	3.70785e-06	7.52498e-05	5.43088	0.0396887
GO:0007409	axonogenesis	112	461	3855	23843	1.50264	3.71223e-06	7.52498e-05	5.43036	0.0290532
GO:0000226	microtubule cytoskeleton organization	127	538	3855	23843	1.46002	4.11088e-06	8.30379e-05	5.38607	0.0329442
GO:0008285	negative regulation of cell proliferation	152	667	3855	23843	1.40946	4.12164e-06	8.30379e-05	5.38493	0.0394293
GO:0010563	negative regulation of phosphorus metabolic process	134	575	3855	23843	1.44136	4.58203e-06	9.17519e-05	5.33894	0.0347601
GO:0045936	negative regulation of phosphate metabolic process	134	575	3855	23843	1.44136	4.58203e-06	9.17519e-05	5.33894	0.0347601
GO:0042060	wound healing	87	339	3855	23843	1.58729	4.60215e-06	9.18756e-05	5.33704	0.0225681
GO:0006470	protein dephosphorylation	64	230	3855	23843	1.72103	5.12997e-06	0.000102103	5.28988	0.0166018
GO:0007162	negative regulation of cell adhesion	71	263	3855	23843	1.6697	5.22061e-06	0.000103566	5.28228	0.0184176
GO:0070085	glycosylation	59	207	3855	23843	1.76286	5.23491e-06	0.000103566	5.28109	0.0153048
GO:0001558	regulation of cell growth	102	415	3855	23843	1.52016	5.80705e-06	0.000114541	5.23604	0.0264591
GO:0050730	regulation of peptidyl-tyrosine phosphorylation	67	245	3855	23843	1.6914	5.93879e-06	0.00011679	5.2263	0.01738
GO:0110053	regulation of actin filament organization	68	250	3855	23843	1.68231	6.19966e-06	0.000121558	5.20763	0.0176394
GO:0061564	axon development	117	493	3855	23843	1.46783	7.44169e-06	0.000145477	5.12833	0.0303502
GO:0051726	regulation of cell cycle	206	961	3855	23843	1.32581	7.49634e-06	0.000146112	5.12515	0.0534371
GO:0019233	sensory perception of pain	42	133	3855	23843	1.95314	7.60681e-06	0.000147802	5.1188	0.0108949
GO:0006487	protein N-linked glycosylation	28	75	3855	23843	2.30905	7.62792e-06	0.000147802	5.11759	0.00726329
GO:0010467	gene expression	944	5201	3855	23843	1.12259	7.67019e-06	0.000148185	5.11519	0.244877
GO:0010605	negative regulation of macromolecule metabolic process	486	2526	3855	23843	1.18998	7.78978e-06	0.000150056	5.10847	0.12607
GO:0000209	protein polyubiquitination	54	187	3855	23843	1.78603	8.49152e-06	0.000163097	5.07101	0.0140078
GO:0045785	positive regulation of cell adhesion	94	379	3855	23843	1.534	8.95505e-06	0.0001715	5.04793	0.0243839
GO:0021885	forebrain cell migration	27	72	3855	23843	2.31936	1.00163e-05	0.000191267	4.99929	0.00700389
GO:0098656	anion transmembrane transport	57	202	3855	23843	1.74526	1.04148e-05	0.000198302	4.98235	0.014786
GO:0070371	ERK1 and ERK2 cascade	85	336	3855	23843	1.56465	1.06381e-05	0.00020197	4.97314	0.0220493
GO:0030217	T cell differentiation	69	259	3855	23843	1.64773	1.14028e-05	0.000215866	4.94299	0.0178988
GO:0010769	regulation of cell morphogenesis involved in differentiation	81	317	3855	23843	1.58038	1.14459e-05	0.000216062	4.94135	0.0210117
GO:1902905	positive regulation of supramolecular fiber organization	54	189	3855	23843	1.76713	1.18947e-05	0.000223893	4.92464	0.0140078
GO:0016311	dephosphorylation	89	357	3855	23843	1.54191	1.23649e-05	0.00023208	4.90781	0.0230869
GO:0070372	regulation of ERK1 and ERK2 cascade	81	318	3855	23843	1.57541	1.29572e-05	0.000242506	4.88749	0.0210117
GO:1905475	regulation of protein localization to membrane	45	149	3855	23843	1.86794	1.3389e-05	0.000249877	4.87325	0.0116732
GO:0001938	positive regulation of endothelial cell proliferation	29	81	3855	23843	2.21437	1.35999e-05	0.000253097	4.86646	0.0075227
GO:0032101	regulation of response to external stimulus	158	713	3855	23843	1.37058	1.3854e-05	0.000257099	4.85843	0.0409857
GO:0033365	protein localization to organelle	167	761	3855	23843	1.35728	1.41825e-05	0.000262457	4.84825	0.0433204
GO:0009611	response to wounding	110	464	3855	23843	1.46626	1.4449e-05	0.000266639	4.84016	0.0285344
GO:0007626	locomotory behavior	66	247	3855	23843	1.65266	1.57478e-05	0.000289794	4.80278	0.0171206
GO:0003014	renal system process	33	98	3855	23843	2.08269	1.58948e-05	0.000291685	4.79874	0.00856031
GO:0007167	enzyme linked receptor protein signaling pathway	187	870	3855	23843	1.32941	1.65546e-05	0.000302949	4.78108	0.0485084
GO:0045944	positive regulation of transcription by RNA polymerase II	240	1158	3855	23843	1.28186	1.66362e-05	0.0003036	4.77894	0.0622568
GO:1901566	organonitrogen compound biosynthetic process	337	1697	3855	23843	1.22824	1.67558e-05	0.000304938	4.77583	0.0874189
GO:0007159	leukocyte cell-cell adhesion	77	301	3855	23843	1.5822	1.77916e-05	0.000322895	4.74979	0.0199741
GO:0051129	negative regulation of cellular component organization	153	690	3855	23843	1.37145	1.8194e-05	0.000329291	4.74007	0.0396887
GO:1901137	carbohydrate derivative biosynthetic process	141	627	3855	23843	1.39087	1.84306e-05	0.000332659	4.73446	0.0365759
GO:0046632	alpha-beta T cell differentiation	34	103	3855	23843	2.04164	1.9216e-05	0.000345889	4.71634	0.00881971
GO:0006605	protein targeting	80	317	3855	23843	1.56087	2.08645e-05	0.000374538	4.68059	0.0207523
GO:0080135	regulation of cellular response to stress	134	592	3855	23843	1.39997	2.11636e-05	0.000378874	4.67441	0.0347601
GO:0050808	synapse organization	84	337	3855	23843	1.54165	2.15057e-05	0.000383956	4.66745	0.0217899
GO:0072511	divalent inorganic cation transport	106	448	3855	23843	1.4634	2.23457e-05	0.000397875	4.65081	0.0274968
GO:0042110	T cell activation	113	484	3855	23843	1.44401	2.27494e-05	0.00040397	4.64303	0.0293126
GO:0018212	peptidyl-tyrosine modification	79	313	3855	23843	1.56106	2.33061e-05	0.000412744	4.63253	0.0204929
GO:0010634	positive regulation of epithelial cell migration	40	130	3855	23843	1.90306	2.4442e-05	0.000431699	4.61186	0.0103761
GO:0061061	muscle structure development	148	668	3855	23843	1.37032	2.587e-05	0.0004557	4.5872	0.0383917
GO:0006520	cellular amino acid metabolic process	70	270	3855	23843	1.60351	2.6238e-05	0.00046095	4.58107	0.0181582
GO:0005996	monosaccharide metabolic process	65	246	3855	23843	1.63424	2.65987e-05	0.000466044	4.57514	0.0168612
GO:0051403	stress-activated MAPK cascade	63	237	3855	23843	1.6441	2.87846e-05	0.000503006	4.54084	0.0163424
GO:0018108	peptidyl-tyrosine phosphorylation	78	310	3855	23843	1.55621	2.93544e-05	0.000511606	4.53233	0.0202335
GO:0000910	cytokinesis	48	167	3855	23843	1.77771	2.98281e-05	0.00051849	4.52537	0.0124514
GO:1904375	regulation of protein localization to cell periphery	34	105	3855	23843	2.00275	3.02242e-05	0.000523993	4.51964	0.00881971
GO:0046631	alpha-beta T cell activation	42	140	3855	23843	1.85549	3.04415e-05	0.000526374	4.51653	0.0108949
GO:0001936	regulation of endothelial cell proliferation	37	118	3855	23843	1.93935	3.06732e-05	0.000528992	4.51324	0.00959792
GO:2000008	regulation of protein localization to cell surface	17	38	3855	23843	2.76695	3.14701e-05	0.000541319	4.5021	0.00440986
GO:0007169	transmembrane receptor protein tyrosine kinase signaling pathway	125	550	3855	23843	1.40567	3.24707e-05	0.000555628	4.48851	0.0324254
GO:0032787	monocarboxylic acid metabolic process	125	550	3855	23843	1.40567	3.24707e-05	0.000555628	4.48851	0.0324254
GO:0006865	amino acid transport	41	136	3855	23843	1.86458	3.31698e-05	0.000566122	4.47926	0.0106355
GO:0043409	negative regulation of MAPK cascade	45	154	3855	23843	1.80729	3.33949e-05	0.000568489	4.47632	0.0116732
GO:1903076	regulation of protein localization to plasma membrane	32	97	3855	23843	2.0404	3.3794e-05	0.000573802	4.47116	0.00830091
GO:0046777	protein autophosphorylation	64	243	3855	23843	1.62896	3.39823e-05	0.000575515	4.46875	0.0166018
GO:1901615	organic hydroxy compound metabolic process	103	437	3855	23843	1.45778	3.41898e-05	0.000577544	4.4661	0.0267185
GO:0009894	regulation of catabolic process	165	763	3855	23843	1.33751	3.6555e-05	0.000615919	4.43705	0.0428016
GO:0042133	neurotransmitter metabolic process	42	141	3855	23843	1.84233	3.66529e-05	0.000615993	4.43589	0.0108949
GO:0034762	regulation of transmembrane transport	123	541	3855	23843	1.40619	3.67476e-05	0.000616013	4.43477	0.0319066
GO:0014066	regulation of phosphatidylinositol 3-kinase signaling	30	89	3855	23843	2.08482	3.70959e-05	0.000619052	4.43067	0.0077821
GO:0019216	regulation of lipid metabolic process	78	312	3855	23843	1.54624	3.7201e-05	0.000619052	4.42945	0.0202335
GO:0009101	glycoprotein biosynthetic process	68	263	3855	23843	1.59915	3.72108e-05	0.000619052	4.42933	0.0176394
GO:0030950	establishment or maintenance of actin cytoskeleton polarity	10	16	3855	23843	3.8656	3.75177e-05	0.000622585	4.42576	0.00259403
GO:0051258	protein polymerization	69	268	3855	23843	1.5924	3.78915e-05	0.00062721	4.42146	0.0178988
GO:1904950	negative regulation of establishment of protein localization	52	187	3855	23843	1.71988	3.82653e-05	0.00063181	4.41719	0.013489
GO:0006357	regulation of transcription by RNA polymerase II	375	1929	3855	23843	1.20236	3.84527e-05	0.000633316	4.41507	0.0972763
GO:0015800	acidic amino acid transport	22	57	3855	23843	2.38718	3.87479e-05	0.000636587	4.41175	0.00570687
GO:0051345	positive regulation of hydrolase activity	114	495	3855	23843	1.42441	3.9199e-05	0.000642396	4.40672	0.029572
GO:0007420	brain development	136	610	3855	23843	1.37894	3.96422e-05	0.000648047	4.40184	0.0352789
GO:0001889	liver development	36	115	3855	23843	1.93616	4.05563e-05	0.000661349	4.39194	0.00933852
GO:0022029	telencephalon cell migration	25	69	3855	23843	2.24093	4.15224e-05	0.000675431	4.38172	0.00648508
GO:0006366	transcription by RNA polymerase II	385	1988	3855	23843	1.19779	4.23356e-05	0.000686431	4.37329	0.0998703
GO:0051224	negative regulation of protein transport	51	183	3855	23843	1.72368	4.2407e-05	0.000686431	4.37256	0.0132296
GO:0007346	regulation of mitotic cell cycle	119	522	3855	23843	1.40998	4.31091e-05	0.000696085	4.36543	0.030869
GO:0042326	negative regulation of phosphorylation	106	455	3855	23843	1.44089	4.40412e-05	0.000709397	4.35614	0.0274968
GO:0070838	divalent metal ion transport	104	445	3855	23843	1.44547	4.51937e-05	0.000726185	4.34492	0.026978
GO:0048193	Golgi vesicle transport	65	250	3855	23843	1.60809	4.54433e-05	0.000728419	4.34253	0.0168612
GO:0031400	negative regulation of protein modification process	125	554	3855	23843	1.39552	4.57988e-05	0.000732337	4.33915	0.0324254
GO:0030097	hemopoiesis	189	896	3855	23843	1.30464	4.68409e-05	0.000746924	4.32937	0.0490272
GO:0030832	regulation of actin filament length	50	179	3855	23843	1.72764	4.69827e-05	0.000746924	4.32806	0.0129702
GO:0023061	signal release	108	466	3855	23843	1.43342	4.70512e-05	0.000746924	4.32743	0.0280156
GO:1901565	organonitrogen compound catabolic process	228	1110	3855	23843	1.27042	4.89293e-05	0.000774716	4.31043	0.059144
GO:0022408	negative regulation of cell-cell adhesion	48	170	3855	23843	1.74634	4.90371e-05	0.000774716	4.30948	0.0124514
GO:0044089	positive regulation of cellular component biogenesis	116	508	3855	23843	1.41231	4.96387e-05	0.000782344	4.30418	0.0300908
GO:0044092	negative regulation of molecular function	213	1028	3855	23843	1.28151	5.01638e-05	0.000788732	4.29961	0.0552529
GO:0035304	regulation of protein dephosphorylation	28	82	3855	23843	2.11194	5.11539e-05	0.000802386	4.29112	0.00726329
GO:0009888	tissue development	358	1840	3855	23843	1.20338	5.41526e-05	0.000847405	4.26638	0.0928664
GO:0070527	platelet aggregation	18	43	3855	23843	2.58905	5.50341e-05	0.000859158	4.25937	0.00466926
GO:0008154	actin polymerization or depolymerization	54	199	3855	23843	1.67833	5.68682e-05	0.000885692	4.24513	0.0140078
GO:0019725	cellular homeostasis	184	872	3855	23843	1.30508	5.76003e-05	0.000894979	4.23958	0.0477302
GO:0010631	epithelial cell migration	67	262	3855	23843	1.58165	6.08626e-05	0.000943442	4.21565	0.01738
GO:0051248	negative regulation of protein metabolic process	232	1136	3855	23843	1.26312	6.1526e-05	0.000951486	4.21094	0.0601816
GO:1901605	alpha-amino acid metabolic process	53	195	3855	23843	1.68104	6.32466e-05	0.000975804	4.19896	0.0137484
GO:0042632	cholesterol homeostasis	28	83	3855	23843	2.08649	6.5393e-05	0.00100422	4.18447	0.00726329
GO:0055092	sterol homeostasis	28	83	3855	23843	2.08649	6.5393e-05	0.00100422	4.18447	0.00726329
GO:0001933	negative regulation of protein phosphorylation	97	413	3855	23843	1.45264	6.56274e-05	0.00100547	4.18292	0.0251621
GO:0072358	cardiovascular system development	158	734	3855	23843	1.33137	6.75958e-05	0.00103323	4.17008	0.0409857
GO:0031346	positive regulation of cell projection organization	101	434	3855	23843	1.43936	6.87146e-05	0.0010479	4.16295	0.0261997
GO:0031329	regulation of cellular catabolic process	142	649	3855	23843	1.35326	7.01069e-05	0.00106183	4.15424	0.0368353
GO:1904018	positive regulation of vasculature development	52	191	3855	23843	1.68386	7.03305e-05	0.00106183	4.15286	0.013489
GO:0030038	contractile actin filament bundle assembly	31	96	3855	23843	1.99722	7.04618e-05	0.00106183	4.15205	0.0080415
GO:0043149	stress fiber assembly	31	96	3855	23843	1.99722	7.04618e-05	0.00106183	4.15205	0.0080415
GO:0016054	organic acid catabolic process	56	210	3855	23843	1.64932	7.05951e-05	0.00106183	4.15123	0.0145266
GO:0046395	carboxylic acid catabolic process	56	210	3855	23843	1.64932	7.05951e-05	0.00106183	4.15123	0.0145266
GO:0010033	response to organic substance	564	3033	3855	23843	1.15012	7.1628e-05	0.00107491	4.14492	0.146304
GO:0001568	blood vessel development	150	692	3855	23843	1.34067	7.19013e-05	0.00107656	4.14326	0.0389105
GO:0035239	tube morphogenesis	183	870	3855	23843	1.30097	7.21404e-05	0.00107769	4.14182	0.0474708
GO:0098662	inorganic cation transmembrane transport	134	607	3855	23843	1.36538	7.25887e-05	0.00108193	4.13913	0.0347601
GO:0045927	positive regulation of growth	73	293	3855	23843	1.54096	7.28298e-05	0.00108308	4.13769	0.0189364
GO:1904951	positive regulation of establishment of protein localization	109	476	3855	23843	1.4163	7.30921e-05	0.00108453	4.13613	0.028275
GO:0061008	hepaticobiliary system development	36	118	3855	23843	1.88694	7.40219e-05	0.00109586	4.13064	0.00933852
GO:0010942	positive regulation of cell death	144	661	3855	23843	1.3474	7.76254e-05	0.00114663	4.11	0.0373541
GO:0043278	response to morphine	10	17	3855	23843	3.63821	7.78699e-05	0.00114713	4.10863	0.00259403
GO:0090132	epithelium migration	67	264	3855	23843	1.56967	7.80074e-05	0.00114713	4.10786	0.01738
GO:0030952	establishment or maintenance of cytoskeleton polarity	11	20	3855	23843	3.40173	7.82155e-05	0.00114763	4.10671	0.00285344
GO:1903037	regulation of leukocyte cell-cell adhesion	68	269	3855	23843	1.56348	7.88811e-05	0.00115482	4.10303	0.0176394
GO:0043124	negative regulation of I-kappaB kinase/NF-kappaB signaling	18	44	3855	23843	2.53021	7.91296e-05	0.00115589	4.10166	0.00466926
GO:0001935	endothelial cell proliferation	39	132	3855	23843	1.82737	8.30263e-05	0.00120752	4.08078	0.0101167
GO:0008064	regulation of actin polymerization or depolymerization	49	178	3855	23843	1.7026	8.30305e-05	0.00120752	4.08076	0.0127108
GO:0002520	immune system development	206	998	3855	23843	1.27665	8.35288e-05	0.00120971	4.07816	0.0534371
GO:0033002	muscle cell proliferation	57	216	3855	23843	1.63214	8.35486e-05	0.00120971	4.07806	0.014786
GO:0001944	vasculature development	155	721	3855	23843	1.32964	8.43555e-05	0.00121871	4.07389	0.0402075
GO:0006836	neurotransmitter transport	64	250	3855	23843	1.58335	8.48424e-05	0.00122307	4.07139	0.0166018
GO:0032870	cellular response to hormone stimulus	119	530	3855	23843	1.3887	8.56353e-05	0.0012318	4.06735	0.030869
GO:0030900	forebrain development	88	370	3855	23843	1.47102	8.74838e-05	0.00125457	4.05807	0.0228275
GO:0098655	cation transmembrane transport	148	684	3855	23843	1.33827	8.75993e-05	0.00125457	4.0575	0.0383917
GO:0032269	negative regulation of cellular protein metabolic process	220	1076	3855	23843	1.26458	8.82283e-05	0.00126084	4.05439	0.0570687
GO:0016049	cell growth	113	499	3855	23843	1.4006	8.85355e-05	0.00126249	4.05288	0.0293126
GO:0045596	negative regulation of cell differentiation	161	754	3855	23843	1.32066	8.87352e-05	0.00126261	4.0519	0.0417639
GO:0072359	circulatory system development	221	1082	3855	23843	1.26329	9.06988e-05	0.00128777	4.0424	0.0573281
GO:1903829	positive regulation of cellular protein localization	82	340	3855	23843	1.49167	9.09544e-05	0.00128862	4.04118	0.0212711
GO:0051495	positive regulation of cytoskeleton organization	56	212	3855	23843	1.63376	9.31868e-05	0.00131612	4.03065	0.0145266
GO:1903825	organic acid transmembrane transport	30	93	3855	23843	1.99515	9.34946e-05	0.00131612	4.02921	0.0077821
GO:1905039	carboxylic acid transmembrane transport	30	93	3855	23843	1.99515	9.34946e-05	0.00131612	4.02921	0.0077821
GO:0051259	protein complex oligomerization	128	579	3855	23843	1.36731	9.75335e-05	0.00136886	4.01085	0.0332036
GO:0090150	establishment of protein localization to membrane	53	198	3855	23843	1.65557	9.76572e-05	0.00136886	4.0103	0.0137484
GO:0090130	tissue migration	67	266	3855	23843	1.55786	9.94792e-05	0.00139144	4.00227	0.01738
GO:0051222	positive regulation of protein transport	106	464	3855	23843	1.41294	0.000100522	0.00140304	3.99774	0.0274968
GO:0008015	blood circulation	107	470	3855	23843	1.40806	0.000107886	0.00150264	3.96704	0.0277562
GO:0010256	endomembrane system organization	83	347	3855	23843	1.4794	0.000111457	0.00154769	3.95289	0.0215305
GO:0006508	proteolysis	321	1646	3855	23843	1.20618	0.000111589	0.00154769	3.95238	0.0832685
GO:0008284	positive regulation of cell proliferation	194	937	3855	23843	1.28056	0.00011192	0.00154901	3.95109	0.0503243
GO:0046394	carboxylic acid biosynthetic process	81	337	3855	23843	1.48659	0.000112835	0.0015584	3.94756	0.0210117
GO:0032872	regulation of stress-activated MAPK cascade	55	209	3855	23843	1.62762	0.000119166	0.00164239	3.92385	0.0142672
GO:0007411	axon guidance	56	214	3855	23843	1.61849	0.000122197	0.00168066	3.91294	0.0145266
GO:0006816	calcium ion transport	93	399	3855	23843	1.44161	0.000122713	0.00168424	3.91111	0.0241245
GO:0016053	organic acid biosynthetic process	81	338	3855	23843	1.48219	0.00012524	0.00171535	3.90226	0.0210117
GO:0048008	platelet-derived growth factor receptor signaling pathway	21	57	3855	23843	2.27867	0.000126893	0.00173438	3.89656	0.00544747
GO:0017144	drug metabolic process	146	679	3855	23843	1.3299	0.000132339	0.00180508	3.87831	0.0378729
GO:0042136	neurotransmitter biosynthetic process	31	99	3855	23843	1.9367	0.000133897	0.00182254	3.87323	0.0080415
GO:0070302	regulation of stress-activated protein kinase signaling cascade	55	210	3855	23843	1.61987	0.0001364	0.0018528	3.86518	0.0142672
GO:0045834	positive regulation of lipid metabolic process	41	144	3855	23843	1.76099	0.000137221	0.00186011	3.86258	0.0106355
GO:0018279	protein N-linked glycosylation via asparagine	14	31	3855	23843	2.79321	0.000138426	0.00187258	3.85878	0.00363165
GO:0030168	platelet activation	26	78	3855	23843	2.06165	0.000146843	0.00198238	3.83315	0.00674449
GO:0014072	response to isoquinoline alkaloid	10	18	3855	23843	3.43609	0.00014978	0.0020179	3.82454	0.00259403
GO:2000377	regulation of reactive oxygen species metabolic process	49	182	3855	23843	1.66518	0.000150385	0.00202191	3.82279	0.0127108
GO:0003013	circulatory system process	107	474	3855	23843	1.39618	0.00015254	0.0020467	3.81662	0.0277562
GO:0030098	lymphocyte differentiation	90	386	3855	23843	1.44209	0.000154366	0.00206699	3.81145	0.0233463
GO:0048659	smooth muscle cell proliferation	43	154	3855	23843	1.72697	0.000154965	0.00207081	3.80977	0.0111543
GO:0032271	regulation of protein polymerization	55	211	3855	23843	1.61219	0.000155871	0.00207869	3.80724	0.0142672
GO:0070997	neuron death	89	381	3855	23843	1.44478	0.000156356	0.00208096	3.80589	0.0230869
GO:0010817	regulation of hormone levels	117	527	3855	23843	1.37313	0.000158703	0.00210794	3.79941	0.0303502
GO:0097485	neuron projection guidance	56	216	3855	23843	1.60351	0.000159205	0.00211035	3.79804	0.0145266
GO:0016358	dendrite development	69	280	3855	23843	1.52415	0.00016035	0.00212126	3.79493	0.0178988
GO:0045055	regulated exocytosis	52	197	3855	23843	1.63258	0.000165541	0.00218554	3.78109	0.013489
GO:0009725	response to hormone	148	693	3855	23843	1.32088	0.00016628	0.0021909	3.77916	0.0383917
GO:0035295	tube development	219	1082	3855	23843	1.25185	0.000169191	0.00222482	3.77162	0.0568093
GO:0071900	regulation of protein serine/threonine kinase activity	96	418	3855	23843	1.42047	0.00017019	0.00223349	3.76907	0.0249027
GO:0009719	response to endogenous stimulus	271	1373	3855	23843	1.22077	0.000173018	0.00226609	3.76191	0.0702983
GO:1901342	regulation of vasculature development	76	316	3855	23843	1.48752	0.000176397	0.00230576	3.75351	0.0197147
GO:0046486	glycerolipid metabolic process	74	306	3855	23843	1.49571	0.000178011	0.00232226	3.74955	0.0191958
GO:0010770	positive regulation of cell morphogenesis involved in differentiation	46	169	3855	23843	1.68348	0.000179192	0.00233226	3.74668	0.0119326
GO:0019439	aromatic compound catabolic process	103	455	3855	23843	1.40011	0.000179486	0.00233226	3.74597	0.0267185
GO:0043254	regulation of protein complex assembly	98	429	3855	23843	1.41288	0.000180045	0.00233491	3.74462	0.0254215
GO:0034765	regulation of ion transmembrane transport	101	445	3855	23843	1.40378	0.000186336	0.00241175	3.7297	0.0261997
GO:0043551	regulation of phosphatidylinositol 3-kinase activity	16	39	3855	23843	2.53742	0.000188	0.00242852	3.72584	0.00415045
GO:0048534	hematopoietic or lymphoid organ development	194	946	3855	23843	1.26837	0.000191697	0.00247143	3.71738	0.0503243
GO:0070374	positive regulation of ERK1 and ERK2 cascade	61	242	3855	23843	1.55902	0.000194028	0.00249659	3.71214	0.0158236
GO:0048646	anatomical structure formation involved in morphogenesis	223	1107	3855	23843	1.24593	0.000196935	0.00252906	3.70568	0.057847
GO:0043542	endothelial cell migration	49	184	3855	23843	1.64708	0.000199985	0.00256323	3.699	0.0127108
GO:0051241	negative regulation of multicellular organismal process	243	1219	3855	23843	1.23293	0.000201647	0.00257952	3.69541	0.063035
GO:0043547	positive regulation of GTPase activity	55	213	3855	23843	1.59705	0.000202556	0.00258612	3.69345	0.0142672
GO:0098742	cell-cell adhesion via plasma-membrane adhesion molecules	46	170	3855	23843	1.67358	0.000207702	0.00264669	3.68256	0.0119326
GO:1901361	organic cyclic compound catabolic process	108	483	3855	23843	1.38297	0.000209177	0.00265582	3.67949	0.0280156
GO:0018196	peptidyl-asparagine modification	14	32	3855	23843	2.70592	0.000209627	0.00265582	3.67855	0.00363165
GO:0060292	long term synaptic depression	14	32	3855	23843	2.70592	0.000209627	0.00265582	3.67855	0.00363165
GO:0031032	actomyosin structure organization	51	194	3855	23843	1.62594	0.000211781	0.00267795	3.67411	0.0132296
GO:0055114	oxidation-reduction process	192	937	3855	23843	1.26735	0.000215688	0.00272213	3.66617	0.0498054
GO:0010638	positive regulation of organelle organization	135	627	3855	23843	1.33169	0.000218725	0.00275518	3.6601	0.0350195
GO:0032388	positive regulation of intracellular transport	63	253	3855	23843	1.54013	0.000221705	0.00278739	3.65422	0.0163424
GO:0051301	cell division	128	590	3855	23843	1.34182	0.000226282	0.0028347	3.64535	0.0332036
GO:0010632	regulation of epithelial cell migration	54	209	3855	23843	1.59803	0.000226328	0.0028347	3.64526	0.0140078
GO:0034329	cell junction assembly	49	185	3855	23843	1.63818	0.000229951	0.00287461	3.63836	0.0127108
GO:0045666	positive regulation of neuron differentiation	98	432	3855	23843	1.40307	0.000234442	0.0029252	3.62996	0.0254215
GO:0050770	regulation of axonogenesis	50	190	3855	23843	1.62762	0.00023641	0.00294418	3.62633	0.0129702
GO:0044283	small molecule biosynthetic process	134	623	3855	23843	1.33031	0.000241193	0.00299807	3.61764	0.0347601
GO:0015672	monovalent inorganic cation transport	103	459	3855	23843	1.38791	0.000252188	0.00312885	3.59827	0.0267185
GO:0050678	regulation of epithelial cell proliferation	80	340	3855	23843	1.45528	0.000256313	0.00317404	3.59123	0.0207523
GO:0043393	regulation of protein binding	56	220	3855	23843	1.57435	0.000265201	0.00327639	3.57642	0.0145266
GO:0099565	chemical synaptic transmission, postsynaptic	30	98	3855	23843	1.89335	0.000265618	0.00327639	3.57574	0.0077821
GO:0032273	positive regulation of protein polymerization	36	125	3855	23843	1.78127	0.000266282	0.00327639	3.57466	0.00933852
GO:0009100	glycoprotein metabolic process	76	320	3855	23843	1.46893	0.000266567	0.00327639	3.57419	0.0197147
GO:0002521	leukocyte differentiation	121	555	3855	23843	1.34843	0.000269432	0.00330543	3.56955	0.0313878
GO:0034330	cell junction organization	58	230	3855	23843	1.55968	0.000271205	0.003321	3.5667	0.0150454
GO:0055082	cellular chemical homeostasis	159	760	3855	23843	1.29396	0.000272321	0.00332847	3.56492	0.0412451
GO:0017157	regulation of exocytosis	51	196	3855	23843	1.60935	0.000276925	0.00337848	3.55764	0.0132296
GO:0060070	canonical Wnt signaling pathway	65	265	3855	23843	1.51706	0.000280177	0.00341184	3.55257	0.0168612
GO:0050673	epithelial cell proliferation	92	403	3855	23843	1.41195	0.000285207	0.00346669	3.54484	0.0238651
GO:0009306	protein secretion	121	556	3855	23843	1.34601	0.000290458	0.00352401	3.53692	0.0313878
GO:0046503	glycerolipid catabolic process	18	48	3855	23843	2.31936	0.000293154	0.00355018	3.5329	0.00466926
GO:0198738	cell-cell signaling by wnt	95	419	3855	23843	1.40232	0.000295012	0.00356612	3.53016	0.0246433
GO:0051188	cofactor biosynthetic process	55	216	3855	23843	1.57487	0.000296516	0.00357669	3.52795	0.0142672
GO:0030865	cortical cytoskeleton organization	19	52	3855	23843	2.25989	0.000296971	0.00357669	3.52729	0.00492866
GO:0010876	lipid localization	83	357	3855	23843	1.43796	0.000299557	0.00360124	3.52352	0.0215305
GO:0048660	regulation of smooth muscle cell proliferation	41	149	3855	23843	1.7019	0.000304855	0.00365826	3.51591	0.0106355
GO:0071495	cellular response to endogenous stimulus	239	1205	3855	23843	1.22673	0.000308736	0.00369661	3.51041	0.0619974
GO:0009108	coenzyme biosynthetic process	45	168	3855	23843	1.65668	0.000309173	0.00369661	3.5098	0.0116732
GO:0002790	peptide secretion	129	600	3855	23843	1.32977	0.000317213	0.00378586	3.49865	0.033463
GO:0050920	regulation of chemotaxis	52	202	3855	23843	1.59217	0.000321669	0.0038321	3.49259	0.013489
GO:0030212	hyaluronan metabolic process	12	26	3855	23843	2.85459	0.000323757	0.00385002	3.48978	0.00311284
GO:0048514	blood vessel morphogenesis	128	595	3855	23843	1.33054	0.000325626	0.00386527	3.48728	0.0332036
GO:0043065	positive regulation of apoptotic process	129	601	3855	23843	1.32755	0.000340643	0.00403625	3.4677	0.033463
GO:0031334	positive regulation of protein complex assembly	59	237	3855	23843	1.53971	0.000346666	0.00410025	3.46009	0.0153048
GO:0045665	negative regulation of neuron differentiation	61	247	3855	23843	1.52746	0.000349289	0.00412016	3.45681	0.0158236
GO:0006066	alcohol metabolic process	65	267	3855	23843	1.5057	0.0003496	0.00412016	3.45643	0.0168612
GO:0048813	dendrite morphogenesis	45	169	3855	23843	1.64688	0.000356344	0.00419213	3.44813	0.0116732
GO:0045766	positive regulation of angiogenesis	46	174	3855	23843	1.6351	0.000367139	0.00431143	3.43517	0.0119326
GO:0043271	negative regulation of ion transport	43	160	3855	23843	1.66221	0.000384304	0.00450288	3.41532	0.0111543
GO:1902105	regulation of leukocyte differentiation	68	283	3855	23843	1.48614	0.000384809	0.00450288	3.41475	0.0176394
GO:0002260	lymphocyte homeostasis	25	78	3855	23843	1.98236	0.000387056	0.00451448	3.41223	0.00648508
GO:0043113	receptor clustering	20	57	3855	23843	2.17016	0.000387171	0.00451448	3.4121	0.00518807
GO:0016055	Wnt signaling pathway	94	417	3855	23843	1.39421	0.000389387	0.0045323	3.40962	0.0243839
GO:0007200	phospholipase C-activating G-protein coupled receptor signaling pathway	32	109	3855	23843	1.81577	0.000391249	0.00454594	3.40755	0.00830091
GO:0051962	positive regulation of nervous system development	129	603	3855	23843	1.32315	0.0003923	0.00455013	3.40638	0.033463
GO:1903039	positive regulation of leukocyte cell-cell adhesion	49	189	3855	23843	1.60351	0.000394512	0.00455347	3.40394	0.0127108
GO:0048841	regulation of axon extension involved in axon guidance	13	30	3855	23843	2.68015	0.000394661	0.00455347	3.40378	0.00337224
GO:0072348	sulfur compound transport	13	30	3855	23843	2.68015	0.000394661	0.00455347	3.40378	0.00337224
GO:0010977	negative regulation of neuron projection development	44	165	3855	23843	1.64932	0.000397564	0.00457893	3.40059	0.0114137
GO:1903706	regulation of hemopoiesis	88	386	3855	23843	1.41004	0.00039939	0.00459194	3.3986	0.0228275
GO:0060548	negative regulation of cell death	210	1048	3855	23843	1.23935	0.000402025	0.00461418	3.39575	0.0544747
GO:1905952	regulation of lipid localization	38	137	3855	23843	1.71553	0.000418238	0.00479192	3.37858	0.00985733
GO:0048732	gland development	102	460	3855	23843	1.37145	0.000421697	0.00482316	3.375	0.0264591
GO:1903532	positive regulation of secretion by cell	98	439	3855	23843	1.3807	0.000424186	0.00483502	3.37244	0.0254215
GO:0099173	postsynapse organization	33	114	3855	23843	1.79038	0.000424202	0.00483502	3.37243	0.00856031
GO:0001525	angiogenesis	108	492	3855	23843	1.35767	0.000430014	0.0048928	3.36652	0.0280156
GO:0048511	rhythmic process	65	269	3855	23843	1.49451	0.000434185	0.00493174	3.36233	0.0168612
GO:0050769	positive regulation of neurogenesis	116	535	3855	23843	1.34104	0.000443432	0.00502811	3.35317	0.0300908
GO:0033628	regulation of cell adhesion mediated by integrin	14	34	3855	23843	2.54675	0.000449379	0.00508678	3.34739	0.00363165
GO:0008610	lipid biosynthetic process	115	530	3855	23843	1.34202	0.000454765	0.00513892	3.34221	0.0298314
GO:0048638	regulation of developmental growth	85	372	3855	23843	1.41323	0.000460091	0.00519021	3.33716	0.0220493
GO:0070887	cellular response to chemical stimulus	537	2931	3855	23843	1.13317	0.000466162	0.0052497	3.33146	0.1393
GO:0043405	regulation of MAP kinase activity	69	290	3855	23843	1.47159	0.000470258	0.00528679	3.32766	0.0178988
GO:0045621	positive regulation of lymphocyte differentiation	30	101	3855	23843	1.83712	0.000471121	0.00528747	3.32687	0.0077821
GO:0009914	hormone transport	82	357	3855	23843	1.42063	0.000483793	0.00542045	3.31534	0.0212711
GO:0006639	acylglycerol metabolic process	33	115	3855	23843	1.77481	0.000503875	0.00563443	3.29768	0.00856031
GO:0006732	coenzyme metabolic process	72	306	3855	23843	1.45528	0.000505145	0.00563443	3.29658	0.018677
GO:0010595	positive regulation of endothelial cell migration	27	88	3855	23843	1.89766	0.000505457	0.00563443	3.29632	0.00700389
GO:0031503	protein-containing complex localization	49	191	3855	23843	1.58672	0.000511141	0.0056839	3.29146	0.0127108
GO:0042417	dopamine metabolic process	16	42	3855	23843	2.35617	0.00051162	0.0056839	3.29105	0.00415045
GO:0009636	response to toxic substance	78	337	3855	23843	1.43153	0.000514655	0.0056984	3.28848	0.0202335
GO:0010976	positive regulation of neuron projection development	78	337	3855	23843	1.43153	0.000514655	0.0056984	3.28848	0.0202335
GO:1904152	regulation of retrograde protein transport, ER to cytosol	7	11	3855	23843	3.93588	0.000517309	0.0057114	3.28625	0.00181582
GO:0043068	positive regulation of programmed cell death	129	607	3855	23843	1.31443	0.000517563	0.0057114	3.28604	0.033463
GO:0006644	phospholipid metabolic process	77	332	3855	23843	1.43446	0.00052214	0.00575227	3.28221	0.0199741
GO:0001667	ameboidal-type cell migration	86	379	3855	23843	1.40345	0.000539406	0.00592577	3.26808	0.0223087
GO:0019318	hexose metabolic process	54	216	3855	23843	1.54624	0.000539687	0.00592577	3.26786	0.0140078
GO:0046879	hormone secretion	80	348	3855	23843	1.42183	0.00054743	0.0059912	3.26167	0.0207523
GO:0021537	telencephalon development	58	236	3855	23843	1.52003	0.000547465	0.0059912	3.26164	0.0150454
GO:0044057	regulation of system process	110	506	3855	23843	1.34456	0.000555418	0.00606815	3.25538	0.0285344
GO:0050905	neuromuscular process	35	125	3855	23843	1.73179	0.000572209	0.00624125	3.24245	0.00907912
GO:0050999	regulation of nitric-oxide synthase activity	13	31	3855	23843	2.59369	0.000579721	0.00631032	3.23678	0.00337224
GO:0019637	organophosphate metabolic process	189	938	3855	23843	1.24622	0.000580457	0.00631032	3.23623	0.0490272
GO:0099175	regulation of postsynapse organization	22	67	3855	23843	2.03088	0.000583836	0.00633659	3.23371	0.00570687
GO:0008277	regulation of G-protein coupled receptor protein signaling pathway	33	116	3855	23843	1.75951	0.000596485	0.00646323	3.2244	0.00856031
GO:0050768	negative regulation of neurogenesis	74	318	3855	23843	1.43927	0.000598406	0.0064734	3.223	0.0191958
GO:1903305	regulation of regulated secretory pathway	36	130	3855	23843	1.71276	0.000603754	0.00652054	3.21914	0.00933852
GO:1901214	regulation of neuron death	79	344	3855	23843	1.42038	0.000609559	0.00656458	3.21498	0.0204929
GO:1903362	regulation of cellular protein catabolic process	55	222	3855	23843	1.53231	0.000609824	0.00656458	3.2148	0.0142672
GO:1903047	mitotic cell cycle process	135	642	3855	23843	1.30057	0.00061233	0.0065808	3.21301	0.0350195
GO:0006974	cellular response to DNA damage stimulus	146	702	3855	23843	1.28633	0.000615917	0.00660012	3.21048	0.0378729
GO:0009311	oligosaccharide metabolic process	21	63	3855	23843	2.06165	0.000616131	0.00660012	3.21033	0.00544747
GO:0031100	animal organ regeneration	11	24	3855	23843	2.83477	0.000618832	0.00661829	3.20843	0.00285344
GO:0032091	negative regulation of protein binding	29	98	3855	23843	1.83024	0.000621049	0.0066205	3.20687	0.0075227
GO:0032231	regulation of actin filament bundle assembly	29	98	3855	23843	1.83024	0.000621049	0.0066205	3.20687	0.0075227
GO:0051186	cofactor metabolic process	102	465	3855	23843	1.3567	0.000625851	0.00666091	3.20353	0.0264591
GO:0071902	positive regulation of protein serine/threonine kinase activity	70	298	3855	23843	1.45284	0.000629019	0.00668383	3.20134	0.0181582
GO:0050708	regulation of protein secretion	98	444	3855	23843	1.36515	0.00063556	0.00673655	3.19684	0.0254215
GO:0050863	regulation of T cell activation	69	293	3855	23843	1.45653	0.000636025	0.00673655	3.19653	0.0178988
GO:0050679	positive regulation of epithelial cell proliferation	48	188	3855	23843	1.57914	0.000649191	0.00686496	3.18763	0.0124514
GO:0030833	regulation of actin filament polymerization	42	159	3855	23843	1.63376	0.000655647	0.00692212	3.18333	0.0108949
GO:0001666	response to hypoxia	49	193	3855	23843	1.57027	0.00065762	0.00693184	3.18203	0.0127108
GO:0033157	regulation of intracellular protein transport	65	273	3855	23843	1.47261	0.000660565	0.00695176	3.18008	0.0168612
GO:0035303	regulation of dephosphorylation	43	164	3855	23843	1.62166	0.000673033	0.00707168	3.17196	0.0111543
GO:0030516	regulation of axon extension	30	103	3855	23843	1.80144	0.000676338	0.00709509	3.16984	0.0077821
GO:0006814	sodium ion transport	53	213	3855	23843	1.53898	0.000679544	0.00711738	3.16778	0.0137484
GO:0010594	regulation of endothelial cell migration	39	145	3855	23843	1.66354	0.000686879	0.00718279	3.16312	0.0101167
GO:0007051	spindle organization	44	169	3855	23843	1.61028	0.000688756	0.007191	3.16193	0.0114137
GO:0007212	dopamine receptor signaling pathway	16	43	3855	23843	2.30138	0.000693645	0.00723059	3.15886	0.00415045
GO:0043550	regulation of lipid kinase activity	17	47	3855	23843	2.23711	0.000696788	0.00725188	3.1569	0.00440986
GO:0006638	neutral lipid metabolic process	33	117	3855	23843	1.74447	0.000703773	0.00731303	3.15257	0.00856031
GO:0050870	positive regulation of T cell activation	46	179	3855	23843	1.58943	0.000715374	0.00741019	3.14547	0.0119326
GO:0097529	myeloid leukocyte migration	46	179	3855	23843	1.58943	0.000715374	0.00741019	3.14547	0.0119326
GO:0051093	negative regulation of developmental process	201	1009	3855	23843	1.23209	0.000721096	0.00745774	3.14201	0.0521401
GO:0030111	regulation of Wnt signaling pathway	66	279	3855	23843	1.46311	0.000724765	0.00748394	3.1398	0.0171206
GO:0009628	response to abiotic stimulus	199	998	3855	23843	1.23327	0.000727692	0.0075024	3.13805	0.0516213
GO:0050900	leukocyte migration	72	310	3855	23843	1.43651	0.000743871	0.00764661	3.1285	0.018677
GO:0031345	negative regulation of cell projection organization	49	194	3855	23843	1.56218	0.000744001	0.00764661	3.12843	0.0127108
GO:0010720	positive regulation of cell development	128	607	3855	23843	1.30424	0.000745255	0.00764757	3.12769	0.0332036
GO:0040013	negative regulation of locomotion	71	305	3855	23843	1.43978	0.000754134	0.00772665	3.12255	0.0184176
GO:0062012	regulation of small molecule metabolic process	90	404	3855	23843	1.37784	0.0007601	0.00776751	3.11913	0.0233463
GO:0007163	establishment or maintenance of cell polarity	52	209	3855	23843	1.53884	0.00076048	0.00776751	3.11891	0.013489
GO:0051048	negative regulation of secretion	58	239	3855	23843	1.50095	0.000763736	0.00778869	3.11706	0.0150454
GO:0010001	glial cell differentiation	54	219	3855	23843	1.52506	0.000765553	0.00779278	3.11602	0.0140078
GO:0022409	positive regulation of cell-cell adhesion	55	224	3855	23843	1.51863	0.000766503	0.00779278	3.11549	0.0142672
GO:0051146	striated muscle cell differentiation	69	295	3855	23843	1.44665	0.000773889	0.00785574	3.11132	0.0178988
GO:0045765	regulation of angiogenesis	68	290	3855	23843	1.45027	0.000783313	0.00792698	3.10606	0.0176394
GO:0046883	regulation of hormone secretion	68	290	3855	23843	1.45027	0.000783313	0.00792698	3.10606	0.0176394
GO:0030041	actin filament polymerization	44	170	3855	23843	1.60081	0.00078615	0.00794349	3.10449	0.0114137
GO:0016567	protein ubiquitination	126	597	3855	23843	1.30537	0.000788064	0.00795064	3.10344	0.0326848
GO:0050801	ion homeostasis	159	778	3855	23843	1.26402	0.000815036	0.00821018	3.08882	0.0412451
GO:0048709	oligodendrocyte differentiation	28	95	3855	23843	1.82293	0.000818689	0.00823439	3.08688	0.00726329
GO:0007613	memory	36	132	3855	23843	1.68681	0.000820753	0.00824257	3.08579	0.00933852
GO:0032922	circadian regulation of gene expression	20	60	3855	23843	2.06165	0.000822721	0.00824572	3.08475	0.00518807
GO:0042180	cellular ketone metabolic process	47	185	3855	23843	1.57131	0.00082357	0.00824572	3.0843	0.012192
GO:1901135	carbohydrate derivative metabolic process	201	1012	3855	23843	1.22843	0.000840081	0.00839826	3.07568	0.0521401
GO:0070663	regulation of leukocyte proliferation	56	230	3855	23843	1.5059	0.000856349	0.00854792	3.06735	0.0145266
GO:0072347	response to anesthetic	19	56	3855	23843	2.09847	0.000862154	0.00859285	3.06441	0.00492866
GO:0043270	positive regulation of ion transport	67	286	3855	23843	1.44892	0.000874141	0.00869916	3.05842	0.01738
GO:0072524	pyridine-containing compound metabolic process	38	142	3855	23843	1.65513	0.000885592	0.00879982	3.05277	0.00985733
GO:0060078	regulation of postsynaptic membrane potential	29	100	3855	23843	1.79364	0.000889057	0.00880883	3.05107	0.0075227
GO:0021799	cerebral cortex radially oriented cell migration	14	36	3855	23843	2.40526	0.00089051	0.00880883	3.05036	0.00363165
GO:0032885	regulation of polysaccharide biosynthetic process	14	36	3855	23843	2.40526	0.00089051	0.00880883	3.05036	0.00363165
GO:0072525	pyridine-containing compound biosynthetic process	27	91	3855	23843	1.8351	0.000898933	0.00887882	3.04627	0.00700389
GO:0099537	trans-synaptic signaling	163	802	3855	23843	1.25704	0.000909458	0.00896933	3.04122	0.0422827
GO:0021543	pallium development	39	147	3855	23843	1.64091	0.00091402	0.00900084	3.03904	0.0101167
GO:0010761	fibroblast migration	17	48	3855	23843	2.1905	0.000918136	0.00900101	3.03709	0.00440986
GO:0043666	regulation of phosphoprotein phosphatase activity	17	48	3855	23843	2.1905	0.000918136	0.00900101	3.03709	0.00440986
GO:0048662	negative regulation of smooth muscle cell proliferation	17	48	3855	23843	2.1905	0.000918136	0.00900101	3.03709	0.00440986
GO:0030517	negative regulation of axon extension	15	40	3855	23843	2.31936	0.000920514	0.00901091	3.03597	0.00389105
GO:0048639	positive regulation of developmental growth	50	201	3855	23843	1.53855	0.000952752	0.00931266	3.02102	0.0129702
GO:0051047	positive regulation of secretion	106	492	3855	23843	1.33253	0.000957014	0.00934045	3.01908	0.0274968
GO:0060828	regulation of canonical Wnt signaling pathway	52	211	3855	23843	1.52425	0.000958804	0.00934408	3.01827	0.013489
GO:0099536	synaptic signaling	163	803	3855	23843	1.25548	0.000962183	0.00936051	3.01674	0.0422827
GO:0051271	negative regulation of cellular component movement	67	287	3855	23843	1.44387	0.000963331	0.00936051	3.01622	0.01738
GO:0009887	animal organ morphogenesis	203	1026	3855	23843	1.22373	0.000966131	0.00937389	3.01496	0.0526589
GO:0050772	positive regulation of axonogenesis	28	96	3855	23843	1.80395	0.000980104	0.00949548	3.00873	0.00726329
GO:0032446	protein modification by small protein conjugation	134	644	3855	23843	1.28693	0.000987376	0.00955188	3.00552	0.0347601
GO:0010243	response to organonitrogen compound	169	837	3855	23843	1.24881	0.00100346	0.00969327	2.9985	0.0438392
GO:0043112	receptor metabolic process	45	177	3855	23843	1.57245	0.0010319	0.00995335	2.98636	0.0116732
GO:0006006	glucose metabolic process	47	187	3855	23843	1.55451	0.00105312	0.0101432	2.97752	0.012192
GO:2000009	negative regulation of protein localization to cell surface	7	12	3855	23843	3.60789	0.00106805	0.010272	2.97141	0.00181582
GO:0032944	regulation of mononuclear cell proliferation	54	222	3855	23843	1.50445	0.00107188	0.0102938	2.96985	0.0140078
GO:0002791	regulation of peptide secretion	104	483	3855	23843	1.33175	0.00108398	0.0103851	2.96498	0.026978
GO:0098657	import into cell	159	783	3855	23843	1.25595	0.00108454	0.0103851	2.96475	0.0412451
GO:0006584	catecholamine metabolic process	19	57	3855	23843	2.06165	0.00109965	0.0104992	2.95875	0.00492866
GO:0009712	catechol-containing compound metabolic process	19	57	3855	23843	2.06165	0.00109965	0.0104992	2.95875	0.00492866
GO:0006631	fatty acid metabolic process	84	377	3855	23843	1.37808	0.00110797	0.0105403	2.95547	0.0217899
GO:0007268	chemical synaptic transmission	162	800	3855	23843	1.25245	0.00110874	0.0105403	2.95517	0.0420233
GO:0098916	anterograde trans-synaptic signaling	162	800	3855	23843	1.25245	0.00110874	0.0105403	2.95517	0.0420233
GO:0043534	blood vessel endothelial cell migration	30	106	3855	23843	1.75046	0.00113037	0.010715	2.94678	0.0077821
GO:1990266	neutrophil migration	30	106	3855	23843	1.75046	0.00113037	0.010715	2.94678	0.0077821
GO:0009057	macromolecule catabolic process	226	1159	3855	23843	1.20604	0.00113995	0.0107902	2.94312	0.0586252
GO:0046580	negative regulation of Ras protein signal transduction	18	53	3855	23843	2.10055	0.00115288	0.0108969	2.93822	0.00466926
GO:0034766	negative regulation of ion transmembrane transport	28	97	3855	23843	1.78535	0.00116849	0.0110287	2.93238	0.00726329
GO:0010721	negative regulation of cell development	81	362	3855	23843	1.38393	0.0011813	0.0111337	2.92764	0.0210117
GO:0048843	negative regulation of axon extension involved in axon guidance	10	22	3855	23843	2.81134	0.00118559	0.0111374	2.92606	0.00259403
GO:0070647	protein modification by small protein conjugation or removal	156	768	3855	23843	1.25632	0.00118639	0.0111374	2.92577	0.0404669
GO:0009063	cellular amino acid catabolic process	26	88	3855	23843	1.82737	0.00118677	0.0111374	2.92563	0.00674449
GO:0015893	drug transport	48	193	3855	23843	1.53823	0.00119424	0.0111915	2.92291	0.0124514
GO:0014068	positive regulation of phosphatidylinositol 3-kinase signaling	21	66	3855	23843	1.96794	0.0012185	0.0113865	2.91417	0.00544747
GO:1903725	regulation of phospholipid metabolic process	21	66	3855	23843	1.96794	0.0012185	0.0113865	2.91417	0.00544747
GO:0001782	B cell homeostasis	14	37	3855	23843	2.34025	0.0012215	0.0113984	2.91311	0.00363165
GO:0016125	sterol metabolic process	35	130	3855	23843	1.66518	0.0012318	0.0114782	2.90946	0.00907912
GO:0061028	establishment of endothelial barrier	15	41	3855	23843	2.26279	0.00123691	0.0115095	2.90766	0.00389105
GO:0007596	blood coagulation	41	159	3855	23843	1.59486	0.00125538	0.0116485	2.90122	0.0106355
GO:0070585	protein localization to mitochondrion	41	159	3855	23843	1.59486	0.00125538	0.0116485	2.90122	0.0106355
GO:0050921	positive regulation of chemotaxis	36	135	3855	23843	1.64932	0.00127449	0.0118092	2.89466	0.00933852
GO:0051961	negative regulation of nervous system development	77	342	3855	23843	1.39252	0.00128246	0.0118664	2.89196	0.0199741
GO:0007006	mitochondrial membrane organization	27	93	3855	23843	1.79563	0.00129002	0.0119029	2.8894	0.00700389
GO:1905477	positive regulation of protein localization to membrane	27	93	3855	23843	1.79563	0.00129002	0.0119029	2.8894	0.00700389
GO:0048589	developmental growth	147	720	3855	23843	1.26276	0.00130749	0.0120371	2.88356	0.0381323
GO:0050878	regulation of body fluid levels	76	337	3855	23843	1.39483	0.00130822	0.0120371	2.88332	0.0197147
GO:0006626	protein targeting to mitochondrion	37	140	3855	23843	1.6346	0.00131307	0.0120481	2.88171	0.00959792
GO:0072006	nephron development	37	140	3855	23843	1.6346	0.00131307	0.0120481	2.88171	0.00959792
GO:0050773	regulation of dendrite development	45	179	3855	23843	1.55488	0.00132054	0.0120998	2.87925	0.0116732
GO:0019932	second-messenger-mediated signaling	75	332	3855	23843	1.3972	0.00133412	0.0122072	2.8748	0.0194553
GO:0007160	cell-matrix adhesion	47	189	3855	23843	1.53806	0.00133732	0.0122124	2.87376	0.012192
GO:0031589	cell-substrate adhesion	70	306	3855	23843	1.41486	0.0013384	0.0122124	2.87342	0.0181582
GO:0003018	vascular process in circulatory system	48	194	3855	23843	1.5303	0.00134226	0.0122307	2.87216	0.0124514
GO:0043086	negative regulation of catalytic activity	145	710	3855	23843	1.26312	0.00138766	0.012603	2.85772	0.0376135
GO:0044265	cellular macromolecule catabolic process	191	966	3855	23843	1.22291	0.00138843	0.012603	2.85748	0.049546
GO:0032233	positive regulation of actin filament bundle assembly	19	58	3855	23843	2.02611	0.00139077	0.012603	2.85674	0.00492866
GO:1903307	positive regulation of regulated secretory pathway	19	58	3855	23843	2.02611	0.00139077	0.012603	2.85674	0.00492866
GO:0030970	retrograde protein transport, ER to cytosol	11	26	3855	23843	2.61671	0.00139979	0.0126326	2.85394	0.00285344
GO:0045956	positive regulation of calcium ion-dependent exocytosis	11	26	3855	23843	2.61671	0.00139979	0.0126326	2.85394	0.00285344
GO:1903513	endoplasmic reticulum to cytosol transport	11	26	3855	23843	2.61671	0.00139979	0.0126326	2.85394	0.00285344
GO:0003158	endothelium development	31	112	3855	23843	1.71191	0.00140501	0.0126481	2.85232	0.0080415
GO:0072655	establishment of protein localization to mitochondrion	40	155	3855	23843	1.59612	0.00140535	0.0126481	2.85222	0.0103761
GO:0007631	feeding behavior	35	131	3855	23843	1.65247	0.00142389	0.0127975	2.84652	0.00907912
GO:0003094	glomerular filtration	9	19	3855	23843	2.92972	0.00146082	0.0131116	2.8354	0.00233463
GO:0010564	regulation of cell cycle process	118	563	3855	23843	1.29631	0.00146547	0.0131346	2.83402	0.0306096
GO:0008333	endosome to lysosome transport	18	54	3855	23843	2.06165	0.00147137	0.0131346	2.83228	0.00466926
GO:0021795	cerebral cortex cell migration	18	54	3855	23843	2.06165	0.00147137	0.0131346	2.83228	0.00466926
GO:0045058	T cell selection	18	54	3855	23843	2.06165	0.00147137	0.0131346	2.83228	0.00466926
GO:0050670	regulation of lymphocyte proliferation	53	220	3855	23843	1.49001	0.00149033	0.0132859	2.82672	0.0137484
GO:0070507	regulation of microtubule cytoskeleton organization	46	185	3855	23843	1.53788	0.00149777	0.0133342	2.82456	0.0119326
GO:0034109	homotypic cell-cell adhesion	21	67	3855	23843	1.93857	0.00150824	0.0134093	2.82153	0.00544747
GO:0016042	lipid catabolic process	68	297	3855	23843	1.41608	0.00151646	0.0134642	2.81917	0.0176394
GO:0032594	protein transport within lipid bilayer	12	30	3855	23843	2.47398	0.00154137	0.0136299	2.81209	0.00311284
GO:0015718	monocarboxylic acid transport	38	146	3855	23843	1.60978	0.00154271	0.0136299	2.81172	0.00985733
GO:0099531	presynaptic process involved in chemical synaptic transmission	38	146	3855	23843	1.60978	0.00154271	0.0136299	2.81172	0.00985733
GO:0033627	cell adhesion mediated by integrin	17	50	3855	23843	2.10288	0.00154339	0.0136299	2.81152	0.00440986
GO:0007044	cell-substrate junction assembly	23	76	3855	23843	1.87176	0.00156215	0.013777	2.80628	0.00596628
GO:0043535	regulation of blood vessel endothelial cell migration	25	85	3855	23843	1.8191	0.00156689	0.0138004	2.80496	0.00648508
GO:0035023	regulation of Rho protein signal transduction	34	127	3855	23843	1.65581	0.00159083	0.0139925	2.79838	0.00881971
GO:0048846	axon extension involved in axon guidance	13	34	3855	23843	2.36484	0.00162051	0.0141966	2.79035	0.00337224
GO:1902284	neuron projection extension involved in neuron projection guidance	13	34	3855	23843	2.36484	0.00162051	0.0141966	2.79035	0.00337224
GO:1903792	negative regulation of anion transport	13	34	3855	23843	2.36484	0.00162051	0.0141966	2.79035	0.00337224
GO:0007599	hemostasis	41	161	3855	23843	1.57505	0.00162265	0.0141966	2.78977	0.0106355
GO:0051235	maintenance of location	69	303	3855	23843	1.40846	0.00163061	0.0142473	2.78765	0.0178988
GO:1903727	positive regulation of phospholipid metabolic process	15	42	3855	23843	2.20891	0.00163984	0.0142893	2.7852	0.00389105
GO:0090277	positive regulation of peptide hormone secretion	31	113	3855	23843	1.69676	0.00164133	0.0142893	2.7848	0.0080415
GO:0007611	learning or memory	63	272	3855	23843	1.43254	0.00164192	0.0142893	2.78465	0.0163424
GO:0032527	protein exit from endoplasmic reticulum	14	38	3855	23843	2.27867	0.00164945	0.0143359	2.78266	0.00363165
GO:0006469	negative regulation of protein kinase activity	53	221	3855	23843	1.48327	0.00165779	0.0143894	2.78047	0.0137484
GO:0043062	extracellular structure organization	62	267	3855	23843	1.43621	0.00166576	0.0144395	2.77839	0.016083
GO:0045216	cell-cell junction organization	51	211	3855	23843	1.49494	0.00167546	0.0144854	2.77587	0.0132296
GO:1903531	negative regulation of secretion by cell	51	211	3855	23843	1.49494	0.00167546	0.0144854	2.77587	0.0132296
GO:0006869	lipid transport	72	319	3855	23843	1.39598	0.00168247	0.014527	2.77405	0.018677
GO:0008361	regulation of cell size	48	196	3855	23843	1.51468	0.00168735	0.0145453	2.77279	0.0124514
GO:0030072	peptide hormone secretion	61	262	3855	23843	1.44001	0.00168901	0.0145453	2.77237	0.0158236
GO:0098771	inorganic ion homeostasis	146	719	3855	23843	1.25592	0.00169323	0.0145627	2.77128	0.0378729
GO:0097581	lamellipodium organization	24	81	3855	23843	1.83258	0.00172326	0.0148016	2.76365	0.00622568
GO:0051058	negative regulation of small GTPase mediated signal transduction	19	59	3855	23843	1.99177	0.00174482	0.0149538	2.75825	0.00492866
GO:0097503	sialylation	8	16	3855	23843	3.09248	0.00174826	0.0149538	2.75739	0.00207523
GO:1990845	adaptive thermogenesis	8	16	3855	23843	3.09248	0.00174826	0.0149538	2.75739	0.00207523
GO:0055080	cation homeostasis	143	703	3855	23843	1.25811	0.00175006	0.0149538	2.75695	0.0370947
GO:1902668	negative regulation of axon guidance	10	23	3855	23843	2.68911	0.00179585	0.0153252	2.74573	0.00259403
GO:0043069	negative regulation of programmed cell death	187	949	3855	23843	1.21874	0.00181542	0.0154721	2.74102	0.0485084
GO:0019722	calcium-mediated signaling	42	167	3855	23843	1.5555	0.00185638	0.0158008	2.73133	0.0108949
GO:1903078	positive regulation of protein localization to plasma membrane	18	55	3855	23843	2.02417	0.00186122	0.0158215	2.7302	0.00466926
GO:0050807	regulation of synapse organization	45	182	3855	23843	1.52925	0.00188603	0.0160118	2.72445	0.0116732
GO:0032410	negative regulation of transporter activity	23	77	3855	23843	1.84745	0.00189201	0.0160419	2.72308	0.00596628
GO:0007528	neuromuscular junction development	17	51	3855	23843	2.06165	0.00197111	0.0166911	2.70529	0.00440986
GO:0061387	regulation of extent of cell growth	32	119	3855	23843	1.66318	0.0019857	0.0167931	2.70209	0.00830091
GO:0070255	regulation of mucus secretion	7	13	3855	23843	3.33036	0.00199167	0.0168004	2.70078	0.00181582
GO:1902894	negative regulation of pri-miRNA transcription by RNA polymerase II	7	13	3855	23843	3.33036	0.00199167	0.0168004	2.70078	0.00181582
GO:1990542	mitochondrial transmembrane transport	20	64	3855	23843	1.9328	0.0020112	0.0169257	2.69654	0.00518807
GO:0001822	kidney development	62	269	3855	23843	1.42553	0.00201166	0.0169257	2.69645	0.016083
GO:0099072	regulation of postsynaptic membrane neurotransmitter receptor levels	11	27	3855	23843	2.5198	0.00202017	0.0169756	2.69461	0.00285344
GO:0006733	oxidoreduction coenzyme metabolic process	39	153	3855	23843	1.57656	0.00203673	0.0170786	2.69107	0.0101167
GO:0021987	cerebral cortex development	29	105	3855	23843	1.70823	0.00203761	0.0170786	2.69088	0.0075227
GO:0021826	substrate-independent telencephalic tangential migration	6	10	3855	23843	3.71097	0.00206733	0.0172305	2.68459	0.00155642
GO:0021843	substrate-independent telencephalic tangential interneuron migration	6	10	3855	23843	3.71097	0.00206733	0.0172305	2.68459	0.00155642
GO:0051001	negative regulation of nitric-oxide synthase activity	6	10	3855	23843	3.71097	0.00206733	0.0172305	2.68459	0.00155642
GO:0051930	regulation of sensory perception of pain	16	47	3855	23843	2.10552	0.00206881	0.0172305	2.68428	0.00415045
GO:0051931	regulation of sensory perception	16	47	3855	23843	2.10552	0.00206881	0.0172305	2.68428	0.00415045
GO:0050817	coagulation	41	163	3855	23843	1.55572	0.00208027	0.0173041	2.68188	0.0106355
GO:0051090	regulation of DNA binding transcription factor activity	84	385	3855	23843	1.34944	0.00209321	0.0173897	2.67919	0.0217899
GO:0042098	T cell proliferation	48	198	3855	23843	1.49938	0.00210767	0.0174658	2.6762	0.0124514
GO:1903708	positive regulation of hemopoiesis	48	198	3855	23843	1.49938	0.00210767	0.0174658	2.6762	0.0124514
GO:0030307	positive regulation of cell growth	45	183	3855	23843	1.52089	0.00211652	0.0174957	2.67438	0.0116732
GO:0007254	JNK cascade	46	188	3855	23843	1.51334	0.00211658	0.0174957	2.67436	0.0119326
GO:0090317	negative regulation of intracellular protein transport	15	43	3855	23843	2.15754	0.00214673	0.017717	2.66822	0.00389105
GO:0090218	positive regulation of lipid kinase activity	12	31	3855	23843	2.39418	0.00214873	0.017717	2.66782	0.00311284
GO:0033173	calcineurin-NFAT signaling cascade	14	39	3855	23843	2.22024	0.00219497	0.018053	2.65857	0.00363165
GO:0050856	regulation of T cell receptor signaling pathway	14	39	3855	23843	2.22024	0.00219497	0.018053	2.65857	0.00363165
GO:0001775	cell activation	205	1055	3855	23843	1.20182	0.00223922	0.018394	2.6499	0.0531777
GO:0001946	lymphangiogenesis	9	20	3855	23843	2.78323	0.00227757	0.0186539	2.64253	0.00233463
GO:0097205	renal filtration	9	20	3855	23843	2.78323	0.00227757	0.0186539	2.64253	0.00233463
GO:0060079	excitatory postsynaptic potential	23	78	3855	23843	1.82377	0.00227935	0.0186539	2.64219	0.00596628
GO:0043406	positive regulation of MAP kinase activity	52	219	3855	23843	1.46857	0.00228469	0.0186744	2.64117	0.013489
GO:0010959	regulation of metal ion transport	86	397	3855	23843	1.33981	0.00231575	0.0189048	2.63531	0.0223087
GO:1902107	positive regulation of leukocyte differentiation	40	159	3855	23843	1.55596	0.0023316	0.0190097	2.63235	0.0103761
GO:0009416	response to light stimulus	64	281	3855	23843	1.40867	0.00233478	0.0190097	2.63175	0.0166018
GO:0016051	carbohydrate biosynthetic process	49	204	3855	23843	1.4856	0.00233726	0.0190097	2.63129	0.0127108
GO:0035051	cardiocyte differentiation	41	164	3855	23843	1.54624	0.00234837	0.0190765	2.62923	0.0106355
GO:0050803	regulation of synapse structure or activity	47	194	3855	23843	1.49842	0.00236016	0.0191359	2.62706	0.012192
GO:0034763	negative regulation of transmembrane transport	33	125	3855	23843	1.63283	0.00236382	0.0191359	2.62639	0.00856031
GO:0018209	peptidyl-serine modification	79	360	3855	23843	1.35725	0.00236439	0.0191359	2.62628	0.0204929
GO:0002028	regulation of sodium ion transport	26	92	3855	23843	1.74792	0.00238681	0.01927	2.62218	0.00674449
GO:0060359	response to ammonium ion	26	92	3855	23843	1.74792	0.00238681	0.01927	2.62218	0.00674449
GO:0055088	lipid homeostasis	34	130	3855	23843	1.6176	0.0024239	0.0195455	2.61548	0.00881971
GO:0071310	cellular response to organic substance	439	2410	3855	23843	1.12664	0.00243728	0.0196294	2.61309	0.113878
GO:0044262	cellular carbohydrate metabolic process	61	266	3855	23843	1.41835	0.0024606	0.0197765	2.60896	0.0158236
GO:0072594	establishment of protein localization to organelle	92	430	3855	23843	1.32329	0.00246156	0.0197765	2.60879	0.0238651
GO:0051492	regulation of stress fiber assembly	24	83	3855	23843	1.78842	0.00247181	0.0198347	2.60699	0.00622568
GO:0045926	negative regulation of growth	60	261	3855	23843	1.42183	0.00250177	0.0200507	2.60175	0.0155642
GO:0045580	regulation of T cell differentiation	36	140	3855	23843	1.59042	0.00252075	0.0201782	2.59847	0.00933852
GO:0001501	skeletal system development	103	490	3855	23843	1.3001	0.00255784	0.0204503	2.59213	0.0267185
GO:0006873	cellular ion homeostasis	128	627	3855	23843	1.26264	0.00258595	0.02065	2.58738	0.0332036
GO:0043066	negative regulation of apoptotic process	183	934	3855	23843	1.21183	0.00260446	0.0207726	2.58428	0.0474708
GO:0002931	response to ischemia	10	24	3855	23843	2.57706	0.00263657	0.0209553	2.57896	0.00259403
GO:0061136	regulation of proteasomal protein catabolic process	41	165	3855	23843	1.53687	0.00264583	0.0209553	2.57744	0.0106355
GO:1903034	regulation of response to wounding	41	165	3855	23843	1.53687	0.00264583	0.0209553	2.57744	0.0106355
GO:0000122	negative regulation of transcription by RNA polymerase II	163	822	3855	23843	1.22646	0.00264959	0.0209553	2.57682	0.0422827
GO:0030593	neutrophil chemotaxis	25	88	3855	23843	1.75709	0.00264964	0.0209553	2.57681	0.00648508
GO:0045582	positive regulation of T cell differentiation	25	88	3855	23843	1.75709	0.00264964	0.0209553	2.57681	0.00648508
GO:0060998	regulation of dendritic spine development	25	88	3855	23843	1.75709	0.00264964	0.0209553	2.57681	0.00648508
GO:0050731	positive regulation of peptidyl-tyrosine phosphorylation	44	180	3855	23843	1.51188	0.00265669	0.0209833	2.57566	0.0114137
GO:0033673	negative regulation of kinase activity	56	241	3855	23843	1.43717	0.00265954	0.0209833	2.57519	0.0145266
GO:0001885	endothelial cell development	19	61	3855	23843	1.92646	0.00268413	0.0211015	2.5712	0.00492866
GO:0010830	regulation of myotube differentiation	19	61	3855	23843	1.92646	0.00268413	0.0211015	2.5712	0.00492866
GO:1904377	positive regulation of protein localization to cell periphery	19	61	3855	23843	1.92646	0.00268413	0.0211015	2.5712	0.00492866
GO:0006511	ubiquitin-dependent protein catabolic process	114	551	3855	23843	1.27965	0.00273211	0.0214531	2.5635	0.029572
GO:0006897	endocytosis	141	700	3855	23843	1.24583	0.00274629	0.0215387	2.56125	0.0365759
GO:0010498	proteasomal protein catabolic process	93	437	3855	23843	1.31625	0.002758	0.0216049	2.55941	0.0241245
GO:0048814	regulation of dendrite morphogenesis	29	107	3855	23843	1.6763	0.00276879	0.0216636	2.55771	0.0075227
GO:0061614	pri-miRNA transcription by RNA polymerase II	15	44	3855	23843	2.10851	0.00277706	0.0217026	2.55641	0.00389105
GO:0030838	positive regulation of actin filament polymerization	26	93	3855	23843	1.72913	0.00281243	0.021953	2.55092	0.00674449
GO:0032366	intracellular sterol transport	8	17	3855	23843	2.91057	0.00283706	0.0220357	2.54713	0.00207523
GO:0032367	intracellular cholesterol transport	8	17	3855	23843	2.91057	0.00283706	0.0220357	2.54713	0.00207523
GO:0045579	positive regulation of B cell differentiation	8	17	3855	23843	2.91057	0.00283706	0.0220357	2.54713	0.00207523
GO:0060081	membrane hyperpolarization	8	17	3855	23843	2.91057	0.00283706	0.0220357	2.54713	0.00207523
GO:0001945	lymph vessel development	11	28	3855	23843	2.4298	0.00284644	0.0220357	2.5457	0.00285344
GO:0043552	positive regulation of phosphatidylinositol 3-kinase activity	11	28	3855	23843	2.4298	0.00284644	0.0220357	2.5457	0.00285344
GO:1900274	regulation of phospholipase C activity	11	28	3855	23843	2.4298	0.00284644	0.0220357	2.5457	0.00285344
GO:0042176	regulation of protein catabolic process	77	352	3855	23843	1.35296	0.00290143	0.022435	2.53739	0.0199741
GO:0006356	regulation of transcription by RNA polymerase I	12	32	3855	23843	2.31936	0.00293821	0.0225858	2.53192	0.00311284
GO:0045577	regulation of B cell differentiation	12	32	3855	23843	2.31936	0.00293821	0.0225858	2.53192	0.00311284
GO:0035710	CD4-positive, alpha-beta T cell activation	24	84	3855	23843	1.76713	0.00293931	0.0225858	2.53175	0.00622568
GO:0050805	negative regulation of synaptic transmission	24	84	3855	23843	1.76713	0.00293931	0.0225858	2.53175	0.00622568
GO:1903524	positive regulation of blood circulation	24	84	3855	23843	1.76713	0.00293931	0.0225858	2.53175	0.00622568
GO:0071320	cellular response to cAMP	13	36	3855	23843	2.23346	0.00294151	0.0225858	2.53143	0.00337224
GO:0046717	acid secretion	31	117	3855	23843	1.63875	0.0029617	0.0227144	2.52846	0.0080415
GO:0030308	negative regulation of cell growth	44	181	3855	23843	1.50352	0.0029711	0.02276	2.52708	0.0114137
GO:0045619	regulation of lymphocyte differentiation	42	171	3855	23843	1.51911	0.0029787	0.0227653	2.52597	0.0108949
GO:0046328	regulation of JNK cascade	42	171	3855	23843	1.51911	0.0029787	0.0227653	2.52597	0.0108949
GO:0071375	cellular response to peptide hormone stimulus	53	227	3855	23843	1.44406	0.00305277	0.0233043	2.51531	0.0137484
GO:0015909	long-chain fatty acid transport	17	53	3855	23843	1.98385	0.00312704	0.0238068	2.50487	0.00440986
GO:0044380	protein localization to cytoskeleton	17	53	3855	23843	1.98385	0.00312704	0.0238068	2.50487	0.00440986
GO:0021953	central nervous system neuron differentiation	51	217	3855	23843	1.45361	0.00312943	0.0238068	2.50453	0.0132296
GO:0032368	regulation of lipid transport	29	108	3855	23843	1.66077	0.0032113	0.0244014	2.49332	0.0075227
GO:0019362	pyridine nucleotide metabolic process	35	137	3855	23843	1.5801	0.00321607	0.0244096	2.49267	0.00907912
GO:0070588	calcium ion transmembrane transport	61	269	3855	23843	1.40254	0.00322608	0.0244573	2.49132	0.0158236
GO:0045787	positive regulation of cell cycle	75	343	3855	23843	1.3524	0.00329355	0.0249368	2.48234	0.0194553
GO:0044242	cellular lipid catabolic process	45	187	3855	23843	1.48836	0.0033004	0.0249368	2.48143	0.0116732
GO:0110020	regulation of actomyosin structure organization	26	94	3855	23843	1.71073	0.00330068	0.0249368	2.4814	0.00674449
GO:0048872	homeostasis of number of cells	68	306	3855	23843	1.37443	0.0033088	0.0249695	2.48033	0.0176394
GO:0030534	adult behavior	44	182	3855	23843	1.49526	0.00331707	0.0250032	2.47925	0.0114137
GO:0072384	organelle transport along microtubule	21	71	3855	23843	1.82935	0.00332332	0.0250218	2.47843	0.00544747
GO:0006109	regulation of carbohydrate metabolic process	41	167	3855	23843	1.51846	0.00333932	0.0251135	2.47634	0.0106355
GO:0051496	positive regulation of stress fiber assembly	16	49	3855	23843	2.01958	0.00334599	0.025135	2.47548	0.00415045
GO:0051098	regulation of binding	80	370	3855	23843	1.33729	0.00337967	0.025359	2.47113	0.0207523
GO:0036303	lymph vessel morphogenesis	9	21	3855	23843	2.65069	0.00341906	0.0255673	2.46609	0.00233463
GO:0045838	positive regulation of membrane potential	9	21	3855	23843	2.65069	0.00341906	0.0255673	2.46609	0.00233463
GO:0070861	regulation of protein exit from endoplasmic reticulum	9	21	3855	23843	2.65069	0.00341906	0.0255673	2.46609	0.00233463
GO:0050862	positive regulation of T cell receptor signaling pathway	7	14	3855	23843	3.09248	0.00342999	0.0256199	2.46471	0.00181582
GO:0032886	regulation of microtubule-based process	51	218	3855	23843	1.44694	0.00345606	0.0257854	2.46142	0.0132296
GO:0051260	protein homooligomerization	76	349	3855	23843	1.34687	0.00347045	0.0258635	2.45961	0.0197147
GO:0072001	renal system development	65	291	3855	23843	1.38152	0.0035344	0.0262873	2.45168	0.0168612
GO:0051648	vesicle localization	49	208	3855	23843	1.45703	0.00353968	0.0262873	2.45104	0.0127108
GO:0042692	muscle cell differentiation	81	376	3855	23843	1.3324	0.00354531	0.0262873	2.45035	0.0210117
GO:0045907	positive regulation of vasoconstriction	15	45	3855	23843	2.06165	0.00355238	0.0262873	2.44948	0.00389105
GO:0050873	brown fat cell differentiation	15	45	3855	23843	2.06165	0.00355238	0.0262873	2.44948	0.00389105
GO:0061001	regulation of dendritic spine morphogenesis	15	45	3855	23843	2.06165	0.00355238	0.0262873	2.44948	0.00389105
GO:0090407	organophosphate biosynthetic process	105	506	3855	23843	1.28344	0.00355525	0.0262873	2.44913	0.0272374
GO:0046700	heterocycle catabolic process	93	441	3855	23843	1.30431	0.00362777	0.0267934	2.44036	0.0241245
GO:0051650	establishment of vesicle localization	46	193	3855	23843	1.47413	0.00364471	0.0268393	2.43834	0.0119326
GO:1903050	regulation of proteolysis involved in cellular protein catabolic process	46	193	3855	23843	1.47413	0.00364471	0.0268393	2.43834	0.0119326
GO:0006813	potassium ion transport	54	234	3855	23843	1.4273	0.0036462	0.0268393	2.43816	0.0140078
GO:0002444	myeloid leukocyte mediated immunity	25	90	3855	23843	1.71804	0.00367939	0.0270534	2.43422	0.00648508
GO:0019941	modification-dependent protein catabolic process	116	567	3855	23843	1.26535	0.00369932	0.0271696	2.43188	0.0300908
GO:0001776	leukocyte homeostasis	29	109	3855	23843	1.64554	0.00371239	0.0272352	2.43035	0.0075227
GO:0046638	positive regulation of alpha-beta T cell differentiation	14	41	3855	23843	2.11194	0.00373383	0.0273013	2.42785	0.00363165
GO:0051590	positive regulation of neurotransmitter transport	14	41	3855	23843	2.11194	0.00373383	0.0273013	2.42785	0.00363165
GO:1902667	regulation of axon guidance	14	41	3855	23843	2.11194	0.00373383	0.0273013	2.42785	0.00363165
GO:0010863	positive regulation of phospholipase C activity	10	25	3855	23843	2.47398	0.00376459	0.0274957	2.42428	0.00259403
GO:0045921	positive regulation of exocytosis	26	95	3855	23843	1.69272	0.0038586	0.028142	2.41357	0.00674449
GO:0015908	fatty acid transport	23	81	3855	23843	1.75622	0.0038665	0.028142	2.41268	0.00596628
GO:0032024	positive regulation of insulin secretion	23	81	3855	23843	1.75622	0.0038665	0.028142	2.41268	0.00596628
GO:0030003	cellular cation homeostasis	124	612	3855	23843	1.25316	0.00388205	0.028142	2.41094	0.032166
GO:0030031	cell projection assembly	104	502	3855	23843	1.28135	0.00389751	0.028142	2.40921	0.026978
GO:0007030	Golgi organization	31	119	3855	23843	1.61121	0.00390736	0.028142	2.40812	0.0080415
GO:0008203	cholesterol metabolic process	31	119	3855	23843	1.61121	0.00390736	0.028142	2.40812	0.0080415
GO:0035308	negative regulation of protein dephosphorylation	11	29	3855	23843	2.34602	0.00392429	0.028142	2.40624	0.00285344
GO:0043114	regulation of vascular permeability	11	29	3855	23843	2.34602	0.00392429	0.028142	2.40624	0.00285344
GO:0015740	C4-dicarboxylate transport	6	11	3855	23843	3.37361	0.00392735	0.028142	2.4059	0.00155642
GO:0033327	Leydig cell differentiation	6	11	3855	23843	3.37361	0.00392735	0.028142	2.4059	0.00155642
GO:0035376	sterol import	6	11	3855	23843	3.37361	0.00392735	0.028142	2.4059	0.00155642
GO:0038166	angiotensin-activated signaling pathway	6	11	3855	23843	3.37361	0.00392735	0.028142	2.4059	0.00155642
GO:0045647	negative regulation of erythrocyte differentiation	6	11	3855	23843	3.37361	0.00392735	0.028142	2.4059	0.00155642
GO:0070508	cholesterol import	6	11	3855	23843	3.37361	0.00392735	0.028142	2.4059	0.00155642
GO:0072584	caveolin-mediated endocytosis	6	11	3855	23843	3.37361	0.00392735	0.028142	2.4059	0.00155642
GO:2000322	regulation of glucocorticoid receptor signaling pathway	6	11	3855	23843	3.37361	0.00392735	0.028142	2.4059	0.00155642
GO:0006890	retrograde vesicle-mediated transport, Golgi to ER	12	33	3855	23843	2.24907	0.00394706	0.028142	2.40373	0.00311284
GO:0031112	positive regulation of microtubule polymerization or depolymerization	12	33	3855	23843	2.24907	0.00394706	0.028142	2.40373	0.00311284
GO:0046461	neutral lipid catabolic process	12	33	3855	23843	2.24907	0.00394706	0.028142	2.40373	0.00311284
GO:0046464	acylglycerol catabolic process	12	33	3855	23843	2.24907	0.00394706	0.028142	2.40373	0.00311284
GO:1903959	regulation of anion transmembrane transport	12	33	3855	23843	2.24907	0.00394706	0.028142	2.40373	0.00311284
GO:0042493	response to drug	166	847	3855	23843	1.21216	0.00395242	0.0281498	2.40314	0.043061
GO:1902652	secondary alcohol metabolic process	32	124	3855	23843	1.59612	0.0039835	0.0283405	2.39973	0.00830091
GO:0032623	interleukin-2 production	19	63	3855	23843	1.8653	0.00401319	0.0285209	2.39651	0.00492866
GO:0043467	regulation of generation of precursor metabolites and energy	27	100	3855	23843	1.66994	0.00401752	0.0285209	2.39604	0.00700389
GO:0090316	positive regulation of intracellular protein transport	46	194	3855	23843	1.46654	0.00404396	0.0286656	2.39319	0.0119326
GO:0097530	granulocyte migration	33	129	3855	23843	1.5822	0.0040466	0.0286656	2.39291	0.00856031
GO:0072503	cellular divalent inorganic cation homeostasis	96	459	3855	23843	1.29359	0.00406236	0.0287236	2.39122	0.0249027
GO:0032409	regulation of transporter activity	58	256	3855	23843	1.40128	0.00408026	0.0287236	2.38931	0.0150454
GO:0072593	reactive oxygen species metabolic process	58	256	3855	23843	1.40128	0.00408026	0.0287236	2.38931	0.0150454
GO:0043434	response to peptide hormone	66	298	3855	23843	1.36982	0.00408047	0.0287236	2.38929	0.0171206
GO:0071804	cellular potassium ion transport	45	189	3855	23843	1.47261	0.00408094	0.0287236	2.38924	0.0116732
GO:0071805	potassium ion transmembrane transport	45	189	3855	23843	1.47261	0.00408094	0.0287236	2.38924	0.0116732
GO:0009743	response to carbohydrate	44	184	3855	23843	1.47901	0.00411383	0.0289241	2.38575	0.0114137
GO:0007517	muscle organ development	86	405	3855	23843	1.31335	0.00412056	0.0289406	2.38504	0.0223087
GO:0042063	gliogenesis	65	293	3855	23843	1.37209	0.00417464	0.0292892	2.37938	0.0168612
GO:1901616	organic hydroxy compound catabolic process	16	50	3855	23843	1.97919	0.00419426	0.0293673	2.37734	0.00415045
GO:0042129	regulation of T cell proliferation	40	164	3855	23843	1.50853	0.00419469	0.0293673	2.3773	0.0103761
GO:0044257	cellular protein catabolic process	141	708	3855	23843	1.23175	0.0042039	0.0294005	2.37635	0.0365759
GO:0018105	peptidyl-serine phosphorylation	71	325	3855	23843	1.35117	0.00424653	0.0296672	2.37197	0.0184176
GO:0070848	response to growth factor	119	586	3855	23843	1.25599	0.004264	0.0297577	2.37018	0.030869
GO:0035773	insulin secretion involved in cellular response to glucose stimulus	22	77	3855	23843	1.76713	0.00429369	0.0299332	2.36717	0.00570687
GO:1904424	regulation of GTP binding	8	18	3855	23843	2.74887	0.00438916	0.0305569	2.35762	0.00207523
GO:0072330	monocarboxylic acid biosynthetic process	54	236	3855	23843	1.4152	0.00439243	0.0305569	2.35729	0.0140078
GO:0032413	negative regulation of ion transmembrane transporter activity	20	68	3855	23843	1.8191	0.00440656	0.0305905	2.3559	0.00518807
GO:0070373	negative regulation of ERK1 and ERK2 cascade	20	68	3855	23843	1.8191	0.00440656	0.0305905	2.3559	0.00518807
GO:0010921	regulation of phosphatase activity	31	120	3855	23843	1.59778	0.00446882	0.0309901	2.34981	0.0080415
GO:0098732	macromolecule deacylation	26	96	3855	23843	1.67509	0.00449368	0.0311148	2.3474	0.00674449
GO:0072698	protein localization to microtubule cytoskeleton	15	46	3855	23843	2.01683	0.00449624	0.0311148	2.34715	0.00389105
GO:0051348	negative regulation of transferase activity	61	273	3855	23843	1.38199	0.00456226	0.0315384	2.34082	0.0158236
GO:1903364	positive regulation of cellular protein catabolic process	33	130	3855	23843	1.57003	0.00459865	0.0317567	2.33737	0.00856031
GO:0016482	cytosolic transport	34	135	3855	23843	1.55769	0.00464338	0.0319805	2.33317	0.00881971
GO:0046496	nicotinamide nucleotide metabolic process	34	135	3855	23843	1.55769	0.00464338	0.0319805	2.33317	0.00881971
GO:0031532	actin cytoskeleton reorganization	27	101	3855	23843	1.6534	0.00465533	0.0319805	2.33205	0.00700389
GO:0045446	endothelial cell differentiation	27	101	3855	23843	1.6534	0.00465533	0.0319805	2.33205	0.00700389
GO:2000379	positive regulation of reactive oxygen species metabolic process	27	101	3855	23843	1.6534	0.00465533	0.0319805	2.33205	0.00700389
GO:0070665	positive regulation of leukocyte proliferation	36	145	3855	23843	1.53557	0.00469757	0.0322371	2.32813	0.00933852
GO:0070661	leukocyte proliferation	70	321	3855	23843	1.34874	0.00470459	0.0322517	2.32748	0.0181582
GO:0003012	muscle system process	81	380	3855	23843	1.31837	0.00472954	0.032389	2.32518	0.0210117
GO:0032103	positive regulation of response to external stimulus	63	284	3855	23843	1.37201	0.00474397	0.0324541	2.32386	0.0163424
GO:0015918	sterol transport	21	73	3855	23843	1.77923	0.00476394	0.0325569	2.32203	0.00544747
GO:0032768	regulation of monooxygenase activity	14	42	3855	23843	2.06165	0.00478082	0.0325621	2.3205	0.00363165
GO:0032881	regulation of polysaccharide metabolic process	14	42	3855	23843	2.06165	0.00478082	0.0325621	2.3205	0.00363165
GO:0097720	calcineurin-mediated signaling	14	42	3855	23843	2.06165	0.00478082	0.0325621	2.3205	0.00363165
GO:0015807	L-amino acid transport	17	55	3855	23843	1.91171	0.00479436	0.0325621	2.31927	0.00440986
GO:0032663	regulation of interleukin-2 production	17	55	3855	23843	1.91171	0.00479436	0.0325621	2.31927	0.00440986
GO:0038083	peptidyl-tyrosine autophosphorylation	17	55	3855	23843	1.91171	0.00479436	0.0325621	2.31927	0.00440986
GO:0019363	pyridine nucleotide biosynthetic process	24	87	3855	23843	1.70619	0.0048111	0.0326421	2.31776	0.00622568
GO:1901216	positive regulation of neuron death	29	111	3855	23843	1.61589	0.00491443	0.0333089	2.30853	0.0075227
GO:0032102	negative regulation of response to external stimulus	68	311	3855	23843	1.35234	0.00494474	0.0334799	2.30586	0.0176394
GO:0045943	positive regulation of transcription by RNA polymerase I	9	22	3855	23843	2.53021	0.00496531	0.0335847	2.30405	0.00233463
GO:0051482	positive regulation of cytosolic calcium ion concentration involved in phospholipase C-activating G-protein coupled signaling pathway	13	38	3855	23843	2.11591	0.00502951	0.0339492	2.29847	0.00337224
GO:0097120	receptor localization to synapse	13	38	3855	23843	2.11591	0.00502951	0.0339492	2.29847	0.00337224
GO:0008593	regulation of Notch signaling pathway	22	78	3855	23843	1.74447	0.00508504	0.0342889	2.29371	0.00570687
GO:0002682	regulation of immune system process	256	1367	3855	23843	1.15827	0.00511144	0.0344316	2.29146	0.0664073
GO:0009605	response to external stimulus	422	2336	3855	23843	1.11732	0.0051844	0.0348875	2.2853	0.109468
GO:0050919	negative chemotaxis	12	34	3855	23843	2.18293	0.00521608	0.0350648	2.28266	0.00311284
GO:0045780	positive regulation of bone resorption	10	26	3855	23843	2.37883	0.00524258	0.0351354	2.28045	0.00259403
GO:0046852	positive regulation of bone remodeling	10	26	3855	23843	2.37883	0.00524258	0.0351354	2.28045	0.00259403
GO:0050927	positive regulation of positive chemotaxis	10	26	3855	23843	2.37883	0.00524258	0.0351354	2.28045	0.00259403
GO:0048706	embryonic skeletal system development	34	136	3855	23843	1.54624	0.00524938	0.0351452	2.27989	0.00881971
GO:0007612	learning	39	161	3855	23843	1.49822	0.00526012	0.0351814	2.279	0.0101167
GO:0046887	positive regulation of hormone secretion	38	156	3855	23843	1.50659	0.00527749	0.0352617	2.27757	0.00985733
GO:0016050	vesicle organization	68	312	3855	23843	1.348	0.00534448	0.0356732	2.27209	0.0176394
GO:0045444	fat cell differentiation	52	228	3855	23843	1.4106	0.00546675	0.0364524	2.26227	0.013489
GO:0008286	insulin receptor signaling pathway	28	107	3855	23843	1.61849	0.00551335	0.0365682	2.25858	0.00726329
GO:0043244	regulation of protein complex disassembly	28	107	3855	23843	1.61849	0.00551335	0.0365682	2.25858	0.00726329
GO:0051225	spindle assembly	28	107	3855	23843	1.61849	0.00551335	0.0365682	2.25858	0.00726329
GO:0051588	regulation of neurotransmitter transport	28	107	3855	23843	1.61849	0.00551335	0.0365682	2.25858	0.00726329
GO:0014067	negative regulation of phosphatidylinositol 3-kinase signaling	7	15	3855	23843	2.88631	0.00554058	0.0365682	2.25644	0.00181582
GO:0070254	mucus secretion	7	15	3855	23843	2.88631	0.00554058	0.0365682	2.25644	0.00181582
GO:0072109	glomerular mesangium development	7	15	3855	23843	2.88631	0.00554058	0.0365682	2.25644	0.00181582
GO:1900452	regulation of long term synaptic depression	7	15	3855	23843	2.88631	0.00554058	0.0365682	2.25644	0.00181582
GO:1901626	regulation of postsynaptic membrane organization	7	15	3855	23843	2.88631	0.00554058	0.0365682	2.25644	0.00181582
GO:1903960	negative regulation of anion transmembrane transport	7	15	3855	23843	2.88631	0.00554058	0.0365682	2.25644	0.00181582
GO:0007623	circadian rhythm	45	192	3855	23843	1.4496	0.00554517	0.0365682	2.25608	0.0116732
GO:0044772	mitotic cell cycle phase transition	75	350	3855	23843	1.32535	0.00556897	0.0366883	2.25423	0.0194553
GO:0048016	inositol phosphate-mediated signaling	15	47	3855	23843	1.97392	0.0056341	0.0370804	2.24918	0.00389105
GO:0009314	response to radiation	82	388	3855	23843	1.30713	0.00566672	0.0372578	2.24667	0.0212711
GO:0016052	carbohydrate catabolic process	30	117	3855	23843	1.58589	0.00572238	0.0375489	2.24242	0.0077821
GO:0060996	dendritic spine development	30	117	3855	23843	1.58589	0.00572238	0.0375489	2.24242	0.0077821
GO:1990138	neuron projection extension	42	177	3855	23843	1.46762	0.00573388	0.0375869	2.24155	0.0108949
GO:0009749	response to glucose	40	167	3855	23843	1.48143	0.0058318	0.0381814	2.2342	0.0103761
GO:0043648	dicarboxylic acid metabolic process	25	93	3855	23843	1.66262	0.0058401	0.0381814	2.23358	0.00648508
GO:0048168	regulation of neuronal synaptic plasticity	19	65	3855	23843	1.80791	0.0058448	0.0381814	2.23323	0.00492866
GO:0043632	modification-dependent macromolecule catabolic process	116	575	3855	23843	1.24775	0.00584776	0.0381814	2.23301	0.0300908
GO:0010629	negative regulation of gene expression	317	1725	3855	23843	1.1366	0.00588394	0.0383796	2.23033	0.0822309
GO:0007269	neurotransmitter secretion	34	137	3855	23843	1.53495	0.00592057	0.0384297	2.22764	0.00881971
GO:0009127	purine nucleoside monophosphate biosynthetic process	34	137	3855	23843	1.53495	0.00592057	0.0384297	2.22764	0.00881971
GO:0009168	purine ribonucleoside monophosphate biosynthetic process	34	137	3855	23843	1.53495	0.00592057	0.0384297	2.22764	0.00881971
GO:0099643	signal release from synapse	34	137	3855	23843	1.53495	0.00592057	0.0384297	2.22764	0.00881971
GO:0032943	mononuclear cell proliferation	67	308	3855	23843	1.34543	0.00592079	0.0384297	2.22762	0.01738
GO:0007193	adenylate cyclase-inhibiting G-protein coupled receptor signaling pathway	22	79	3855	23843	1.72239	0.00599328	0.0388619	2.22234	0.00570687
GO:0006090	pyruvate metabolic process	26	98	3855	23843	1.64091	0.0060278	0.0390473	2.21984	0.00674449
GO:0032984	protein-containing complex disassembly	46	198	3855	23843	1.43691	0.00603674	0.0390668	2.2192	0.0119326
GO:0050890	cognition	66	303	3855	23843	1.34722	0.00607298	0.0392628	2.2166	0.0171206
GO:0030595	leukocyte chemotaxis	45	193	3855	23843	1.44209	0.00612302	0.0395475	2.21303	0.0116732
GO:0072507	divalent inorganic cation homeostasis	99	482	3855	23843	1.27035	0.00614569	0.039655	2.21143	0.0256809
GO:0002040	sprouting angiogenesis	27	103	3855	23843	1.6213	0.00618677	0.039881	2.20854	0.00700389
GO:0036293	response to decreased oxygen levels	50	219	3855	23843	1.41209	0.00621193	0.0400041	2.20677	0.0129702
GO:0044770	cell cycle phase transition	81	384	3855	23843	1.30464	0.00624088	0.0401513	2.20475	0.0210117
GO:0006874	cellular calcium ion homeostasis	90	433	3855	23843	1.28556	0.00625966	0.0402328	2.20345	0.0233463
GO:0050866	negative regulation of cell activation	43	183	3855	23843	1.4533	0.00628367	0.0402527	2.20179	0.0111543
GO:0019359	nicotinamide nucleotide biosynthetic process	23	84	3855	23843	1.6935	0.0062872	0.0402527	2.20154	0.00596628
GO:0097061	dendritic spine organization	23	84	3855	23843	1.6935	0.0062872	0.0402527	2.20154	0.00596628
GO:1905954	positive regulation of lipid localization	23	84	3855	23843	1.6935	0.0062872	0.0402527	2.20154	0.00596628
GO:0043536	positive regulation of blood vessel endothelial cell migration	16	52	3855	23843	1.90306	0.00641801	0.0410266	2.1926	0.00415045
GO:0010906	regulation of glucose metabolic process	29	113	3855	23843	1.58729	0.00642675	0.0410266	2.19201	0.0075227
GO:0050852	T cell receptor signaling pathway	29	113	3855	23843	1.58729	0.00642675	0.0410266	2.19201	0.0075227
GO:0032868	response to insulin	48	209	3855	23843	1.42047	0.00643404	0.0410333	2.19152	0.0124514
GO:0051591	response to cAMP	18	61	3855	23843	1.82507	0.00645974	0.0411176	2.18979	0.00466926
GO:0090559	regulation of membrane permeability	18	61	3855	23843	1.82507	0.00645974	0.0411176	2.18979	0.00466926
GO:1903038	negative regulation of leukocyte cell-cell adhesion	30	118	3855	23843	1.57245	0.0065118	0.0412153	2.1863	0.0077821
GO:0002363	alpha-beta T cell lineage commitment	8	19	3855	23843	2.60419	0.00651887	0.0412153	2.18583	0.00207523
GO:0015813	L-glutamate transmembrane transport	8	19	3855	23843	2.60419	0.00651887	0.0412153	2.18583	0.00207523
GO:0032365	intracellular lipid transport	8	19	3855	23843	2.60419	0.00651887	0.0412153	2.18583	0.00207523
GO:0043951	negative regulation of cAMP-mediated signaling	8	19	3855	23843	2.60419	0.00651887	0.0412153	2.18583	0.00207523
GO:0050884	neuromuscular process controlling posture	8	19	3855	23843	2.60419	0.00651887	0.0412153	2.18583	0.00207523
GO:2000010	positive regulation of protein localization to cell surface	8	19	3855	23843	2.60419	0.00651887	0.0412153	2.18583	0.00207523
GO:0046634	regulation of alpha-beta T cell activation	24	89	3855	23843	1.66785	0.00654203	0.0412841	2.18429	0.00622568
GO:0043281	regulation of cysteine-type endopeptidase activity involved in apoptotic process	47	204	3855	23843	1.42497	0.00654229	0.0412841	2.18427	0.012192
GO:0030705	cytoskeleton-dependent intracellular transport	38	158	3855	23843	1.48752	0.00658423	0.041509	2.1815	0.00985733
GO:0090174	organelle membrane fusion	37	153	3855	23843	1.49571	0.0066204	0.0416245	2.17912	0.00959792
GO:0006611	protein export from nucleus	32	128	3855	23843	1.54624	0.0066215	0.0416245	2.17904	0.00830091
GO:0055007	cardiac muscle cell differentiation	32	128	3855	23843	1.54624	0.0066215	0.0416245	2.17904	0.00830091
GO:0006906	vesicle fusion	36	148	3855	23843	1.50445	0.00664625	0.041722	2.17742	0.00933852
GO:0050709	negative regulation of protein secretion	33	133	3855	23843	1.53461	0.00664968	0.041722	2.1772	0.00856031
GO:0001508	action potential	34	138	3855	23843	1.52383	0.00666222	0.0417609	2.17638	0.00881971
GO:0006979	response to oxidative stress	81	385	3855	23843	1.30125	0.0066777	0.0418181	2.17537	0.0210117
GO:0098876	vesicle-mediated transport to the plasma membrane	21	75	3855	23843	1.73179	0.00668585	0.0418294	2.17484	0.00544747
GO:0051099	positive regulation of binding	45	194	3855	23843	1.43465	0.00675092	0.0420767	2.17064	0.0116732
GO:0002420	natural killer cell mediated cytotoxicity directed against tumor cell target	6	12	3855	23843	3.09248	0.00678664	0.0420767	2.16834	0.00155642
GO:0002423	natural killer cell mediated immune response to tumor cell	6	12	3855	23843	3.09248	0.00678664	0.0420767	2.16834	0.00155642
GO:0002855	regulation of natural killer cell mediated immune response to tumor cell	6	12	3855	23843	3.09248	0.00678664	0.0420767	2.16834	0.00155642
GO:0002858	regulation of natural killer cell mediated cytotoxicity directed against tumor cell target	6	12	3855	23843	3.09248	0.00678664	0.0420767	2.16834	0.00155642
GO:0010457	centriole-centriole cohesion	6	12	3855	23843	3.09248	0.00678664	0.0420767	2.16834	0.00155642
GO:0014745	negative regulation of muscle adaptation	6	12	3855	23843	3.09248	0.00678664	0.0420767	2.16834	0.00155642
GO:0033280	response to vitamin D	6	12	3855	23843	3.09248	0.00678664	0.0420767	2.16834	0.00155642
GO:0072110	glomerular mesangial cell proliferation	6	12	3855	23843	3.09248	0.00678664	0.0420767	2.16834	0.00155642
GO:0007616	long-term memory	12	35	3855	23843	2.12056	0.00678924	0.0420767	2.16818	0.00311284
GO:0033500	carbohydrate homeostasis	54	241	3855	23843	1.38584	0.00685203	0.0423861	2.16418	0.0140078
GO:0042593	glucose homeostasis	54	241	3855	23843	1.38584	0.00685203	0.0423861	2.16418	0.0140078
GO:1901652	response to peptide	75	353	3855	23843	1.31408	0.00689672	0.0426225	2.16136	0.0194553
GO:1901653	cellular response to peptide	57	257	3855	23843	1.37176	0.00697425	0.0430168	2.1565	0.014786
GO:0003333	amino acid transmembrane transport	19	66	3855	23843	1.78052	0.00698881	0.0430168	2.1556	0.00492866
GO:0019915	lipid storage	19	66	3855	23843	1.78052	0.00698881	0.0430168	2.1556	0.00492866
GO:0006360	transcription by RNA polymerase I	15	48	3855	23843	1.9328	0.00699317	0.0430168	2.15533	0.00389105
GO:0043300	regulation of leukocyte degranulation	15	48	3855	23843	1.9328	0.00699317	0.0430168	2.15533	0.00389105
GO:0072207	metanephric epithelium development	9	23	3855	23843	2.4202	0.00700283	0.043036	2.15473	0.00233463
GO:0010661	positive regulation of muscle cell apoptotic process	11	31	3855	23843	2.19466	0.0070392	0.0430588	2.15248	0.00285344
GO:0034122	negative regulation of toll-like receptor signaling pathway	11	31	3855	23843	2.19466	0.0070392	0.0430588	2.15248	0.00285344
GO:0043243	positive regulation of protein complex disassembly	11	31	3855	23843	2.19466	0.0070392	0.0430588	2.15248	0.00285344
GO:1905508	protein localization to microtubule organizing center	11	31	3855	23843	2.19466	0.0070392	0.0430588	2.15248	0.00285344
GO:2000463	positive regulation of excitatory postsynaptic potential	11	31	3855	23843	2.19466	0.0070392	0.0430588	2.15248	0.00285344
GO:0050714	positive regulation of protein secretion	60	273	3855	23843	1.35933	0.00704813	0.0430733	2.15193	0.0155642
GO:0030073	insulin secretion	48	210	3855	23843	1.4137	0.00706078	0.0431107	2.15115	0.0124514
GO:0048704	embryonic skeletal system morphogenesis	27	104	3855	23843	1.60571	0.00709668	0.0432898	2.14894	0.00700389
GO:0044270	cellular nitrogen compound catabolic process	90	435	3855	23843	1.27965	0.00710362	0.043292	2.14852	0.0233463
GO:0050926	regulation of positive chemotaxis	10	27	3855	23843	2.29072	0.00713812	0.043462	2.14642	0.00259403
GO:0044070	regulation of anion transport	28	109	3855	23843	1.5888	0.00722014	0.0439209	2.14145	0.00726329
GO:0030100	regulation of endocytosis	55	247	3855	23843	1.37722	0.00729874	0.044358	2.13675	0.0142672
GO:0051153	regulation of striated muscle cell differentiation	29	114	3855	23843	1.57337	0.00731704	0.0444282	2.13566	0.0075227
GO:0006757	ATP generation from ADP	20	71	3855	23843	1.74224	0.00745508	0.0451067	2.12755	0.00518807
GO:0043367	CD4-positive, alpha-beta T cell differentiation	20	71	3855	23843	1.74224	0.00745508	0.0451067	2.12755	0.00518807
GO:0030178	negative regulation of Wnt signaling pathway	35	144	3855	23843	1.50329	0.0074615	0.0451067	2.12717	0.00907912
GO:2000113	negative regulation of cellular macromolecule biosynthetic process	264	1424	3855	23843	1.14665	0.00746383	0.0451067	2.12704	0.0684825
GO:0048675	axon extension	32	129	3855	23843	1.53425	0.00747096	0.0451067	2.12662	0.00830091
GO:0032946	positive regulation of mononuclear cell proliferation	34	139	3855	23843	1.51287	0.00747984	0.0451067	2.12611	0.00881971
GO:0015698	inorganic anion transport	33	134	3855	23843	1.52316	0.00748354	0.0451067	2.12589	0.00856031
GO:0071322	cellular response to carbohydrate stimulus	33	134	3855	23843	1.52316	0.00748354	0.0451067	2.12589	0.00856031
GO:0050850	positive regulation of calcium-mediated signaling	14	44	3855	23843	1.96794	0.00758097	0.0456226	2.12028	0.00363165
GO:0050848	regulation of calcium-mediated signaling	24	90	3855	23843	1.64932	0.00758298	0.0456226	2.12016	0.00622568
GO:0009165	nucleotide biosynthetic process	66	306	3855	23843	1.33401	0.00762822	0.0458111	2.11758	0.0171206
GO:0046651	lymphocyte proliferation	66	306	3855	23843	1.33401	0.00762822	0.0458111	2.11758	0.0171206
GO:0045428	regulation of nitric oxide biosynthetic process	18	62	3855	23843	1.79563	0.00775511	0.0464883	2.11041	0.00466926
GO:1901264	carbohydrate derivative transport	18	62	3855	23843	1.79563	0.00775511	0.0464883	2.11041	0.00466926
GO:0048284	organelle fusion	42	180	3855	23843	1.44316	0.0077745	0.0465622	2.10933	0.0108949
GO:0031644	regulation of neurological system process	25	95	3855	23843	1.62762	0.00779646	0.0465667	2.1081	0.00648508
GO:0035601	protein deacylation	25	95	3855	23843	1.62762	0.00779646	0.0465667	2.1081	0.00648508
GO:0046849	bone remodeling	25	95	3855	23843	1.62762	0.00779646	0.0465667	2.1081	0.00648508
GO:0050994	regulation of lipid catabolic process	16	53	3855	23843	1.86716	0.00784113	0.0467911	2.10562	0.00415045
GO:0071363	cellular response to growth factor stimulus	115	575	3855	23843	1.23699	0.00791734	0.0472031	2.10142	0.0298314
GO:0009746	response to hexose	40	170	3855	23843	1.45528	0.00797742	0.0475183	2.09814	0.0103761
GO:0010883	regulation of lipid storage	13	40	3855	23843	2.01011	0.00816353	0.0484912	2.08812	0.00337224
GO:0032011	ARF protein signal transduction	13	40	3855	23843	2.01011	0.00816353	0.0484912	2.08812	0.00337224
GO:0032012	regulation of ARF protein signal transduction	13	40	3855	23843	2.01011	0.00816353	0.0484912	2.08812	0.00337224
GO:0010821	regulation of mitochondrion organization	45	196	3855	23843	1.42002	0.00817019	0.0484912	2.08777	0.0116732
GO:0006476	protein deacetylation	22	81	3855	23843	1.67986	0.00821075	0.048688	2.08562	0.00570687
GO:0031347	regulation of defense response	112	559	3855	23843	1.2392	0.00822299	0.0487168	2.08497	0.0290532
GO:0120031	plasma membrane bounded cell projection assembly	99	487	3855	23843	1.25731	0.00826333	0.0489118	2.08284	0.0256809
GO:0051168	nuclear export	36	150	3855	23843	1.48439	0.00828934	0.0490004	2.08148	0.00933852
GO:0006888	ER to Golgi vesicle-mediated transport	29	115	3855	23843	1.55968	0.0083069	0.0490004	2.08056	0.0075227
GO:0007045	cell-substrate adherens junction assembly	19	67	3855	23843	1.75394	0.00830805	0.0490004	2.0805	0.00492866
GO:0048041	focal adhesion assembly	19	67	3855	23843	1.75394	0.00830805	0.0490004	2.0805	0.00492866
GO:0061024	membrane organization	155	801	3855	23843	1.19684	0.00834523	0.0491757	2.07856	0.0402075
GO:0051896	regulation of protein kinase B signaling	34	140	3855	23843	1.50206	0.00837918	0.0493316	2.0768	0.00881971
GO:0031099	regeneration	31	125	3855	23843	1.53387	0.00839653	0.0493896	2.0759	0.0080415
GO:0002793	positive regulation of peptide secretion	65	302	3855	23843	1.3312	0.00844027	0.0496026	2.07364	0.0168612
GO:0006613	cotranslational protein targeting to membrane	7	16	3855	23843	2.70592	0.00849017	0.0497184	2.07108	0.00181582
GO:0007638	mechanosensory behavior	7	16	3855	23843	2.70592	0.00849017	0.0497184	2.07108	0.00181582
GO:1903539	protein localization to postsynaptic membrane	7	16	3855	23843	2.70592	0.00849017	0.0497184	2.07108	0.00181582
GO:1903798	regulation of production of miRNAs involved in gene silencing by miRNA	7	16	3855	23843	2.70592	0.00849017	0.0497184	2.07108	0.00181582
GO:0043154	negative regulation of cysteine-type endopeptidase activity involved in apoptotic process	23	86	3855	23843	1.65412	0.00850756	0.049776	2.07019	0.00596628
GO:0051603	proteolysis involved in cellular protein catabolic process	131	666	3855	23843	1.21656	0.00853385	0.0498856	2.06885	0.0339818
GO:0006457	protein folding	42	181	3855	23843	1.43518	0.00857701	0.0500562	2.06666	0.0108949
GO:0045776	negative regulation of blood pressure	17	58	3855	23843	1.81283	0.00859344	0.0500562	2.06583	0.00440986
GO:0046635	positive regulation of alpha-beta T cell activation	17	58	3855	23843	1.81283	0.00859344	0.0500562	2.06583	0.00440986
GO:0046637	regulation of alpha-beta T cell differentiation	17	58	3855	23843	1.81283	0.00859344	0.0500562	2.06583	0.00440986
GO:0009312	oligosaccharide biosynthetic process	12	36	3855	23843	2.06165	0.0087131	0.050619	2.05983	0.00311284
GO:0046460	neutral lipid biosynthetic process	12	36	3855	23843	2.06165	0.0087131	0.050619	2.05983	0.00311284
GO:0046463	acylglycerol biosynthetic process	12	36	3855	23843	2.06165	0.0087131	0.050619	2.05983	0.00311284
GO:0048871	multicellular organismal homeostasis	74	351	3855	23843	1.30395	0.00873198	0.0506839	2.05889	0.0191958
GO:0030301	cholesterol transport	20	72	3855	23843	1.71804	0.00878785	0.0509185	2.05612	0.00518807
GO:0042147	retrograde transport, endosome to Golgi	20	72	3855	23843	1.71804	0.00878785	0.0509185	2.05612	0.00518807
GO:0034284	response to monosaccharide	40	171	3855	23843	1.44677	0.00882479	0.0510427	2.0543	0.0103761
GO:0035150	regulation of tube size	40	171	3855	23843	1.44677	0.00882479	0.0510427	2.0543	0.0103761
GO:0034504	protein localization to nucleus	60	276	3855	23843	1.34456	0.00892594	0.0515825	2.04935	0.0155642
GO:0042102	positive regulation of T cell proliferation	25	96	3855	23843	1.61067	0.00895941	0.0517306	2.04772	0.00648508
GO:0030163	protein catabolic process	164	854	3855	23843	1.18774	0.00906464	0.0522923	2.04265	0.0425422
GO:1901698	response to nitrogen compound	185	974	3855	23843	1.17476	0.00911618	0.0525437	2.04019	0.0479896
GO:0002446	neutrophil mediated immunity	11	32	3855	23843	2.12608	0.00918734	0.0528152	2.03681	0.00285344
GO:0002686	negative regulation of leukocyte migration	11	32	3855	23843	2.12608	0.00918734	0.0528152	2.03681	0.00285344
GO:1902475	L-alpha-amino acid transmembrane transport	11	32	3855	23843	2.12608	0.00918734	0.0528152	2.03681	0.00285344
GO:1901606	alpha-amino acid catabolic process	21	77	3855	23843	1.68681	0.00919905	0.0528364	2.03626	0.00544747
GO:0030032	lamellipodium assembly	18	63	3855	23843	1.76713	0.00925187	0.0530473	2.03377	0.00466926
GO:0060997	dendritic spine morphogenesis	18	63	3855	23843	1.76713	0.00925187	0.0530473	2.03377	0.00466926
GO:0022612	gland morphogenesis	35	146	3855	23843	1.48269	0.00930456	0.053303	2.0313	0.00907912
GO:0032515	negative regulation of phosphoprotein phosphatase activity	8	20	3855	23843	2.47398	0.0093464	0.0533314	2.02936	0.00207523
GO:0099632	protein transport within plasma membrane	8	20	3855	23843	2.47398	0.0093464	0.0533314	2.02936	0.00207523
GO:0099637	neurotransmitter receptor transport	8	20	3855	23843	2.47398	0.0093464	0.0533314	2.02936	0.00207523
GO:0009156	ribonucleoside monophosphate biosynthetic process	34	141	3855	23843	1.49141	0.00936619	0.0533314	2.02844	0.00881971
GO:0010970	transport along microtubule	34	141	3855	23843	1.49141	0.00936619	0.0533314	2.02844	0.00881971
GO:0051250	negative regulation of lymphocyte activation	34	141	3855	23843	1.49141	0.00936619	0.0533314	2.02844	0.00881971
GO:0099111	microtubule-based transport	34	141	3855	23843	1.49141	0.00936619	0.0533314	2.02844	0.00881971
GO:0051701	interaction with host	29	116	3855	23843	1.54624	0.00940436	0.0535026	2.02667	0.0075227
GO:0035637	multicellular organismal signaling	33	136	3855	23843	1.50076	0.00941261	0.0535033	2.02629	0.00856031
GO:0045892	negative regulation of transcription, DNA-templated	216	1153	3855	23843	1.15867	0.00943165	0.0535216	2.02541	0.0560311
GO:0048489	synaptic vesicle transport	30	121	3855	23843	1.53346	0.00944021	0.0535216	2.02502	0.0077821
GO:0097480	establishment of synaptic vesicle localization	30	121	3855	23843	1.53346	0.00944021	0.0535216	2.02502	0.0077821
GO:0007585	respiratory gaseous exchange	16	54	3855	23843	1.83258	0.00950571	0.0537562	2.02202	0.00415045
GO:0005979	regulation of glycogen biosynthetic process	10	28	3855	23843	2.20891	0.00952238	0.0537562	2.02125	0.00259403
GO:0010962	regulation of glucan biosynthetic process	10	28	3855	23843	2.20891	0.00952238	0.0537562	2.02125	0.00259403
GO:0016242	negative regulation of macroautophagy	10	28	3855	23843	2.20891	0.00952238	0.0537562	2.02125	0.00259403
GO:0035025	positive regulation of Rho protein signal transduction	10	28	3855	23843	2.20891	0.00952238	0.0537562	2.02125	0.00259403
GO:0031110	regulation of microtubule polymerization or depolymerization	22	82	3855	23843	1.65938	0.00954669	0.0538473	2.02015	0.00570687
GO:0055065	metal ion homeostasis	124	629	3855	23843	1.21929	0.00956872	0.0539253	2.01915	0.032166
GO:0034655	nucleobase-containing compound catabolic process	82	396	3855	23843	1.28072	0.00959477	0.0540044	2.01797	0.0212711
GO:0000082	G1/S transition of mitotic cell cycle	41	177	3855	23843	1.43267	0.00959914	0.0540044	2.01777	0.0106355
GO:0022411	cellular component disassembly	73	347	3855	23843	1.30116	0.0096193	0.054044	2.01686	0.0189364
GO:0021895	cerebral cortex neuron differentiation	9	24	3855	23843	2.31936	0.00962258	0.054044	2.01671	0.00233463
GO:0030258	lipid modification	46	203	3855	23843	1.40152	0.00964046	0.0540983	2.0159	0.0119326
GO:0048705	skeletal system morphogenesis	53	240	3855	23843	1.36584	0.00981242	0.0550164	2.00822	0.0137484
GO:0006892	post-Golgi vesicle-mediated transport	23	87	3855	23843	1.6351	0.00983598	0.0550547	2.00718	0.00596628
GO:0106027	neuron projection organization	23	87	3855	23843	1.6351	0.00983598	0.0550547	2.00718	0.00596628
GO:0097164	ammonium ion metabolic process	39	167	3855	23843	1.44439	0.00988571	0.0552526	2.00499	0.0101167
GO:0034976	response to endoplasmic reticulum stress	49	219	3855	23843	1.38385	0.0098881	0.0552526	2.00489	0.0127108
GO:0043122	regulation of I-kappaB kinase/NF-kappaB signaling	38	162	3855	23843	1.45079	0.0100183	0.0559329	1.9992	0.00985733
GO:0001816	cytokine production	138	709	3855	23843	1.20384	0.0101146	0.0563806	1.99505	0.0357977
GO:0010558	negative regulation of macromolecule biosynthetic process	270	1468	3855	23843	1.13756	0.0101156	0.0563806	1.99501	0.0700389
GO:0043161	proteasome-mediated ubiquitin-dependent protein catabolic process	78	375	3855	23843	1.28647	0.0101354	0.0564429	1.99416	0.0202335
GO:0046434	organophosphate catabolic process	43	188	3855	23843	1.41464	0.0102061	0.0567711	1.99114	0.0111543
GO:0010518	positive regulation of phospholipase activity	13	41	3855	23843	1.96108	0.0102202	0.0567711	1.99054	0.00337224
GO:0047496	vesicle transport along microtubule	13	41	3855	23843	1.96108	0.0102202	0.0567711	1.99054	0.00337224
GO:0097006	regulation of plasma lipoprotein particle levels	17	59	3855	23843	1.78211	0.0102934	0.0571296	1.98744	0.00440986
GO:0002792	negative regulation of peptide secretion	34	142	3855	23843	1.4809	0.0104471	0.0579337	1.98101	0.00881971
GO:0048701	embryonic cranial skeleton morphogenesis	15	50	3855	23843	1.85549	0.0104913	0.0581304	1.97917	0.00389105
GO:0050671	positive regulation of lymphocyte proliferation	33	137	3855	23843	1.48981	0.0105207	0.0582438	1.97796	0.00856031
GO:0061041	regulation of wound healing	32	132	3855	23843	1.49938	0.010577	0.0585063	1.97564	0.00830091
GO:0015749	monosaccharide transmembrane transport	31	127	3855	23843	1.50971	0.0106137	0.0586335	1.97414	0.0080415
GO:0051092	positive regulation of NF-kappaB transcription factor activity	29	117	3855	23843	1.53302	0.0106177	0.0586335	1.97397	0.0075227
GO:0046031	ADP metabolic process	21	78	3855	23843	1.66518	0.0107147	0.0591195	1.97002	0.00544747
GO:0001553	luteinization	6	13	3855	23843	2.85459	0.0108966	0.0596185	1.96271	0.00155642
GO:0010878	cholesterol storage	6	13	3855	23843	2.85459	0.0108966	0.0596185	1.96271	0.00155642
GO:0010918	positive regulation of mitochondrial membrane potential	6	13	3855	23843	2.85459	0.0108966	0.0596185	1.96271	0.00155642
GO:0015802	basic amino acid transport	6	13	3855	23843	2.85459	0.0108966	0.0596185	1.96271	0.00155642
GO:0030213	hyaluronan biosynthetic process	6	13	3855	23843	2.85459	0.0108966	0.0596185	1.96271	0.00155642
GO:0031223	auditory behavior	6	13	3855	23843	2.85459	0.0108966	0.0596185	1.96271	0.00155642
GO:0042492	gamma-delta T cell differentiation	6	13	3855	23843	2.85459	0.0108966	0.0596185	1.96271	0.00155642
GO:0043117	positive regulation of vascular permeability	6	13	3855	23843	2.85459	0.0108966	0.0596185	1.96271	0.00155642
GO:0090196	regulation of chemokine secretion	6	13	3855	23843	2.85459	0.0108966	0.0596185	1.96271	0.00155642
GO:0097011	cellular response to granulocyte macrophage colony-stimulating factor stimulus	6	13	3855	23843	2.85459	0.0108966	0.0596185	1.96271	0.00155642
GO:0051480	regulation of cytosolic calcium ion concentration	71	338	3855	23843	1.29921	0.0109065	0.0596185	1.96232	0.0184176
GO:0043491	protein kinase B signaling	39	168	3855	23843	1.43579	0.0109138	0.0596185	1.96203	0.0101167
GO:0000302	response to reactive oxygen species	44	194	3855	23843	1.40277	0.0109784	0.0598904	1.95946	0.0114137
GO:1901700	response to oxygen-containing compound	280	1529	3855	23843	1.13263	0.0110284	0.0598904	1.95749	0.0726329
GO:0045934	negative regulation of nucleobase-containing compound metabolic process	257	1395	3855	23843	1.13945	0.0110312	0.0598904	1.95738	0.0666667
GO:0001941	postsynaptic membrane organization	12	37	3855	23843	2.00593	0.0110363	0.0598904	1.95718	0.00311284
GO:0010762	regulation of fibroblast migration	12	37	3855	23843	2.00593	0.0110363	0.0598904	1.95718	0.00311284
GO:0060674	placenta blood vessel development	12	37	3855	23843	2.00593	0.0110363	0.0598904	1.95718	0.00311284
GO:0072604	interleukin-6 secretion	12	37	3855	23843	2.00593	0.0110363	0.0598904	1.95718	0.00311284
GO:1902893	regulation of pri-miRNA transcription by RNA polymerase II	12	37	3855	23843	2.00593	0.0110363	0.0598904	1.95718	0.00311284
GO:1903035	negative regulation of response to wounding	22	83	3855	23843	1.63939	0.0110529	0.059931	1.95653	0.00570687
GO:0002683	negative regulation of immune system process	91	448	3855	23843	1.25632	0.0111718	0.0604763	1.95188	0.0236057
GO:0055074	calcium ion homeostasis	91	448	3855	23843	1.25632	0.0111718	0.0604763	1.95188	0.0236057
GO:0001819	positive regulation of cytokine production	83	404	3855	23843	1.27067	0.0112238	0.0606433	1.94986	0.0215305
GO:0001655	urogenital system development	70	333	3855	23843	1.30014	0.0112279	0.0606433	1.9497	0.0181582
GO:0007416	synapse assembly	37	158	3855	23843	1.44838	0.0112302	0.0606433	1.94961	0.00959792
GO:0050764	regulation of phagocytosis	23	88	3855	23843	1.61652	0.0113272	0.0610668	1.94588	0.00596628
GO:1903426	regulation of reactive oxygen species biosynthetic process	23	88	3855	23843	1.61652	0.0113272	0.0610668	1.94588	0.00596628
GO:0010771	negative regulation of cell morphogenesis involved in differentiation	24	93	3855	23843	1.59612	0.0115441	0.0618911	1.93764	0.00622568
GO:0010827	regulation of glucose transmembrane transport	24	93	3855	23843	1.59612	0.0115441	0.0618911	1.93764	0.00622568
GO:0010712	regulation of collagen metabolic process	14	46	3855	23843	1.88238	0.0115459	0.0618911	1.93757	0.00363165
GO:0018198	peptidyl-cysteine modification	14	46	3855	23843	1.88238	0.0115459	0.0618911	1.93757	0.00363165
GO:0030520	intracellular estrogen receptor signaling pathway	14	46	3855	23843	1.88238	0.0115459	0.0618911	1.93757	0.00363165
GO:0043029	T cell homeostasis	14	46	3855	23843	1.88238	0.0115459	0.0618911	1.93757	0.00363165
GO:0098815	modulation of excitatory postsynaptic potential	14	46	3855	23843	1.88238	0.0115459	0.0618911	1.93757	0.00363165
GO:2000146	negative regulation of cell motility	56	258	3855	23843	1.34247	0.0115585	0.0619083	1.9371	0.0145266
GO:0001678	cellular glucose homeostasis	33	138	3855	23843	1.47901	0.0117333	0.0626909	1.93058	0.00856031
GO:0010822	positive regulation of mitochondrion organization	33	138	3855	23843	1.47901	0.0117333	0.0626909	1.93058	0.00856031
GO:0050680	negative regulation of epithelial cell proliferation	33	138	3855	23843	1.47901	0.0117333	0.0626909	1.93058	0.00856031
GO:0002703	regulation of leukocyte mediated immunity	45	200	3855	23843	1.39161	0.0117624	0.0626909	1.9295	0.0116732
GO:0009790	embryo development	212	1136	3855	23843	1.15423	0.0117699	0.0626909	1.92923	0.0549935
GO:0010543	regulation of platelet activation	11	33	3855	23843	2.06165	0.0118075	0.0626909	1.92784	0.00285344
GO:0014047	glutamate secretion	11	33	3855	23843	2.06165	0.0118075	0.0626909	1.92784	0.00285344
GO:0018345	protein palmitoylation	11	33	3855	23843	2.06165	0.0118075	0.0626909	1.92784	0.00285344
GO:0019432	triglyceride biosynthetic process	11	33	3855	23843	2.06165	0.0118075	0.0626909	1.92784	0.00285344
GO:0050796	regulation of insulin secretion	40	174	3855	23843	1.42183	0.0118263	0.0626909	1.92715	0.0103761
GO:0006612	protein targeting to membrane	26	103	3855	23843	1.56125	0.0118283	0.0626909	1.92708	0.00674449
GO:0014074	response to purine-containing compound	26	103	3855	23843	1.56125	0.0118283	0.0626909	1.92708	0.00674449
GO:0018958	phenol-containing compound metabolic process	26	103	3855	23843	1.56125	0.0118283	0.0626909	1.92708	0.00674449
GO:0009451	RNA modification	31	128	3855	23843	1.49792	0.0118895	0.0629007	1.92484	0.0080415
GO:0042157	lipoprotein metabolic process	31	128	3855	23843	1.49792	0.0118895	0.0629007	1.92484	0.0080415
GO:0035249	synaptic transmission, glutamatergic	27	108	3855	23843	1.54624	0.0119061	0.0629007	1.92423	0.00700389
GO:0071346	cellular response to interferon-gamma	27	108	3855	23843	1.54624	0.0119061	0.0629007	1.92423	0.00700389
GO:1902806	regulation of cell cycle G1/S phase transition	30	123	3855	23843	1.50853	0.0119353	0.0630046	1.92317	0.0077821
GO:0031109	microtubule polymerization or depolymerization	28	113	3855	23843	1.53256	0.0119471	0.063011	1.92274	0.00726329
GO:0007098	centrosome cycle	29	118	3855	23843	1.52003	0.0119556	0.063011	1.92243	0.0075227
GO:0006898	receptor-mediated endocytosis	44	195	3855	23843	1.39558	0.0120117	0.0632399	1.92039	0.0114137
GO:0032465	regulation of cytokinesis	20	74	3855	23843	1.67161	0.0120279	0.0632399	1.91981	0.00518807
GO:0046785	microtubule polymerization	20	74	3855	23843	1.67161	0.0120279	0.0632399	1.91981	0.00518807
GO:0034394	protein localization to cell surface	17	60	3855	23843	1.7524	0.0122495	0.0643024	1.91188	0.00440986
GO:0060999	positive regulation of dendritic spine development	17	60	3855	23843	1.7524	0.0122495	0.0643024	1.91188	0.00440986
GO:0044843	cell cycle G1/S phase transition	43	190	3855	23843	1.39975	0.0122605	0.0643091	1.91149	0.0111543
GO:0008643	carbohydrate transport	37	159	3855	23843	1.43927	0.0124121	0.0649787	1.90615	0.00959792
GO:0043279	response to alkaloid	21	79	3855	23843	1.6441	0.0124242	0.0649787	1.90573	0.00544747
GO:0008210	estrogen metabolic process	7	17	3855	23843	2.54675	0.0124474	0.0649787	1.90492	0.00181582
GO:0032225	regulation of synaptic transmission, dopaminergic	7	17	3855	23843	2.54675	0.0124474	0.0649787	1.90492	0.00181582
GO:0043373	CD4-positive, alpha-beta T cell lineage commitment	7	17	3855	23843	2.54675	0.0124474	0.0649787	1.90492	0.00181582
GO:0070920	regulation of production of small RNA involved in gene silencing by RNA	7	17	3855	23843	2.54675	0.0124474	0.0649787	1.90492	0.00181582
GO:0031116	positive regulation of microtubule polymerization	10	29	3855	23843	2.13274	0.0124687	0.0649874	1.90418	0.00259403
GO:0034629	cellular protein-containing complex localization	10	29	3855	23843	2.13274	0.0124687	0.0649874	1.90418	0.00259403
GO:1901293	nucleoside phosphate biosynthetic process	66	313	3855	23843	1.30418	0.0126074	0.0656583	1.89937	0.0171206
GO:0051646	mitochondrion localization	13	42	3855	23843	1.91439	0.0126585	0.0658723	1.89762	0.00337224
GO:0046902	regulation of mitochondrial membrane permeability	15	51	3855	23843	1.8191	0.0126917	0.0659407	1.89648	0.00389105
GO:0050854	regulation of antigen receptor-mediated signaling pathway	15	51	3855	23843	1.8191	0.0126917	0.0659407	1.89648	0.00389105
GO:0031331	positive regulation of cellular catabolic process	68	324	3855	23843	1.29808	0.0127349	0.0660673	1.895	0.0176394
GO:0030198	extracellular matrix organization	49	222	3855	23843	1.36515	0.0127361	0.0660673	1.89496	0.0127108
GO:0007179	transforming growth factor beta receptor signaling pathway	35	149	3855	23843	1.45284	0.0127599	0.0661389	1.89415	0.00907912
GO:0048545	response to steroid hormone	55	254	3855	23843	1.33926	0.0128172	0.066333	1.89221	0.0142672
GO:0048588	developmental cell growth	52	238	3855	23843	1.35133	0.0128175	0.066333	1.8922	0.013489
GO:0033273	response to vitamin	9	25	3855	23843	2.22658	0.0129177	0.0667261	1.88881	0.00233463
GO:1904376	negative regulation of protein localization to cell periphery	9	25	3855	23843	2.22658	0.0129177	0.0667261	1.88881	0.00233463
GO:0016575	histone deacetylation	18	65	3855	23843	1.71276	0.0129343	0.0667261	1.88826	0.00466926
GO:0007625	grooming behavior	8	21	3855	23843	2.35617	0.012994	0.0667261	1.88626	0.00207523
GO:0021516	dorsal spinal cord development	8	21	3855	23843	2.35617	0.012994	0.0667261	1.88626	0.00207523
GO:0033622	integrin activation	8	21	3855	23843	2.35617	0.012994	0.0667261	1.88626	0.00207523
GO:0043369	CD4-positive or CD8-positive, alpha-beta T cell lineage commitment	8	21	3855	23843	2.35617	0.012994	0.0667261	1.88626	0.00207523
GO:0044804	autophagy of nucleus	8	21	3855	23843	2.35617	0.012994	0.0667261	1.88626	0.00207523
GO:0007584	response to nutrient	23	89	3855	23843	1.59836	0.0129948	0.0667261	1.88623	0.00596628
GO:0010657	muscle cell apoptotic process	23	89	3855	23843	1.59836	0.0129948	0.0667261	1.88623	0.00596628
GO:0090276	regulation of peptide hormone secretion	48	217	3855	23843	1.3681	0.013046	0.0669369	1.88452	0.0124514
GO:0008217	regulation of blood pressure	44	196	3855	23843	1.38846	0.0131238	0.0672836	1.88194	0.0114137
GO:0050880	regulation of blood vessel size	39	170	3855	23843	1.4189	0.0132342	0.0677968	1.8783	0.0101167
GO:0014812	muscle cell migration	25	99	3855	23843	1.56186	0.0133191	0.0680204	1.87552	0.00648508
GO:0021510	spinal cord development	25	99	3855	23843	1.56186	0.0133191	0.0680204	1.87552	0.00648508
GO:0120034	positive regulation of plasma membrane bounded cell projection assembly	25	99	3855	23843	1.56186	0.0133191	0.0680204	1.87552	0.00648508
GO:1901800	positive regulation of proteasomal protein catabolic process	25	99	3855	23843	1.56186	0.0133191	0.0680204	1.87552	0.00648508
GO:0007034	vacuolar transport	30	124	3855	23843	1.49636	0.0133699	0.0681739	1.87387	0.0077821
GO:0071333	cellular response to glucose stimulus	30	124	3855	23843	1.49636	0.0133699	0.0681739	1.87387	0.0077821
GO:0097756	negative regulation of blood vessel diameter	26	104	3855	23843	1.54624	0.0134055	0.068265	1.87272	0.00674449
GO:0007519	skeletal muscle tissue development	43	191	3855	23843	1.39242	0.0134085	0.068265	1.87262	0.0111543
GO:0071621	granulocyte chemotaxis	27	109	3855	23843	1.53205	0.013449	0.0683018	1.87131	0.00700389
GO:0006096	glycolytic process	19	70	3855	23843	1.67877	0.0135041	0.0683018	1.86953	0.00492866
GO:0006809	nitric oxide biosynthetic process	19	70	3855	23843	1.67877	0.0135041	0.0683018	1.86953	0.00492866
GO:0045453	bone resorption	19	70	3855	23843	1.67877	0.0135041	0.0683018	1.86953	0.00492866
GO:0030336	negative regulation of cell migration	53	244	3855	23843	1.34345	0.0135118	0.0683018	1.86929	0.0137484
GO:0010745	negative regulation of macrophage derived foam cell differentiation	5	10	3855	23843	3.09248	0.0135816	0.0683018	1.86705	0.00129702
GO:0034115	negative regulation of heterotypic cell-cell adhesion	5	10	3855	23843	3.09248	0.0135816	0.0683018	1.86705	0.00129702
GO:0035871	protein K11-linked deubiquitination	5	10	3855	23843	3.09248	0.0135816	0.0683018	1.86705	0.00129702
GO:0045602	negative regulation of endothelial cell differentiation	5	10	3855	23843	3.09248	0.0135816	0.0683018	1.86705	0.00129702
GO:0070257	positive regulation of mucus secretion	5	10	3855	23843	3.09248	0.0135816	0.0683018	1.86705	0.00129702
GO:0070587	regulation of cell-cell adhesion involved in gastrulation	5	10	3855	23843	3.09248	0.0135816	0.0683018	1.86705	0.00129702
GO:0071257	cellular response to electrical stimulus	5	10	3855	23843	3.09248	0.0135816	0.0683018	1.86705	0.00129702
GO:0072608	interleukin-10 secretion	5	10	3855	23843	3.09248	0.0135816	0.0683018	1.86705	0.00129702
GO:0098598	learned vocalization behavior or vocal learning	5	10	3855	23843	3.09248	0.0135816	0.0683018	1.86705	0.00129702
GO:1900016	negative regulation of cytokine production involved in inflammatory response	5	10	3855	23843	3.09248	0.0135816	0.0683018	1.86705	0.00129702
GO:1905097	regulation of guanyl-nucleotide exchange factor activity	5	10	3855	23843	3.09248	0.0135816	0.0683018	1.86705	0.00129702
GO:0007188	adenylate cyclase-modulating G-protein coupled receptor signaling pathway	42	186	3855	23843	1.3966	0.013693	0.0688096	1.8635	0.0108949
GO:0014706	striated muscle tissue development	86	424	3855	23843	1.2545	0.0137999	0.0692322	1.86012	0.0223087
GO:0009409	response to cold	12	38	3855	23843	1.95314	0.0138086	0.0692322	1.85985	0.00311284
GO:0070849	response to epidermal growth factor	12	38	3855	23843	1.95314	0.0138086	0.0692322	1.85985	0.00311284
GO:1901888	regulation of cell junction assembly	20	75	3855	23843	1.64932	0.0139704	0.0699901	1.85479	0.00518807
GO:0009890	negative regulation of biosynthetic process	286	1572	3855	23843	1.12525	0.0140656	0.0704133	1.85184	0.0741894
GO:0001817	regulation of cytokine production	124	637	3855	23843	1.20398	0.0140893	0.0704787	1.85111	0.032166
GO:0140014	mitotic nuclear division	57	266	3855	23843	1.32535	0.0141127	0.0705279	1.85039	0.014786
GO:0032874	positive regulation of stress-activated MAPK cascade	35	150	3855	23843	1.44316	0.0141206	0.0705279	1.85015	0.00907912
GO:0007187	G-protein coupled receptor signaling pathway, coupled to cyclic nucleotide second messenger	48	218	3855	23843	1.36182	0.0141699	0.0707205	1.84863	0.0124514
GO:0002275	myeloid cell activation involved in immune response	21	80	3855	23843	1.62355	0.0143439	0.0714269	1.84333	0.00544747
GO:0017158	regulation of calcium ion-dependent exocytosis	21	80	3855	23843	1.62355	0.0143439	0.0714269	1.84333	0.00544747
GO:0098661	inorganic anion transmembrane transport	21	80	3855	23843	1.62355	0.0143439	0.0714269	1.84333	0.00544747
GO:0050771	negative regulation of axonogenesis	17	61	3855	23843	1.72368	0.0144864	0.072082	1.83904	0.00440986
GO:0021954	central nervous system neuron development	22	85	3855	23843	1.60081	0.0146349	0.0727107	1.83461	0.00570687
GO:0043502	regulation of muscle adaptation	22	85	3855	23843	1.60081	0.0146349	0.0727107	1.83461	0.00570687
GO:0097305	response to alcohol	32	135	3855	23843	1.46606	0.0146671	0.0728158	1.83366	0.00830091
GO:0032675	regulation of interleukin-6 production	31	130	3855	23843	1.47487	0.0148148	0.0733832	1.82931	0.0080415
GO:0034219	carbohydrate transmembrane transport	31	130	3855	23843	1.47487	0.0148148	0.0733832	1.82931	0.0080415
GO:0097479	synaptic vesicle localization	31	130	3855	23843	1.47487	0.0148148	0.0733832	1.82931	0.0080415
GO:0046683	response to organophosphorus	23	90	3855	23843	1.5806	0.0148525	0.0734599	1.8282	0.00596628
GO:0050795	regulation of behavior	23	90	3855	23843	1.5806	0.0148525	0.0734599	1.8282	0.00596628
GO:0002376	immune system process	459	2596	3855	23843	1.09356	0.0149455	0.0737142	1.82549	0.119066
GO:0001953	negative regulation of cell-matrix adhesion	11	34	3855	23843	2.00101	0.0149599	0.0737142	1.82507	0.00285344
GO:0031646	positive regulation of neurological system process	11	34	3855	23843	2.00101	0.0149599	0.0737142	1.82507	0.00285344
GO:0046320	regulation of fatty acid oxidation	11	34	3855	23843	2.00101	0.0149599	0.0737142	1.82507	0.00285344
GO:0071827	plasma lipoprotein particle organization	11	34	3855	23843	2.00101	0.0149599	0.0737142	1.82507	0.00285344
GO:0030518	intracellular steroid hormone receptor signaling pathway	27	110	3855	23843	1.51813	0.0151484	0.0744204	1.81963	0.00700389
GO:0048640	negative regulation of developmental growth	27	110	3855	23843	1.51813	0.0151484	0.0744204	1.81963	0.00700389
GO:0050868	negative regulation of T cell activation	27	110	3855	23843	1.51813	0.0151484	0.0744204	1.81963	0.00700389
GO:2000045	regulation of G1/S transition of mitotic cell cycle	27	110	3855	23843	1.51813	0.0151484	0.0744204	1.81963	0.00700389
GO:0008652	cellular amino acid biosynthetic process	18	66	3855	23843	1.68681	0.0151638	0.0744405	1.81919	0.00466926
GO:0045777	positive regulation of blood pressure	15	52	3855	23843	1.78412	0.0152351	0.0746235	1.81716	0.00389105
GO:0070936	protein K48-linked ubiquitination	15	52	3855	23843	1.78412	0.0152351	0.0746235	1.81716	0.00389105
GO:1903556	negative regulation of tumor necrosis factor superfamily cytokine production	15	52	3855	23843	1.78412	0.0152351	0.0746235	1.81716	0.00389105
GO:0045807	positive regulation of endocytosis	36	156	3855	23843	1.4273	0.0153429	0.0750956	1.81409	0.00933852
GO:0046825	regulation of protein export from nucleus	13	43	3855	23843	1.86987	0.0155211	0.0758555	1.80908	0.00337224
GO:0070534	protein K63-linked ubiquitination	13	43	3855	23843	1.86987	0.0155211	0.0758555	1.80908	0.00337224
GO:0070304	positive regulation of stress-activated protein kinase signaling cascade	35	151	3855	23843	1.4336	0.0155963	0.0761665	1.80698	0.00907912
GO:0030183	B cell differentiation	34	146	3855	23843	1.44033	0.0158391	0.077295	1.80027	0.00881971
GO:0002360	T cell lineage commitment	10	30	3855	23843	2.06165	0.0160512	0.0780983	1.79449	0.00259403
GO:0050482	arachidonic acid secretion	10	30	3855	23843	2.06165	0.0160512	0.0780983	1.79449	0.00259403
GO:0071539	protein localization to centrosome	10	30	3855	23843	2.06165	0.0160512	0.0780983	1.79449	0.00259403
GO:1903963	arachidonate transport	10	30	3855	23843	2.06165	0.0160512	0.0780983	1.79449	0.00259403
GO:0006875	cellular metal ion homeostasis	107	544	3855	23843	1.21653	0.0161173	0.0783624	1.79271	0.0277562
GO:0006493	protein O-linked glycosylation	20	76	3855	23843	1.62762	0.0161523	0.0784164	1.79177	0.00518807
GO:0034333	adherens junction assembly	20	76	3855	23843	1.62762	0.0161523	0.0784164	1.79177	0.00518807
GO:0048512	circadian behavior	16	57	3855	23843	1.73613	0.0162202	0.0786884	1.78994	0.00415045
GO:0051253	negative regulation of RNA metabolic process	230	1250	3855	23843	1.13803	0.0163872	0.0786963	1.7855	0.0596628
GO:0006913	nucleocytoplasmic transport	64	306	3855	23843	1.29359	0.0163922	0.0786963	1.78536	0.0166018
GO:0034341	response to interferon-gamma	31	131	3855	23843	1.46362	0.0164803	0.0786963	1.78303	0.0080415
GO:0070509	calcium ion import	21	81	3855	23843	1.60351	0.0164905	0.0786963	1.78277	0.00544747
GO:1904063	negative regulation of cation transmembrane transport	21	81	3855	23843	1.60351	0.0164905	0.0786963	1.78277	0.00544747
GO:0006544	glycine metabolic process	6	14	3855	23843	2.65069	0.0164966	0.0786963	1.78261	0.00155642
GO:0010839	negative regulation of keratinocyte proliferation	6	14	3855	23843	2.65069	0.0164966	0.0786963	1.78261	0.00155642
GO:0014857	regulation of skeletal muscle cell proliferation	6	14	3855	23843	2.65069	0.0164966	0.0786963	1.78261	0.00155642
GO:0016322	neuron remodeling	6	14	3855	23843	2.65069	0.0164966	0.0786963	1.78261	0.00155642
GO:0021527	spinal cord association neuron differentiation	6	14	3855	23843	2.65069	0.0164966	0.0786963	1.78261	0.00155642
GO:0032769	negative regulation of monooxygenase activity	6	14	3855	23843	2.65069	0.0164966	0.0786963	1.78261	0.00155642
GO:0034433	steroid esterification	6	14	3855	23843	2.65069	0.0164966	0.0786963	1.78261	0.00155642
GO:0034434	sterol esterification	6	14	3855	23843	2.65069	0.0164966	0.0786963	1.78261	0.00155642
GO:0034435	cholesterol esterification	6	14	3855	23843	2.65069	0.0164966	0.0786963	1.78261	0.00155642
GO:0042921	glucocorticoid receptor signaling pathway	6	14	3855	23843	2.65069	0.0164966	0.0786963	1.78261	0.00155642
GO:0048537	mucosal-associated lymphoid tissue development	6	14	3855	23843	2.65069	0.0164966	0.0786963	1.78261	0.00155642
GO:0048541	Peyer's patch development	6	14	3855	23843	2.65069	0.0164966	0.0786963	1.78261	0.00155642
GO:0060019	radial glial cell differentiation	6	14	3855	23843	2.65069	0.0164966	0.0786963	1.78261	0.00155642
GO:0070293	renal absorption	6	14	3855	23843	2.65069	0.0164966	0.0786963	1.78261	0.00155642
GO:0090195	chemokine secretion	6	14	3855	23843	2.65069	0.0164966	0.0786963	1.78261	0.00155642
GO:0097012	response to granulocyte macrophage colony-stimulating factor	6	14	3855	23843	2.65069	0.0164966	0.0786963	1.78261	0.00155642
GO:0097531	mast cell migration	6	14	3855	23843	2.65069	0.0164966	0.0786963	1.78261	0.00155642
GO:1904948	midbrain dopaminergic neuron differentiation	6	14	3855	23843	2.65069	0.0164966	0.0786963	1.78261	0.00155642
GO:0051262	protein tetramerization	37	162	3855	23843	1.41261	0.0165791	0.0790129	1.78044	0.00959792
GO:1903507	negative regulation of nucleic acid-templated transcription	216	1169	3855	23843	1.14281	0.016587	0.0790129	1.78023	0.0560311
GO:0031023	microtubule organizing center organization	30	126	3855	23843	1.47261	0.0166556	0.0792252	1.77844	0.0077821
GO:0071331	cellular response to hexose stimulus	30	126	3855	23843	1.47261	0.0166556	0.0792252	1.77844	0.0077821
GO:0043401	steroid hormone mediated signaling pathway	36	157	3855	23843	1.41821	0.0168901	0.0800901	1.77237	0.00933852
GO:0010565	regulation of cellular ketone metabolic process	28	116	3855	23843	1.49292	0.0169272	0.0800901	1.77141	0.00726329
GO:0051954	positive regulation of amine transport	14	48	3855	23843	1.80395	0.0169613	0.0800901	1.77054	0.00363165
GO:0030522	intracellular receptor signaling pathway	44	199	3855	23843	1.36753	0.016975	0.0800901	1.77019	0.0114137
GO:0002507	tolerance induction	9	26	3855	23843	2.14095	0.016981	0.0800901	1.77004	0.00233463
GO:0031063	regulation of histone deacetylation	9	26	3855	23843	2.14095	0.016981	0.0800901	1.77004	0.00233463
GO:0043090	amino acid import	9	26	3855	23843	2.14095	0.016981	0.0800901	1.77004	0.00233463
GO:0048521	negative regulation of behavior	9	26	3855	23843	2.14095	0.016981	0.0800901	1.77004	0.00233463
GO:0060716	labyrinthine layer blood vessel development	9	26	3855	23843	2.14095	0.016981	0.0800901	1.77004	0.00233463
GO:2000778	positive regulation of interleukin-6 secretion	9	26	3855	23843	2.14095	0.016981	0.0800901	1.77004	0.00233463
GO:0006641	triglyceride metabolic process	24	96	3855	23843	1.54624	0.0170208	0.0800901	1.76902	0.00622568
GO:0048661	positive regulation of smooth muscle cell proliferation	24	96	3855	23843	1.54624	0.0170208	0.0800901	1.76902	0.00622568
GO:0090263	positive regulation of canonical Wnt signaling pathway	24	96	3855	23843	1.54624	0.0170208	0.0800901	1.76902	0.00622568
GO:0014743	regulation of muscle hypertrophy	17	62	3855	23843	1.69587	0.0170294	0.0800901	1.7688	0.00440986
GO:1903670	regulation of sprouting angiogenesis	17	62	3855	23843	1.69587	0.0170294	0.0800901	1.7688	0.00440986
GO:0060326	cell chemotaxis	58	274	3855	23843	1.30922	0.0170367	0.0800901	1.76861	0.0150454
GO:0030866	cortical actin cytoskeleton organization	12	39	3855	23843	1.90306	0.0170805	0.0800901	1.7675	0.00311284
GO:0032873	negative regulation of stress-activated MAPK cascade	12	39	3855	23843	1.90306	0.0170805	0.0800901	1.7675	0.00311284
GO:0070303	negative regulation of stress-activated protein kinase signaling cascade	12	39	3855	23843	1.90306	0.0170805	0.0800901	1.7675	0.00311284
GO:0071526	semaphorin-plexin signaling pathway	12	39	3855	23843	1.90306	0.0170805	0.0800901	1.7675	0.00311284
GO:1902679	negative regulation of RNA biosynthetic process	216	1170	3855	23843	1.14184	0.0171553	0.0803834	1.7656	0.0560311
GO:0055067	monovalent inorganic cation homeostasis	35	152	3855	23843	1.42417	0.0171938	0.0804915	1.76463	0.00907912
GO:0002697	regulation of immune effector process	73	356	3855	23843	1.26826	0.0172028	0.0804915	1.7644	0.0189364
GO:0009124	nucleoside monophosphate biosynthetic process	34	147	3855	23843	1.43053	0.0174883	0.0809992	1.75725	0.00881971
GO:0051169	nuclear transport	64	307	3855	23843	1.28937	0.0175215	0.0809992	1.75643	0.0166018
GO:0001956	positive regulation of neurotransmitter secretion	7	18	3855	23843	2.40526	0.0175753	0.0809992	1.7551	0.00181582
GO:0010544	negative regulation of platelet activation	7	18	3855	23843	2.40526	0.0175753	0.0809992	1.7551	0.00181582
GO:0010996	response to auditory stimulus	7	18	3855	23843	2.40526	0.0175753	0.0809992	1.7551	0.00181582
GO:0018410	C-terminal protein amino acid modification	7	18	3855	23843	2.40526	0.0175753	0.0809992	1.7551	0.00181582
GO:0031998	regulation of fatty acid beta-oxidation	7	18	3855	23843	2.40526	0.0175753	0.0809992	1.7551	0.00181582
GO:0034138	toll-like receptor 3 signaling pathway	7	18	3855	23843	2.40526	0.0175753	0.0809992	1.7551	0.00181582
GO:0036119	response to platelet-derived growth factor	7	18	3855	23843	2.40526	0.0175753	0.0809992	1.7551	0.00181582
GO:0046321	positive regulation of fatty acid oxidation	7	18	3855	23843	2.40526	0.0175753	0.0809992	1.7551	0.00181582
GO:1901017	negative regulation of potassium ion transmembrane transporter activity	7	18	3855	23843	2.40526	0.0175753	0.0809992	1.7551	0.00181582
GO:1902254	negative regulation of intrinsic apoptotic signaling pathway by p53 class mediator	7	18	3855	23843	2.40526	0.0175753	0.0809992	1.7551	0.00181582
GO:1904385	cellular response to angiotensin	7	18	3855	23843	2.40526	0.0175753	0.0809992	1.7551	0.00181582
GO:1990776	response to angiotensin	7	18	3855	23843	2.40526	0.0175753	0.0809992	1.7551	0.00181582
GO:0002834	regulation of response to tumor cell	8	22	3855	23843	2.24907	0.0175818	0.0809992	1.75494	0.00207523
GO:0002837	regulation of immune response to tumor cell	8	22	3855	23843	2.24907	0.0175818	0.0809992	1.75494	0.00207523
GO:0010884	positive regulation of lipid storage	8	22	3855	23843	2.24907	0.0175818	0.0809992	1.75494	0.00207523
GO:0032753	positive regulation of interleukin-4 production	8	22	3855	23843	2.24907	0.0175818	0.0809992	1.75494	0.00207523
GO:0048339	paraxial mesoderm development	8	22	3855	23843	2.24907	0.0175818	0.0809992	1.75494	0.00207523
GO:0050857	positive regulation of antigen receptor-mediated signaling pathway	8	22	3855	23843	2.24907	0.0175818	0.0809992	1.75494	0.00207523
GO:0072574	hepatocyte proliferation	8	22	3855	23843	2.24907	0.0175818	0.0809992	1.75494	0.00207523
GO:0072575	epithelial cell proliferation involved in liver morphogenesis	8	22	3855	23843	2.24907	0.0175818	0.0809992	1.75494	0.00207523
GO:0060537	muscle tissue development	89	445	3855	23843	1.23699	0.0176248	0.0811404	1.75388	0.0230869
GO:0032387	negative regulation of intracellular transport	18	67	3855	23843	1.66163	0.0176823	0.0812915	1.75246	0.00466926
GO:1904888	cranial skeletal system development	18	67	3855	23843	1.66163	0.0176823	0.0812915	1.75246	0.00466926
GO:0032412	regulation of ion transmembrane transporter activity	51	237	3855	23843	1.33094	0.0179483	0.0824573	1.74598	0.0132296
GO:0015850	organic hydroxy compound transport	48	221	3855	23843	1.34334	0.0180249	0.0827062	1.74413	0.0124514
GO:0031333	negative regulation of protein complex assembly	32	137	3855	23843	1.44466	0.0180402	0.0827062	1.74376	0.00830091
GO:0032635	interleukin-6 production	32	137	3855	23843	1.44466	0.0180402	0.0827062	1.74376	0.00830091
GO:0007204	positive regulation of cytosolic calcium ion concentration	63	302	3855	23843	1.29024	0.0180544	0.0827137	1.74342	0.0163424
GO:0030042	actin filament depolymerization	15	53	3855	23843	1.75046	0.0181537	0.0830532	1.74103	0.00389105
GO:0051932	synaptic transmission, GABAergic	15	53	3855	23843	1.75046	0.0181537	0.0830532	1.74103	0.00389105
GO:0051705	multi-organism behavior	19	72	3855	23843	1.63214	0.0181975	0.0831956	1.73999	0.00492866
GO:0002685	regulation of leukocyte migration	41	184	3855	23843	1.37817	0.0182293	0.0832834	1.73923	0.0106355
GO:0045165	cell fate commitment	58	275	3855	23843	1.30446	0.0182748	0.0834335	1.73815	0.0150454
GO:0060538	skeletal muscle organ development	44	200	3855	23843	1.36069	0.0184452	0.0841531	1.73412	0.0114137
GO:0071326	cellular response to monosaccharide stimulus	30	127	3855	23843	1.46101	0.0185242	0.084455	1.73226	0.0077821
GO:0009266	response to temperature stimulus	36	158	3855	23843	1.40923	0.0185603	0.0845609	1.73142	0.00933852
GO:0051453	regulation of intracellular pH	20	77	3855	23843	1.60648	0.018592	0.0845884	1.73067	0.00518807
GO:0060976	coronary vasculature development	20	77	3855	23843	1.60648	0.018592	0.0845884	1.73067	0.00518807
GO:0001504	neurotransmitter uptake	11	35	3855	23843	1.94384	0.0187048	0.0848672	1.72805	0.00285344
GO:0032633	interleukin-4 production	11	35	3855	23843	1.94384	0.0187048	0.0848672	1.72805	0.00285344
GO:0046633	alpha-beta T cell proliferation	11	35	3855	23843	1.94384	0.0187048	0.0848672	1.72805	0.00285344
GO:0071364	cellular response to epidermal growth factor stimulus	11	35	3855	23843	1.94384	0.0187048	0.0848672	1.72805	0.00285344
GO:0022898	regulation of transmembrane transporter activity	52	243	3855	23843	1.32353	0.0188117	0.0852935	1.72557	0.013489
GO:0006904	vesicle docking involved in exocytosis	13	44	3855	23843	1.82737	0.0188509	0.0853561	1.72467	0.00337224
GO:0030641	regulation of cellular pH	21	82	3855	23843	1.58395	0.018881	0.0853561	1.72397	0.00544747
GO:0032945	negative regulation of mononuclear cell proliferation	21	82	3855	23843	1.58395	0.018881	0.0853561	1.72397	0.00544747
GO:0050672	negative regulation of lymphocyte proliferation	21	82	3855	23843	1.58395	0.018881	0.0853561	1.72397	0.00544747
GO:0006754	ATP biosynthetic process	28	117	3855	23843	1.48016	0.0189122	0.0853561	1.72326	0.00726329
GO:0017156	calcium ion regulated exocytosis	28	117	3855	23843	1.48016	0.0189122	0.0853561	1.72326	0.00726329
GO:0045321	leukocyte activation	177	947	3855	23843	1.15601	0.0189162	0.0853561	1.72317	0.0459144
GO:1903522	regulation of blood circulation	49	227	3855	23843	1.33508	0.0189604	0.085497	1.72215	0.0127108
GO:0034332	adherens junction organization	27	112	3855	23843	1.49102	0.0190592	0.0857142	1.7199	0.00700389
GO:1903052	positive regulation of proteolysis involved in cellular protein catabolic process	27	112	3855	23843	1.49102	0.0190592	0.0857142	1.7199	0.00700389
GO:0009185	ribonucleoside diphosphate metabolic process	22	87	3855	23843	1.56401	0.0190782	0.0857142	1.71946	0.00570687
GO:0001764	neuron migration	39	174	3855	23843	1.38628	0.0190805	0.0857142	1.71941	0.0101167
GO:0051924	regulation of calcium ion transport	54	254	3855	23843	1.31491	0.0191192	0.0857142	1.71853	0.0140078
GO:0002886	regulation of myeloid leukocyte mediated immunity	16	58	3855	23843	1.70619	0.0191257	0.0857142	1.71838	0.00415045
GO:0032835	glomerulus development	16	58	3855	23843	1.70619	0.0191257	0.0857142	1.71838	0.00415045
GO:0046850	regulation of bone remodeling	16	58	3855	23843	1.70619	0.0191257	0.0857142	1.71838	0.00415045
GO:0050710	negative regulation of cytokine secretion	16	58	3855	23843	1.70619	0.0191257	0.0857142	1.71838	0.00415045
GO:0000956	nuclear-transcribed mRNA catabolic process	26	107	3855	23843	1.50289	0.0191678	0.0857861	1.71743	0.00674449
GO:0008344	adult locomotory behavior	26	107	3855	23843	1.50289	0.0191678	0.0857861	1.71743	0.00674449
GO:0007041	lysosomal transport	23	92	3855	23843	1.54624	0.0191956	0.085834	1.7168	0.00596628
GO:0001952	regulation of cell-matrix adhesion	25	102	3855	23843	1.51592	0.0192316	0.085834	1.71598	0.00648508
GO:0006821	chloride transport	25	102	3855	23843	1.51592	0.0192316	0.085834	1.71598	0.00648508
GO:0045185	maintenance of protein location	25	102	3855	23843	1.51592	0.0192316	0.085834	1.71598	0.00648508
GO:0006885	regulation of pH	24	97	3855	23843	1.5303	0.0192436	0.085834	1.71571	0.00622568
GO:0051302	regulation of cell division	34	148	3855	23843	1.42087	0.0192719	0.085902	1.71508	0.00881971
GO:0014070	response to organic cyclic compound	151	798	3855	23843	1.17034	0.0193107	0.086017	1.7142	0.0391699
GO:0010639	negative regulation of organelle organization	75	369	3855	23843	1.2571	0.0193809	0.0862713	1.71263	0.0194553
GO:0006650	glycerophospholipid metabolic process	45	206	3855	23843	1.35108	0.0195045	0.086763	1.70986	0.0116732
GO:0010675	regulation of cellular carbohydrate metabolic process	33	143	3855	23843	1.4273	0.0196142	0.0871917	1.70743	0.00856031
GO:0051346	negative regulation of hydrolase activity	80	397	3855	23843	1.24634	0.0197402	0.0876927	1.70465	0.0207523
GO:0002695	negative regulation of leukocyte activation	37	164	3855	23843	1.39539	0.0199347	0.08842	1.70039	0.00959792
GO:1901861	regulation of muscle tissue development	37	164	3855	23843	1.39539	0.0199347	0.08842	1.70039	0.00959792
GO:0002687	positive regulation of leukocyte migration	32	138	3855	23843	1.43419	0.0199442	0.08842	1.70018	0.00830091
GO:0002042	cell migration involved in sprouting angiogenesis	14	49	3855	23843	1.76713	0.0203049	0.0894795	1.6924	0.00363165
GO:0032869	cellular response to insulin stimulus	40	180	3855	23843	1.37443	0.0203399	0.0894795	1.69165	0.0103761
GO:0010714	positive regulation of collagen metabolic process	10	31	3855	23843	1.99515	0.0203426	0.0894795	1.69159	0.00259403
GO:0032743	positive regulation of interleukin-2 production	10	31	3855	23843	1.99515	0.0203426	0.0894795	1.69159	0.00259403
GO:0043276	anoikis	10	31	3855	23843	1.99515	0.0203426	0.0894795	1.69159	0.00259403
GO:0044331	cell-cell adhesion mediated by cadherin	10	31	3855	23843	1.99515	0.0203426	0.0894795	1.69159	0.00259403
GO:0070884	regulation of calcineurin-NFAT signaling cascade	10	31	3855	23843	1.99515	0.0203426	0.0894795	1.69159	0.00259403
GO:0090322	regulation of superoxide metabolic process	10	31	3855	23843	1.99515	0.0203426	0.0894795	1.69159	0.00259403
GO:0106056	regulation of calcineurin-mediated signaling	10	31	3855	23843	1.99515	0.0203426	0.0894795	1.69159	0.00259403
GO:1905476	negative regulation of protein localization to membrane	10	31	3855	23843	1.99515	0.0203426	0.0894795	1.69159	0.00259403
GO:1901987	regulation of cell cycle phase transition	59	282	3855	23843	1.29402	0.0203519	0.0894795	1.69139	0.0153048
GO:0035296	regulation of tube diameter	36	159	3855	23843	1.40037	0.0203597	0.0894795	1.69123	0.00933852
GO:0097746	regulation of blood vessel diameter	36	159	3855	23843	1.40037	0.0203597	0.0894795	1.69123	0.00933852
GO:0043299	leukocyte degranulation	18	68	3855	23843	1.63719	0.0205124	0.0900902	1.68798	0.00466926
GO:0009206	purine ribonucleoside triphosphate biosynthetic process	30	128	3855	23843	1.4496	0.0205552	0.0902184	1.68708	0.0077821
GO:1904659	glucose transmembrane transport	29	123	3855	23843	1.45824	0.0208292	0.09136	1.68133	0.0075227
GO:0043507	positive regulation of JUN kinase activity	19	73	3855	23843	1.60978	0.020974	0.0918727	1.67832	0.00492866
GO:0046209	nitric oxide metabolic process	19	73	3855	23843	1.60978	0.020974	0.0918727	1.67832	0.00492866
GO:0030099	myeloid cell differentiation	78	387	3855	23843	1.24658	0.0210115	0.091976	1.67754	0.0202335
GO:0030162	regulation of proteolysis	134	703	3855	23843	1.17892	0.0211847	0.0926727	1.67398	0.0347601
GO:0030193	regulation of blood coagulation	20	78	3855	23843	1.58589	0.0213083	0.0926982	1.67145	0.00518807
GO:0051966	regulation of synaptic transmission, glutamatergic	20	78	3855	23843	1.58589	0.0213083	0.0926982	1.67145	0.00518807
GO:1900046	regulation of hemostasis	20	78	3855	23843	1.58589	0.0213083	0.0926982	1.67145	0.00518807
GO:0006140	regulation of nucleotide metabolic process	38	170	3855	23843	1.38252	0.0213139	0.0926982	1.67134	0.00985733
GO:0006164	purine nucleotide biosynthetic process	55	261	3855	23843	1.30334	0.0214021	0.0926982	1.66954	0.0142672
GO:0006986	response to unfolded protein	26	108	3855	23843	1.48897	0.0214703	0.0926982	1.66816	0.00674449
GO:0072009	nephron epithelium development	26	108	3855	23843	1.48897	0.0214703	0.0926982	1.66816	0.00674449
GO:0007588	excretion	15	54	3855	23843	1.71804	0.0214799	0.0926982	1.66797	0.00389105
GO:0010828	positive regulation of glucose transmembrane transport	15	54	3855	23843	1.71804	0.0214799	0.0926982	1.66797	0.00389105
GO:0007229	integrin-mediated signaling pathway	21	83	3855	23843	1.56487	0.0215325	0.0926982	1.6669	0.00544747
GO:0009135	purine nucleoside diphosphate metabolic process	21	83	3855	23843	1.56487	0.0215325	0.0926982	1.6669	0.00544747
GO:0009179	purine ribonucleoside diphosphate metabolic process	21	83	3855	23843	1.56487	0.0215325	0.0926982	1.6669	0.00544747
GO:0032436	positive regulation of proteasomal ubiquitin-dependent protein catabolic process	21	83	3855	23843	1.56487	0.0215325	0.0926982	1.6669	0.00544747
GO:0050707	regulation of cytokine secretion	41	186	3855	23843	1.36335	0.0216016	0.0926982	1.66551	0.0106355
GO:2000117	negative regulation of cysteine-type endopeptidase activity	25	103	3855	23843	1.5012	0.0216045	0.0926982	1.66546	0.00648508
GO:0001787	natural killer cell proliferation	5	11	3855	23843	2.81134	0.0216268	0.0926982	1.66501	0.00129702
GO:0006901	vesicle coating	5	11	3855	23843	2.81134	0.0216268	0.0926982	1.66501	0.00129702
GO:0007028	cytoplasm organization	5	11	3855	23843	2.81134	0.0216268	0.0926982	1.66501	0.00129702
GO:0010872	regulation of cholesterol esterification	5	11	3855	23843	2.81134	0.0216268	0.0926982	1.66501	0.00129702
GO:0010885	regulation of cholesterol storage	5	11	3855	23843	2.81134	0.0216268	0.0926982	1.66501	0.00129702
GO:0014842	regulation of skeletal muscle satellite cell proliferation	5	11	3855	23843	2.81134	0.0216268	0.0926982	1.66501	0.00129702
GO:0021892	cerebral cortex GABAergic interneuron differentiation	5	11	3855	23843	2.81134	0.0216268	0.0926982	1.66501	0.00129702
GO:0045086	positive regulation of interleukin-2 biosynthetic process	5	11	3855	23843	2.81134	0.0216268	0.0926982	1.66501	0.00129702
GO:0048630	skeletal muscle tissue growth	5	11	3855	23843	2.81134	0.0216268	0.0926982	1.66501	0.00129702
GO:0051601	exocyst localization	5	11	3855	23843	2.81134	0.0216268	0.0926982	1.66501	0.00129702
GO:0060159	regulation of dopamine receptor signaling pathway	5	11	3855	23843	2.81134	0.0216268	0.0926982	1.66501	0.00129702
GO:0070493	thrombin-activated receptor signaling pathway	5	11	3855	23843	2.81134	0.0216268	0.0926982	1.66501	0.00129702
GO:0070586	cell-cell adhesion involved in gastrulation	5	11	3855	23843	2.81134	0.0216268	0.0926982	1.66501	0.00129702
GO:0071044	histone mRNA catabolic process	5	11	3855	23843	2.81134	0.0216268	0.0926982	1.66501	0.00129702
GO:0072124	regulation of glomerular mesangial cell proliferation	5	11	3855	23843	2.81134	0.0216268	0.0926982	1.66501	0.00129702
GO:1903909	regulation of receptor clustering	5	11	3855	23843	2.81134	0.0216268	0.0926982	1.66501	0.00129702
GO:0032963	collagen metabolic process	22	88	3855	23843	1.54624	0.0216619	0.0927282	1.6643	0.00570687
GO:0043506	regulation of JUN kinase activity	22	88	3855	23843	1.54624	0.0216619	0.0927282	1.6643	0.00570687
GO:0001570	vasculogenesis	23	93	3855	23843	1.52961	0.0217096	0.0928721	1.66335	0.00596628
GO:0031327	negative regulation of cellular biosynthetic process	278	1540	3855	23843	1.1165	0.0217302	0.0928999	1.66294	0.0721141
GO:0048634	regulation of muscle organ development	37	165	3855	23843	1.38693	0.0218043	0.0931559	1.66146	0.00959792
GO:0048771	tissue remodeling	40	181	3855	23843	1.36684	0.0221451	0.0945507	1.65472	0.0103761
GO:0007622	rhythmic behavior	16	59	3855	23843	1.67728	0.0224121	0.0954433	1.64952	0.00415045
GO:0046847	filopodium assembly	16	59	3855	23843	1.67728	0.0224121	0.0954433	1.64952	0.00415045
GO:0071156	regulation of cell cycle arrest	16	59	3855	23843	1.67728	0.0224121	0.0954433	1.64952	0.00415045
GO:1903510	mucopolysaccharide metabolic process	16	59	3855	23843	1.67728	0.0224121	0.0954433	1.64952	0.00415045
GO:1901215	negative regulation of neuron death	48	224	3855	23843	1.32535	0.0226864	0.0964337	1.64423	0.0124514
GO:0071242	cellular response to ammonium ion	13	45	3855	23843	1.78676	0.0226902	0.0964337	1.64416	0.00337224
GO:0098930	axonal transport	13	45	3855	23843	1.78676	0.0226902	0.0964337	1.64416	0.00337224
GO:0061448	connective tissue development	53	251	3855	23843	1.30599	0.0227032	0.0964337	1.64391	0.0137484
GO:0009145	purine nucleoside triphosphate biosynthetic process	30	129	3855	23843	1.43836	0.0227577	0.0966028	1.64287	0.0077821
GO:0007249	I-kappaB kinase/NF-kappaB signaling	42	192	3855	23843	1.35296	0.0228635	0.0969894	1.64086	0.0108949
GO:0002009	morphogenesis of an epithelium	105	540	3855	23843	1.20263	0.0229436	0.0972667	1.63934	0.0272374
GO:0007257	activation of JUN kinase activity	11	36	3855	23843	1.88985	0.0231011	0.0975579	1.63637	0.00285344
GO:0010831	positive regulation of myotube differentiation	11	36	3855	23843	1.88985	0.0231011	0.0975579	1.63637	0.00285344
GO:0032456	endocytic recycling	11	36	3855	23843	1.88985	0.0231011	0.0975579	1.63637	0.00285344
GO:0034105	positive regulation of tissue remodeling	11	36	3855	23843	1.88985	0.0231011	0.0975579	1.63637	0.00285344
GO:0043368	positive T cell selection	11	36	3855	23843	1.88985	0.0231011	0.0975579	1.63637	0.00285344
GO:0060259	regulation of feeding behavior	11	36	3855	23843	1.88985	0.0231011	0.0975579	1.63637	0.00285344
GO:0002719	negative regulation of cytokine production involved in immune response	8	23	3855	23843	2.15129	0.0232239	0.0977006	1.63406	0.00207523
GO:0019048	modulation by virus of host morphology or physiology	8	23	3855	23843	2.15129	0.0232239	0.0977006	1.63406	0.00207523
GO:0034311	diol metabolic process	8	23	3855	23843	2.15129	0.0232239	0.0977006	1.63406	0.00207523
GO:0071467	cellular response to pH	8	23	3855	23843	2.15129	0.0232239	0.0977006	1.63406	0.00207523
GO:0089718	amino acid import across plasma membrane	8	23	3855	23843	2.15129	0.0232239	0.0977006	1.63406	0.00207523
GO:1903077	negative regulation of protein localization to plasma membrane	8	23	3855	23843	2.15129	0.0232239	0.0977006	1.63406	0.00207523
GO:0060191	regulation of lipase activity	18	69	3855	23843	1.61347	0.0236768	0.0989264	1.62568	0.00466926
GO:0061178	regulation of insulin secretion involved in cellular response to glucose stimulus	18	69	3855	23843	1.61347	0.0236768	0.0989264	1.62568	0.00466926
GO:0001977	renal system process involved in regulation of blood volume	6	15	3855	23843	2.47398	0.0238006	0.0989264	1.62341	0.00155642
GO:0008272	sulfate transport	6	15	3855	23843	2.47398	0.0238006	0.0989264	1.62341	0.00155642
GO:0014856	skeletal muscle cell proliferation	6	15	3855	23843	2.47398	0.0238006	0.0989264	1.62341	0.00155642
GO:0034698	response to gonadotropin	6	15	3855	23843	2.47398	0.0238006	0.0989264	1.62341	0.00155642
GO:0042407	cristae formation	6	15	3855	23843	2.47398	0.0238006	0.0989264	1.62341	0.00155642
GO:0042416	dopamine biosynthetic process	6	15	3855	23843	2.47398	0.0238006	0.0989264	1.62341	0.00155642
GO:0042428	serotonin metabolic process	6	15	3855	23843	2.47398	0.0238006	0.0989264	1.62341	0.00155642
GO:0050930	induction of positive chemotaxis	6	15	3855	23843	2.47398	0.0238006	0.0989264	1.62341	0.00155642
GO:0051645	Golgi localization	6	15	3855	23843	2.47398	0.0238006	0.0989264	1.62341	0.00155642
GO:0051938	L-glutamate import	6	15	3855	23843	2.47398	0.0238006	0.0989264	1.62341	0.00155642
GO:0070234	positive regulation of T cell apoptotic process	6	15	3855	23843	2.47398	0.0238006	0.0989264	1.62341	0.00155642
GO:0070723	response to cholesterol	6	15	3855	23843	2.47398	0.0238006	0.0989264	1.62341	0.00155642
GO:0097050	type B pancreatic cell apoptotic process	6	15	3855	23843	2.47398	0.0238006	0.0989264	1.62341	0.00155642
GO:0097106	postsynaptic density organization	6	15	3855	23843	2.47398	0.0238006	0.0989264	1.62341	0.00155642
GO:0099084	postsynaptic specialization organization	6	15	3855	23843	2.47398	0.0238006	0.0989264	1.62341	0.00155642
GO:0099563	modification of synaptic structure	6	15	3855	23843	2.47398	0.0238006	0.0989264	1.62341	0.00155642
GO:2000194	regulation of female gonad development	6	15	3855	23843	2.47398	0.0238006	0.0989264	1.62341	0.00155642
GO:0006907	pinocytosis	7	19	3855	23843	2.27867	0.0240249	0.099482	1.61934	0.00181582
GO:0007635	chemosensory behavior	7	19	3855	23843	2.27867	0.0240249	0.099482	1.61934	0.00181582
GO:0009081	branched-chain amino acid metabolic process	7	19	3855	23843	2.27867	0.0240249	0.099482	1.61934	0.00181582
GO:0010763	positive regulation of fibroblast migration	7	19	3855	23843	2.27867	0.0240249	0.099482	1.61934	0.00181582
GO:0048311	mitochondrion distribution	7	19	3855	23843	2.27867	0.0240249	0.099482	1.61934	0.00181582
GO:0051580	regulation of neurotransmitter uptake	7	19	3855	23843	2.27867	0.0240249	0.099482	1.61934	0.00181582
GO:0032507	maintenance of protein location in cell	19	74	3855	23843	1.58803	0.0240645	0.0995208	1.61862	0.00492866
GO:0042866	pyruvate biosynthetic process	19	74	3855	23843	1.58803	0.0240645	0.0995208	1.61862	0.00492866
GO:0001662	behavioral fear response	14	50	3855	23843	1.73179	0.0241212	0.0996305	1.6176	0.00363165
GO:0010517	regulation of phospholipase activity	14	50	3855	23843	1.73179	0.0241212	0.0996305	1.6176	0.00363165
GO:0045862	positive regulation of proteolysis	64	312	3855	23843	1.26871	0.0241574	0.0997176	1.61695	0.0166018
GO:0048598	embryonic morphogenesis	121	632	3855	23843	1.18414	0.0242225	0.0998792	1.61578	0.0313878
GO:0045017	glycerolipid biosynthetic process	32	140	3855	23843	1.4137	0.0242269	0.0998792	1.6157	0.00830091
GO:0032612	interleukin-1 production	20	79	3855	23843	1.56581	0.0243198	0.100199	1.61404	0.00518807
GO:0019751	polyol metabolic process	24	99	3855	23843	1.49938	0.0243649	0.100292	1.61323	0.00622568
GO:0016202	regulation of striated muscle tissue development	36	161	3855	23843	1.38297	0.0243727	0.100292	1.6131	0.00933852
GO:0051091	positive regulation of DNA binding transcription factor activity	48	225	3855	23843	1.31946	0.024438	0.100498	1.61193	0.0124514
GO:0033555	multicellular organismal response to stress	23	94	3855	23843	1.51334	0.0244714	0.10051	1.61134	0.00596628
GO:2000060	positive regulation of ubiquitin-dependent protein catabolic process	23	94	3855	23843	1.51334	0.0244714	0.10051	1.61134	0.00596628
GO:0034764	positive regulation of transmembrane transport	45	209	3855	23843	1.33169	0.0246825	0.101284	1.60761	0.0116732
GO:1902850	microtubule cytoskeleton organization involved in mitosis	31	135	3855	23843	1.42025	0.0246906	0.101284	1.60747	0.0080415
GO:0006936	muscle contraction	59	285	3855	23843	1.28039	0.0248292	0.101789	1.60504	0.0153048
GO:0045744	negative regulation of G-protein coupled receptor protein signaling pathway	15	55	3855	23843	1.68681	0.0252454	0.103366	1.59782	0.00389105
GO:0046579	positive regulation of Ras protein signal transduction	15	55	3855	23843	1.68681	0.0252454	0.103366	1.59782	0.00389105
GO:0000186	activation of MAPKK activity	12	41	3855	23843	1.81023	0.0253222	0.103424	1.5965	0.00311284
GO:0009268	response to pH	12	41	3855	23843	1.81023	0.0253222	0.103424	1.5965	0.00311284
GO:0032371	regulation of sterol transport	12	41	3855	23843	1.81023	0.0253222	0.103424	1.5965	0.00311284
GO:0032374	regulation of cholesterol transport	12	41	3855	23843	1.81023	0.0253222	0.103424	1.5965	0.00311284
GO:0003016	respiratory system process	10	32	3855	23843	1.9328	0.0254132	0.103475	1.59494	0.00259403
GO:0006767	water-soluble vitamin metabolic process	10	32	3855	23843	1.9328	0.0254132	0.103475	1.59494	0.00259403
GO:0032733	positive regulation of interleukin-10 production	10	32	3855	23843	1.9328	0.0254132	0.103475	1.59494	0.00259403
GO:0046329	negative regulation of JNK cascade	10	32	3855	23843	1.9328	0.0254132	0.103475	1.59494	0.00259403
GO:0050869	negative regulation of B cell activation	10	32	3855	23843	1.9328	0.0254132	0.103475	1.59494	0.00259403
GO:0006954	inflammatory response	125	656	3855	23843	1.17854	0.0254786	0.103677	1.59382	0.0324254
GO:0001818	negative regulation of cytokine production	49	231	3855	23843	1.31196	0.0255364	0.103848	1.59284	0.0127108
GO:0008645	hexose transmembrane transport	29	125	3855	23843	1.43491	0.025573	0.103933	1.59222	0.0075227
GO:0009896	positive regulation of catabolic process	77	385	3855	23843	1.23699	0.0256567	0.104209	1.5908	0.0199741
GO:0046649	lymphocyte activation	153	817	3855	23843	1.15826	0.0258279	0.104839	1.58791	0.0396887
GO:1901990	regulation of mitotic cell cycle phase transition	53	253	3855	23843	1.29566	0.0260923	0.105649	1.58349	0.0137484
GO:0002293	alpha-beta T cell differentiation involved in immune response	16	60	3855	23843	1.64932	0.0261076	0.105649	1.58323	0.00415045
GO:0006855	drug transmembrane transport	16	60	3855	23843	1.64932	0.0261076	0.105649	1.58323	0.00415045
GO:0008088	axo-dendritic transport	16	60	3855	23843	1.64932	0.0261076	0.105649	1.58323	0.00415045
GO:0010611	regulation of cardiac muscle hypertrophy	16	60	3855	23843	1.64932	0.0261076	0.105649	1.58323	0.00415045
GO:0007052	mitotic spindle organization	27	115	3855	23843	1.45212	0.026367	0.106592	1.57894	0.00700389
GO:0051402	neuron apoptotic process	57	275	3855	23843	1.28197	0.0264052	0.106592	1.57831	0.014786
GO:0071214	cellular response to abiotic stimulus	57	275	3855	23843	1.28197	0.0264052	0.106592	1.57831	0.014786
GO:0104004	cellular response to environmental stimulus	57	275	3855	23843	1.28197	0.0264052	0.106592	1.57831	0.014786
GO:0072073	kidney epithelium development	32	141	3855	23843	1.40368	0.0266219	0.107374	1.57476	0.00830091
GO:1901617	organic hydroxy compound biosynthetic process	45	210	3855	23843	1.32535	0.0266316	0.107374	1.5746	0.0116732
GO:0090090	negative regulation of canonical Wnt signaling pathway	26	110	3855	23843	1.4619	0.0267174	0.107654	1.57321	0.00674449
GO:0002684	positive regulation of immune system process	182	986	3855	23843	1.14164	0.0269957	0.108709	1.56871	0.0472114
GO:0032309	icosanoid secretion	13	46	3855	23843	1.74792	0.0270803	0.10885	1.56735	0.00337224
GO:0045429	positive regulation of nitric oxide biosynthetic process	13	46	3855	23843	1.74792	0.0270803	0.10885	1.56735	0.00337224
GO:1904407	positive regulation of nitric oxide metabolic process	13	46	3855	23843	1.74792	0.0270803	0.10885	1.56735	0.00337224
GO:0032418	lysosome localization	18	70	3855	23843	1.59042	0.0271981	0.109257	1.56546	0.00466926
GO:0031623	receptor internalization	24	100	3855	23843	1.48439	0.0272903	0.109494	1.56399	0.00622568
GO:1900006	positive regulation of dendrite development	24	100	3855	23843	1.48439	0.0272903	0.109494	1.56399	0.00622568
GO:0060047	heart contraction	44	205	3855	23843	1.3275	0.0274007	0.10987	1.56224	0.0114137
GO:0070925	organelle assembly	143	761	3855	23843	1.16222	0.0274205	0.109882	1.56192	0.0370947
GO:0033143	regulation of intracellular steroid hormone receptor signaling pathway	19	75	3855	23843	1.56686	0.0274892	0.110091	1.56084	0.00492866
GO:0009755	hormone-mediated signaling pathway	41	189	3855	23843	1.34171	0.0275699	0.11028	1.55956	0.0106355
GO:0010810	regulation of cell-substrate adhesion	41	189	3855	23843	1.34171	0.0275699	0.11028	1.55956	0.0106355
GO:0035305	negative regulation of dephosphorylation	22	90	3855	23843	1.51188	0.0276316	0.110459	1.55859	0.00570687
GO:0070664	negative regulation of leukocyte proliferation	21	85	3855	23843	1.52805	0.0276866	0.110612	1.55773	0.00544747
GO:0009201	ribonucleoside triphosphate biosynthetic process	30	131	3855	23843	1.4164	0.0277129	0.11065	1.55732	0.0077821
GO:0044003	modification by symbiont of host morphology or physiology	9	28	3855	23843	1.98802	0.0277667	0.110664	1.55648	0.00233463
GO:0070536	protein K63-linked deubiquitination	9	28	3855	23843	1.98802	0.0277667	0.110664	1.55648	0.00233463
GO:1902042	negative regulation of extrinsic apoptotic signaling pathway via death domain receptors	9	28	3855	23843	1.98802	0.0277667	0.110664	1.55648	0.00233463
GO:0009152	purine ribonucleotide biosynthetic process	53	254	3855	23843	1.29056	0.0279309	0.111184	1.55391	0.0137484
GO:0060560	developmental growth involved in morphogenesis	53	254	3855	23843	1.29056	0.0279309	0.111184	1.55391	0.0137484
GO:0008089	anterograde axonal transport	11	37	3855	23843	1.83877	0.0282055	0.111869	1.54967	0.00285344
GO:0021955	central nervous system neuron axonogenesis	11	37	3855	23843	1.83877	0.0282055	0.111869	1.54967	0.00285344
GO:0045737	positive regulation of cyclin-dependent protein serine/threonine kinase activity	11	37	3855	23843	1.83877	0.0282055	0.111869	1.54967	0.00285344
GO:0071158	positive regulation of cell cycle arrest	11	37	3855	23843	1.83877	0.0282055	0.111869	1.54967	0.00285344
GO:0071825	protein-lipid complex subunit organization	11	37	3855	23843	1.83877	0.0282055	0.111869	1.54967	0.00285344
GO:1902624	positive regulation of neutrophil migration	11	37	3855	23843	1.83877	0.0282055	0.111869	1.54967	0.00285344
GO:0006633	fatty acid biosynthetic process	29	126	3855	23843	1.42352	0.028239	0.111869	1.54915	0.0075227
GO:0030177	positive regulation of Wnt signaling pathway	29	126	3855	23843	1.42352	0.028239	0.111869	1.54915	0.0075227
GO:0002209	behavioral defense response	14	51	3855	23843	1.69783	0.0284459	0.112419	1.54598	0.00363165
GO:0032720	negative regulation of tumor necrosis factor production	14	51	3855	23843	1.69783	0.0284459	0.112419	1.54598	0.00363165
GO:0071715	icosanoid transport	14	51	3855	23843	1.69783	0.0284459	0.112419	1.54598	0.00363165
GO:1901571	fatty acid derivative transport	14	51	3855	23843	1.69783	0.0284459	0.112419	1.54598	0.00363165
GO:0050663	cytokine secretion	45	211	3855	23843	1.31907	0.0286999	0.113287	1.54212	0.0116732
GO:1903320	regulation of protein modification by small protein conjugation or removal	45	211	3855	23843	1.31907	0.0286999	0.113287	1.54212	0.0116732
GO:1900542	regulation of purine nucleotide metabolic process	36	163	3855	23843	1.366	0.0289818	0.114331	1.53787	0.00933852
GO:0048729	tissue morphogenesis	122	642	3855	23843	1.17533	0.0290608	0.114574	1.53669	0.0316472
GO:0014902	myotube differentiation	27	116	3855	23843	1.4396	0.0292308	0.115111	1.53416	0.00700389
GO:0048285	organelle fission	91	466	3855	23843	1.20779	0.0292319	0.115111	1.53414	0.0236057
GO:0014911	positive regulation of smooth muscle cell migration	15	56	3855	23843	1.65668	0.0294812	0.115884	1.53045	0.00389105
GO:0035567	non-canonical Wnt signaling pathway	15	56	3855	23843	1.65668	0.0294812	0.115884	1.53045	0.00389105
GO:0045123	cellular extravasation	15	56	3855	23843	1.65668	0.0294812	0.115884	1.53045	0.00389105
GO:0006091	generation of precursor metabolites and energy	69	343	3855	23843	1.2442	0.0295289	0.116002	1.52975	0.0178988
GO:1902904	negative regulation of supramolecular fiber organization	31	137	3855	23843	1.39952	0.0298434	0.117043	1.52515	0.0080415
GO:0071695	anatomical structure maturation	38	174	3855	23843	1.35074	0.0299004	0.117043	1.52432	0.00985733
GO:0009792	embryo development ending in birth or egg hatching	140	746	3855	23843	1.16072	0.029912	0.117043	1.52415	0.0363165
GO:0072522	purine-containing compound biosynthetic process	55	266	3855	23843	1.27884	0.0299874	0.117043	1.52306	0.0142672
GO:0001829	trophectodermal cell differentiation	8	24	3855	23843	2.06165	0.0300246	0.117043	1.52252	0.00207523
GO:0002335	mature B cell differentiation	8	24	3855	23843	2.06165	0.0300246	0.117043	1.52252	0.00207523
GO:0002418	immune response to tumor cell	8	24	3855	23843	2.06165	0.0300246	0.117043	1.52252	0.00207523
GO:0021801	cerebral cortex radial glia guided migration	8	24	3855	23843	2.06165	0.0300246	0.117043	1.52252	0.00207523
GO:0022030	telencephalon glial cell migration	8	24	3855	23843	2.06165	0.0300246	0.117043	1.52252	0.00207523
GO:0051481	negative regulation of cytosolic calcium ion concentration	8	24	3855	23843	2.06165	0.0300246	0.117043	1.52252	0.00207523
GO:0061003	positive regulation of dendritic spine morphogenesis	8	24	3855	23843	2.06165	0.0300246	0.117043	1.52252	0.00207523
GO:0072576	liver morphogenesis	8	24	3855	23843	2.06165	0.0300246	0.117043	1.52252	0.00207523
GO:1904292	regulation of ERAD pathway	8	24	3855	23843	2.06165	0.0300246	0.117043	1.52252	0.00207523
GO:0002287	alpha-beta T cell activation involved in immune response	16	61	3855	23843	1.62228	0.0302395	0.117741	1.51942	0.00415045
GO:0043966	histone H3 acetylation	16	61	3855	23843	1.62228	0.0302395	0.117741	1.51942	0.00415045
GO:0035924	cellular response to vascular endothelial growth factor stimulus	12	42	3855	23843	1.76713	0.0303877	0.118178	1.5173	0.00311284
GO:0050918	positive chemotaxis	12	42	3855	23843	1.76713	0.0303877	0.118178	1.5173	0.00311284
GO:0071383	cellular response to steroid hormone stimulus	43	201	3855	23843	1.32315	0.0304131	0.118207	1.51694	0.0111543
GO:0071897	DNA biosynthetic process	34	153	3855	23843	1.37443	0.0304599	0.118244	1.51627	0.00881971
GO:0007156	homophilic cell adhesion via plasma membrane adhesion molecules	24	101	3855	23843	1.46969	0.0304764	0.118244	1.51604	0.00622568
GO:0021549	cerebellum development	24	101	3855	23843	1.46969	0.0304764	0.118244	1.51604	0.00622568
GO:0071560	cellular response to transforming growth factor beta stimulus	40	185	3855	23843	1.33729	0.030669	0.118921	1.5133	0.0103761
GO:0030433	ubiquitin-dependent ERAD pathway	17	66	3855	23843	1.59309	0.030766	0.119087	1.51193	0.00440986
GO:1903578	regulation of ATP metabolic process	17	66	3855	23843	1.59309	0.030766	0.119087	1.51193	0.00440986
GO:1905515	non-motile cilium assembly	17	66	3855	23843	1.59309	0.030766	0.119087	1.51193	0.00440986
GO:0008306	associative learning	23	96	3855	23843	1.48181	0.0307954	0.119131	1.51151	0.00596628
GO:0007260	tyrosine phosphorylation of STAT protein	18	71	3855	23843	1.56802	0.0310983	0.120162	1.50726	0.00466926
GO:0032890	regulation of organic acid transport	18	71	3855	23843	1.56802	0.0310983	0.120162	1.50726	0.00466926
GO:0051147	regulation of muscle cell differentiation	33	148	3855	23843	1.37908	0.0312078	0.12029	1.50574	0.00856031
GO:0006165	nucleoside diphosphate phosphorylation	21	86	3855	23843	1.51028	0.0312229	0.12029	1.50553	0.00544747
GO:0019226	transmission of nerve impulse	21	86	3855	23843	1.51028	0.0312229	0.12029	1.50553	0.00544747
GO:0051289	protein homotetramerization	21	86	3855	23843	1.51028	0.0312229	0.12029	1.50553	0.00544747
GO:0051304	chromosome separation	21	86	3855	23843	1.51028	0.0312229	0.12029	1.50553	0.00544747
GO:0043525	positive regulation of neuron apoptotic process	19	76	3855	23843	1.54624	0.0312682	0.120395	1.5049	0.00492866
GO:0034381	plasma lipoprotein particle clearance	10	33	3855	23843	1.87423	0.0313287	0.120486	1.50406	0.00259403
GO:0045746	negative regulation of Notch signaling pathway	10	33	3855	23843	1.87423	0.0313287	0.120486	1.50406	0.00259403
GO:0043009	chordate embryonic development	137	730	3855	23843	1.16074	0.0314023	0.120699	1.50304	0.0355383
GO:0006914	autophagy	74	372	3855	23843	1.23034	0.031476	0.120842	1.50202	0.0191958
GO:0061919	process utilizing autophagic mechanism	74	372	3855	23843	1.23034	0.031476	0.120842	1.50202	0.0191958
GO:2000116	regulation of cysteine-type endopeptidase activity	49	234	3855	23843	1.29514	0.0315618	0.1211	1.50084	0.0127108
GO:0009144	purine nucleoside triphosphate metabolic process	53	256	3855	23843	1.28048	0.0319138	0.121529	1.49602	0.0137484
GO:0010640	regulation of platelet-derived growth factor receptor signaling pathway	7	20	3855	23843	2.16473	0.0319287	0.121529	1.49582	0.00181582
GO:0018242	protein O-linked glycosylation via serine	7	20	3855	23843	2.16473	0.0319287	0.121529	1.49582	0.00181582
GO:0031065	positive regulation of histone deacetylation	7	20	3855	23843	2.16473	0.0319287	0.121529	1.49582	0.00181582
GO:0042094	interleukin-2 biosynthetic process	7	20	3855	23843	2.16473	0.0319287	0.121529	1.49582	0.00181582
GO:0072170	metanephric tubule development	7	20	3855	23843	2.16473	0.0319287	0.121529	1.49582	0.00181582
GO:0072243	metanephric nephron epithelium development	7	20	3855	23843	2.16473	0.0319287	0.121529	1.49582	0.00181582
GO:0090330	regulation of platelet aggregation	7	20	3855	23843	2.16473	0.0319287	0.121529	1.49582	0.00181582
GO:0000083	regulation of transcription involved in G1/S transition of mitotic cell cycle	5	12	3855	23843	2.57706	0.0322269	0.121529	1.49178	0.00129702
GO:0003093	regulation of glomerular filtration	5	12	3855	23843	2.57706	0.0322269	0.121529	1.49178	0.00129702
GO:0014841	skeletal muscle satellite cell proliferation	5	12	3855	23843	2.57706	0.0322269	0.121529	1.49178	0.00129702
GO:0034393	positive regulation of smooth muscle cell apoptotic process	5	12	3855	23843	2.57706	0.0322269	0.121529	1.49178	0.00129702
GO:0035461	vitamin transmembrane transport	5	12	3855	23843	2.57706	0.0322269	0.121529	1.49178	0.00129702
GO:0035751	regulation of lysosomal lumen pH	5	12	3855	23843	2.57706	0.0322269	0.121529	1.49178	0.00129702
GO:0035791	platelet-derived growth factor receptor-beta signaling pathway	5	12	3855	23843	2.57706	0.0322269	0.121529	1.49178	0.00129702
GO:0042891	antibiotic transport	5	12	3855	23843	2.57706	0.0322269	0.121529	1.49178	0.00129702
GO:0043312	neutrophil degranulation	5	12	3855	23843	2.57706	0.0322269	0.121529	1.49178	0.00129702
GO:0051280	negative regulation of release of sequestered calcium ion into cytosol	5	12	3855	23843	2.57706	0.0322269	0.121529	1.49178	0.00129702
GO:0071295	cellular response to vitamin	5	12	3855	23843	2.57706	0.0322269	0.121529	1.49178	0.00129702
GO:0072540	T-helper 17 cell lineage commitment	5	12	3855	23843	2.57706	0.0322269	0.121529	1.49178	0.00129702
GO:0090193	positive regulation of glomerulus development	5	12	3855	23843	2.57706	0.0322269	0.121529	1.49178	0.00129702
GO:0090197	positive regulation of chemokine secretion	5	12	3855	23843	2.57706	0.0322269	0.121529	1.49178	0.00129702
GO:0090493	catecholamine uptake	5	12	3855	23843	2.57706	0.0322269	0.121529	1.49178	0.00129702
GO:0090494	dopamine uptake	5	12	3855	23843	2.57706	0.0322269	0.121529	1.49178	0.00129702
GO:0097049	motor neuron apoptotic process	5	12	3855	23843	2.57706	0.0322269	0.121529	1.49178	0.00129702
GO:0098969	neurotransmitter receptor transport to postsynaptic membrane	5	12	3855	23843	2.57706	0.0322269	0.121529	1.49178	0.00129702
GO:1903540	establishment of protein localization to postsynaptic membrane	5	12	3855	23843	2.57706	0.0322269	0.121529	1.49178	0.00129702
GO:1904293	negative regulation of ERAD pathway	5	12	3855	23843	2.57706	0.0322269	0.121529	1.49178	0.00129702
GO:2000232	regulation of rRNA processing	5	12	3855	23843	2.57706	0.0322269	0.121529	1.49178	0.00129702
GO:2000674	regulation of type B pancreatic cell apoptotic process	5	12	3855	23843	2.57706	0.0322269	0.121529	1.49178	0.00129702
GO:0007088	regulation of mitotic nuclear division	35	159	3855	23843	1.36147	0.0323586	0.121956	1.49001	0.00907912
GO:0055086	nucleobase-containing small molecule metabolic process	121	639	3855	23843	1.17117	0.032514	0.122471	1.48793	0.0313878
GO:0002295	T-helper cell lineage commitment	6	16	3855	23843	2.31936	0.0329868	0.123126	1.48166	0.00155642
GO:0009070	serine family amino acid biosynthetic process	6	16	3855	23843	2.31936	0.0329868	0.123126	1.48166	0.00155642
GO:0031958	corticosteroid receptor signaling pathway	6	16	3855	23843	2.31936	0.0329868	0.123126	1.48166	0.00155642
GO:0033630	positive regulation of cell adhesion mediated by integrin	6	16	3855	23843	2.31936	0.0329868	0.123126	1.48166	0.00155642
GO:0044068	modulation by symbiont of host cellular process	6	16	3855	23843	2.31936	0.0329868	0.123126	1.48166	0.00155642
GO:0045019	negative regulation of nitric oxide biosynthetic process	6	16	3855	23843	2.31936	0.0329868	0.123126	1.48166	0.00155642
GO:0045725	positive regulation of glycogen biosynthetic process	6	16	3855	23843	2.31936	0.0329868	0.123126	1.48166	0.00155642
GO:0046629	gamma-delta T cell activation	6	16	3855	23843	2.31936	0.0329868	0.123126	1.48166	0.00155642
GO:0090192	regulation of glomerulus development	6	16	3855	23843	2.31936	0.0329868	0.123126	1.48166	0.00155642
GO:0101023	vascular endothelial cell proliferation	6	16	3855	23843	2.31936	0.0329868	0.123126	1.48166	0.00155642
GO:1901160	primary amino compound metabolic process	6	16	3855	23843	2.31936	0.0329868	0.123126	1.48166	0.00155642
GO:1901881	positive regulation of protein depolymerization	6	16	3855	23843	2.31936	0.0329868	0.123126	1.48166	0.00155642
GO:1904406	negative regulation of nitric oxide metabolic process	6	16	3855	23843	2.31936	0.0329868	0.123126	1.48166	0.00155642
GO:1905153	regulation of membrane invagination	6	16	3855	23843	2.31936	0.0329868	0.123126	1.48166	0.00155642
GO:1905562	regulation of vascular endothelial cell proliferation	6	16	3855	23843	2.31936	0.0329868	0.123126	1.48166	0.00155642
GO:2000345	regulation of hepatocyte proliferation	6	16	3855	23843	2.31936	0.0329868	0.123126	1.48166	0.00155642
GO:0050732	negative regulation of peptidyl-tyrosine phosphorylation	14	52	3855	23843	1.66518	0.0333131	0.124203	1.47739	0.00363165
GO:1905207	regulation of cardiocyte differentiation	14	52	3855	23843	1.66518	0.0333131	0.124203	1.47739	0.00363165
GO:1903008	organelle disassembly	24	102	3855	23843	1.45528	0.0339364	0.126384	1.46933	0.00622568
GO:2001023	regulation of response to drug	24	102	3855	23843	1.45528	0.0339364	0.126384	1.46933	0.00622568
GO:0034622	cellular protein-containing complex assembly	182	993	3855	23843	1.1336	0.0340662	0.126385	1.46768	0.0472114
GO:0001963	synaptic transmission, dopaminergic	11	38	3855	23843	1.79038	0.0340709	0.126385	1.46762	0.00285344
GO:0007271	synaptic transmission, cholinergic	11	38	3855	23843	1.79038	0.0340709	0.126385	1.46762	0.00285344
GO:0009069	serine family amino acid metabolic process	11	38	3855	23843	1.79038	0.0340709	0.126385	1.46762	0.00285344
GO:0048791	calcium ion-regulated exocytosis of neurotransmitter	11	38	3855	23843	1.79038	0.0340709	0.126385	1.46762	0.00285344
GO:0098801	regulation of renal system process	11	38	3855	23843	1.79038	0.0340709	0.126385	1.46762	0.00285344
GO:2001025	positive regulation of response to drug	11	38	3855	23843	1.79038	0.0340709	0.126385	1.46762	0.00285344
GO:0035966	response to topologically incorrect protein	29	128	3855	23843	1.40128	0.0342068	0.126673	1.46589	0.0075227
GO:0043624	cellular protein complex disassembly	29	128	3855	23843	1.40128	0.0342068	0.126673	1.46589	0.0075227
GO:0045598	regulation of fat cell differentiation	29	128	3855	23843	1.40128	0.0342068	0.126673	1.46589	0.0075227
GO:0003015	heart process	44	208	3855	23843	1.30836	0.0342255	0.126673	1.46565	0.0114137
GO:0002691	regulation of cellular extravasation	9	29	3855	23843	1.91947	0.0346508	0.12783	1.46029	0.00233463
GO:0006536	glutamate metabolic process	9	29	3855	23843	1.91947	0.0346508	0.12783	1.46029	0.00233463
GO:0090023	positive regulation of neutrophil chemotaxis	9	29	3855	23843	1.91947	0.0346508	0.12783	1.46029	0.00233463
GO:0097352	autophagosome maturation	9	29	3855	23843	1.91947	0.0346508	0.12783	1.46029	0.00233463
GO:1901797	negative regulation of signal transduction by p53 class mediator	9	29	3855	23843	1.91947	0.0346508	0.12783	1.46029	0.00233463
GO:0050804	modulation of chemical synaptic transmission	102	532	3855	23843	1.18584	0.034674	0.12783	1.46	0.0264591
GO:0099177	regulation of trans-synaptic signaling	102	532	3855	23843	1.18584	0.034674	0.12783	1.46	0.0264591
GO:0046888	negative regulation of hormone secretion	22	92	3855	23843	1.47901	0.0347739	0.127983	1.45875	0.00570687
GO:0051817	modification of morphology or physiology of other organism involved in symbiotic interaction	22	92	3855	23843	1.47901	0.0347739	0.127983	1.45875	0.00570687
GO:0051899	membrane depolarization	22	92	3855	23843	1.47901	0.0347739	0.127983	1.45875	0.00570687
GO:0051057	positive regulation of small GTPase mediated signal transduction	16	62	3855	23843	1.59612	0.0348344	0.127992	1.45799	0.00415045
GO:0051926	negative regulation of calcium ion transport	16	62	3855	23843	1.59612	0.0348344	0.127992	1.45799	0.00415045
GO:2000378	negative regulation of reactive oxygen species metabolic process	16	62	3855	23843	1.59612	0.0348344	0.127992	1.45799	0.00415045
GO:0033077	T cell differentiation in thymus	21	87	3855	23843	1.49292	0.0350871	0.128776	1.45485	0.00544747
GO:0046323	glucose import	21	87	3855	23843	1.49292	0.0350871	0.128776	1.45485	0.00544747
GO:0009260	ribonucleotide biosynthetic process	54	263	3855	23843	1.26991	0.0351941	0.129097	1.45353	0.0140078
GO:0000422	autophagy of mitochondrion	20	82	3855	23843	1.50853	0.0353092	0.129232	1.45211	0.00518807
GO:0030203	glycosaminoglycan metabolic process	20	82	3855	23843	1.50853	0.0353092	0.129232	1.45211	0.00518807
GO:0050818	regulation of coagulation	20	82	3855	23843	1.50853	0.0353092	0.129232	1.45211	0.00518807
GO:0061726	mitochondrion disassembly	20	82	3855	23843	1.50853	0.0353092	0.129232	1.45211	0.00518807
GO:0061640	cytoskeleton-dependent cytokinesis	19	77	3855	23843	1.52616	0.0354208	0.129496	1.45074	0.00492866
GO:0090630	activation of GTPase activity	19	77	3855	23843	1.52616	0.0354208	0.129496	1.45074	0.00492866
GO:0071559	response to transforming growth factor beta	40	187	3855	23843	1.32298	0.0357896	0.130772	1.44624	0.0103761
GO:0045786	negative regulation of cell cycle	86	442	3855	23843	1.20341	0.0358984	0.131097	1.44492	0.0223087
GO:1902743	regulation of lamellipodium organization	12	43	3855	23843	1.72603	0.0361425	0.131915	1.44198	0.00311284
GO:0009991	response to extracellular stimulus	76	386	3855	23843	1.21776	0.0365019	0.133153	1.43768	0.0197147
GO:0051276	chromosome organization	204	1124	3855	23843	1.12254	0.0368288	0.134271	1.43381	0.0529183
GO:0005976	polysaccharide metabolic process	25	108	3855	23843	1.4317	0.0370417	0.134898	1.43131	0.00648508
GO:0043500	muscle adaptation	25	108	3855	23843	1.4317	0.0370417	0.134898	1.43131	0.00648508
GO:0010608	posttranscriptional regulation of gene expression	91	471	3855	23843	1.19497	0.0371103	0.135073	1.43051	0.0236057
GO:0071407	cellular response to organic cyclic compound	104	545	3855	23843	1.18025	0.0371904	0.13529	1.42957	0.026978
GO:0006402	mRNA catabolic process	41	193	3855	23843	1.3139	0.0374472	0.136149	1.42658	0.0106355
GO:0045124	regulation of bone resorption	13	48	3855	23843	1.67509	0.0376695	0.136806	1.42401	0.00337224
GO:0099518	vesicle cytoskeletal trafficking	13	48	3855	23843	1.67509	0.0376695	0.136806	1.42401	0.00337224
GO:0003071	renal system process involved in regulation of systemic arterial blood pressure	8	25	3855	23843	1.97919	0.0380749	0.137487	1.41936	0.00207523
GO:0010742	macrophage derived foam cell differentiation	8	25	3855	23843	1.97919	0.0380749	0.137487	1.41936	0.00207523
GO:0031146	SCF-dependent proteasomal ubiquitin-dependent protein catabolic process	8	25	3855	23843	1.97919	0.0380749	0.137487	1.41936	0.00207523
GO:0032891	negative regulation of organic acid transport	8	25	3855	23843	1.97919	0.0380749	0.137487	1.41936	0.00207523
GO:0042430	indole-containing compound metabolic process	8	25	3855	23843	1.97919	0.0380749	0.137487	1.41936	0.00207523
GO:0050951	sensory perception of temperature stimulus	8	25	3855	23843	1.97919	0.0380749	0.137487	1.41936	0.00207523
GO:0061099	negative regulation of protein tyrosine kinase activity	8	25	3855	23843	1.97919	0.0380749	0.137487	1.41936	0.00207523
GO:0072012	glomerulus vasculature development	8	25	3855	23843	1.97919	0.0380749	0.137487	1.41936	0.00207523
GO:0002369	T cell cytokine production	10	34	3855	23843	1.8191	0.038149	0.137487	1.41852	0.00259403
GO:0021846	cell proliferation in forebrain	10	34	3855	23843	1.8191	0.038149	0.137487	1.41852	0.00259403
GO:0033144	negative regulation of intracellular steroid hormone receptor signaling pathway	10	34	3855	23843	1.8191	0.038149	0.137487	1.41852	0.00259403
GO:0033238	regulation of cellular amine metabolic process	10	34	3855	23843	1.8191	0.038149	0.137487	1.41852	0.00259403
GO:0044091	membrane biogenesis	10	34	3855	23843	1.8191	0.038149	0.137487	1.41852	0.00259403
GO:0070873	regulation of glycogen metabolic process	10	34	3855	23843	1.8191	0.038149	0.137487	1.41852	0.00259403
GO:0016241	regulation of macroautophagy	23	98	3855	23843	1.45157	0.03828	0.137753	1.41703	0.00596628
GO:0042158	lipoprotein biosynthetic process	23	98	3855	23843	1.45157	0.03828	0.137753	1.41703	0.00596628
GO:0016569	covalent chromatin modification	87	449	3855	23843	1.19842	0.0382857	0.137753	1.41696	0.0225681
GO:0008202	steroid metabolic process	57	281	3855	23843	1.2546	0.038511	0.138488	1.41442	0.014786
GO:0002274	myeloid leukocyte activation	40	188	3855	23843	1.31595	0.0385835	0.138598	1.4136	0.0103761
GO:0051783	regulation of nuclear division	40	188	3855	23843	1.31595	0.0385835	0.138598	1.4136	0.0103761
GO:0046622	positive regulation of organ growth	14	53	3855	23843	1.63376	0.0387549	0.139062	1.41167	0.00363165
GO:0061383	trabecula morphogenesis	14	53	3855	23843	1.63376	0.0387549	0.139062	1.41167	0.00363165
GO:0006497	protein lipidation	22	93	3855	23843	1.46311	0.0388219	0.139226	1.41092	0.00570687
GO:0120032	regulation of plasma membrane bounded cell projection assembly	37	172	3855	23843	1.33048	0.0390538	0.139982	1.40834	0.00959792
GO:0051928	positive regulation of calcium ion transport	27	119	3855	23843	1.40331	0.0392546	0.140617	1.40611	0.00700389
GO:0021761	limbic system development	21	88	3855	23843	1.47596	0.039295	0.140617	1.40566	0.00544747
GO:0046939	nucleotide phosphorylation	21	88	3855	23843	1.47596	0.039295	0.140617	1.40566	0.00544747
GO:0045637	regulation of myeloid cell differentiation	44	210	3855	23843	1.2959	0.0394577	0.141055	1.40387	0.0114137
GO:0007157	heterophilic cell-cell adhesion via plasma membrane cell adhesion molecules	15	58	3855	23843	1.59956	0.0394818	0.141055	1.4036	0.00389105
GO:0042093	T-helper cell differentiation	15	58	3855	23843	1.59956	0.0394818	0.141055	1.4036	0.00389105
GO:1901879	regulation of protein depolymerization	20	83	3855	23843	1.49035	0.0396827	0.141696	1.4014	0.00518807
GO:1901607	alpha-amino acid biosynthetic process	16	63	3855	23843	1.57078	0.0399172	0.142243	1.39884	0.00415045
GO:0010923	negative regulation of phosphatase activity	19	78	3855	23843	1.50659	0.0399655	0.142243	1.39831	0.00492866
GO:0045844	positive regulation of striated muscle tissue development	19	78	3855	23843	1.50659	0.0399655	0.142243	1.39831	0.00492866
GO:0048636	positive regulation of muscle organ development	19	78	3855	23843	1.50659	0.0399655	0.142243	1.39831	0.00492866
GO:1903749	positive regulation of establishment of protein localization to mitochondrion	19	78	3855	23843	1.50659	0.0399655	0.142243	1.39831	0.00492866
GO:2001057	reactive nitrogen species metabolic process	19	78	3855	23843	1.50659	0.0399655	0.142243	1.39831	0.00492866
GO:0000280	nuclear division	81	416	3855	23843	1.20428	0.0400375	0.14233	1.39753	0.0210117
GO:0016579	protein deubiquitination	26	114	3855	23843	1.4106	0.0401012	0.14233	1.39684	0.00674449
GO:0030888	regulation of B cell proliferation	17	68	3855	23843	1.54624	0.0401151	0.14233	1.39669	0.00440986
GO:0061045	negative regulation of wound healing	17	68	3855	23843	1.54624	0.0401151	0.14233	1.39669	0.00440986
GO:0046324	regulation of glucose import	18	73	3855	23843	1.52506	0.0401193	0.14233	1.39665	0.00466926
GO:1904029	regulation of cyclin-dependent protein kinase activity	18	73	3855	23843	1.52506	0.0401193	0.14233	1.39665	0.00466926
GO:0097009	energy homeostasis	11	39	3855	23843	1.74447	0.0407457	0.144319	1.38992	0.00285344
GO:1903170	negative regulation of calcium ion transmembrane transport	11	39	3855	23843	1.74447	0.0407457	0.144319	1.38992	0.00285344
GO:1903573	negative regulation of response to endoplasmic reticulum stress	11	39	3855	23843	1.74447	0.0407457	0.144319	1.38992	0.00285344
GO:0006939	smooth muscle contraction	25	109	3855	23843	1.41857	0.0409282	0.144887	1.38798	0.00648508
GO:0001976	neurological system process involved in regulation of systemic arterial blood pressure	7	21	3855	23843	2.06165	0.041396	0.145916	1.38304	0.00181582
GO:0002082	regulation of oxidative phosphorylation	7	21	3855	23843	2.06165	0.041396	0.145916	1.38304	0.00181582
GO:0010743	regulation of macrophage derived foam cell differentiation	7	21	3855	23843	2.06165	0.041396	0.145916	1.38304	0.00181582
GO:0016556	mRNA modification	7	21	3855	23843	2.06165	0.041396	0.145916	1.38304	0.00181582
GO:0032928	regulation of superoxide anion generation	7	21	3855	23843	2.06165	0.041396	0.145916	1.38304	0.00181582
GO:0034114	regulation of heterotypic cell-cell adhesion	7	21	3855	23843	2.06165	0.041396	0.145916	1.38304	0.00181582
GO:0034377	plasma lipoprotein particle assembly	7	21	3855	23843	2.06165	0.041396	0.145916	1.38304	0.00181582
GO:0034383	low-density lipoprotein particle clearance	7	21	3855	23843	2.06165	0.041396	0.145916	1.38304	0.00181582
GO:0051494	negative regulation of cytoskeleton organization	32	146	3855	23843	1.35561	0.0414515	0.146033	1.38246	0.00830091
GO:1903409	reactive oxygen species biosynthetic process	24	104	3855	23843	1.4273	0.0417279	0.146929	1.37957	0.00622568
GO:0046390	ribose phosphate biosynthetic process	54	266	3855	23843	1.25559	0.0424174	0.149277	1.37246	0.0140078
GO:0090257	regulation of muscle system process	46	222	3855	23843	1.28157	0.0424912	0.149375	1.3717	0.0119326
GO:0099003	vesicle-mediated transport in synapse	31	141	3855	23843	1.35981	0.0425806	0.149375	1.37079	0.0080415
GO:0021602	cranial nerve morphogenesis	9	30	3855	23843	1.85549	0.042622	0.149375	1.37037	0.00233463
GO:0032967	positive regulation of collagen biosynthetic process	9	30	3855	23843	1.85549	0.042622	0.149375	1.37037	0.00233463
GO:0035640	exploration behavior	9	30	3855	23843	1.85549	0.042622	0.149375	1.37037	0.00233463
GO:0043537	negative regulation of blood vessel endothelial cell migration	9	30	3855	23843	1.85549	0.042622	0.149375	1.37037	0.00233463
GO:1903427	negative regulation of reactive oxygen species biosynthetic process	9	30	3855	23843	1.85549	0.042622	0.149375	1.37037	0.00233463
GO:0042755	eating behavior	12	44	3855	23843	1.68681	0.0426269	0.149375	1.37032	0.00311284
GO:0060249	anatomical structure homeostasis	71	361	3855	23843	1.21643	0.0428324	0.150016	1.36823	0.0184176
GO:1902106	negative regulation of leukocyte differentiation	22	94	3855	23843	1.44754	0.0432068	0.151247	1.36445	0.00570687
GO:0034250	positive regulation of cellular amide metabolic process	30	136	3855	23843	1.36433	0.0437259	0.152741	1.35926	0.0077821
GO:0072521	purine-containing compound metabolic process	93	486	3855	23843	1.18354	0.0437664	0.152741	1.35886	0.0241245
GO:0009410	response to xenobiotic stimulus	45	217	3855	23843	1.28259	0.0438615	0.152741	1.35792	0.0116732
GO:0002448	mast cell mediated immunity	13	49	3855	23843	1.64091	0.0439401	0.152741	1.35714	0.00337224
GO:0015872	dopamine transport	13	49	3855	23843	1.64091	0.0439401	0.152741	1.35714	0.00337224
GO:0030834	regulation of actin filament depolymerization	13	49	3855	23843	1.64091	0.0439401	0.152741	1.35714	0.00337224
GO:0031113	regulation of microtubule polymerization	13	49	3855	23843	1.64091	0.0439401	0.152741	1.35714	0.00337224
GO:0033003	regulation of mast cell activation	13	49	3855	23843	1.64091	0.0439401	0.152741	1.35714	0.00337224
GO:1902041	regulation of extrinsic apoptotic signaling pathway via death domain receptors	13	49	3855	23843	1.64091	0.0439401	0.152741	1.35714	0.00337224
GO:0032609	interferon-gamma production	26	115	3855	23843	1.39834	0.0441135	0.152741	1.35543	0.00674449
GO:0001967	suckling behavior	6	17	3855	23843	2.18293	0.0441902	0.152741	1.35467	0.00155642
GO:0002836	positive regulation of response to tumor cell	6	17	3855	23843	2.18293	0.0441902	0.152741	1.35467	0.00155642
GO:0002839	positive regulation of immune response to tumor cell	6	17	3855	23843	2.18293	0.0441902	0.152741	1.35467	0.00155642
GO:0006448	regulation of translational elongation	6	17	3855	23843	2.18293	0.0441902	0.152741	1.35467	0.00155642
GO:0010002	cardioblast differentiation	6	17	3855	23843	2.18293	0.0441902	0.152741	1.35467	0.00155642
GO:0010766	negative regulation of sodium ion transport	6	17	3855	23843	2.18293	0.0441902	0.152741	1.35467	0.00155642
GO:0031629	synaptic vesicle fusion to presynaptic active zone membrane	6	17	3855	23843	2.18293	0.0441902	0.152741	1.35467	0.00155642
GO:0032930	positive regulation of superoxide anion generation	6	17	3855	23843	2.18293	0.0441902	0.152741	1.35467	0.00155642
GO:0034312	diol biosynthetic process	6	17	3855	23843	2.18293	0.0441902	0.152741	1.35467	0.00155642
GO:0036120	cellular response to platelet-derived growth factor stimulus	6	17	3855	23843	2.18293	0.0441902	0.152741	1.35467	0.00155642
GO:0042754	negative regulation of circadian rhythm	6	17	3855	23843	2.18293	0.0441902	0.152741	1.35467	0.00155642
GO:0046339	diacylglycerol metabolic process	6	17	3855	23843	2.18293	0.0441902	0.152741	1.35467	0.00155642
GO:0099500	vesicle fusion to plasma membrane	6	17	3855	23843	2.18293	0.0441902	0.152741	1.35467	0.00155642
GO:1902914	regulation of protein polyubiquitination	6	17	3855	23843	2.18293	0.0441902	0.152741	1.35467	0.00155642
GO:0010660	regulation of muscle cell apoptotic process	20	84	3855	23843	1.47261	0.0444392	0.153441	1.35223	0.00518807
GO:0140029	exocytic process	20	84	3855	23843	1.47261	0.0444392	0.153441	1.35223	0.00518807
GO:0042596	fear response	14	54	3855	23843	1.60351	0.0448012	0.153996	1.34871	0.00363165
GO:0044060	regulation of endocrine process	14	54	3855	23843	1.60351	0.0448012	0.153996	1.34871	0.00363165
GO:0046718	viral entry into host cell	14	54	3855	23843	1.60351	0.0448012	0.153996	1.34871	0.00363165
GO:0060193	positive regulation of lipase activity	14	54	3855	23843	1.60351	0.0448012	0.153996	1.34871	0.00363165
GO:0007059	chromosome segregation	63	317	3855	23843	1.22919	0.0448012	0.153996	1.34871	0.0163424
GO:1901863	positive regulation of muscle tissue development	19	79	3855	23843	1.48752	0.04492	0.153996	1.34756	0.00492866
GO:0032729	positive regulation of interferon-gamma production	18	74	3855	23843	1.50445	0.0452798	0.153996	1.3441	0.00466926
GO:0002294	CD4-positive, alpha-beta T cell differentiation involved in immune response	15	59	3855	23843	1.57245	0.045301	0.153996	1.34389	0.00389105
GO:0060711	labyrinthine layer development	15	59	3855	23843	1.57245	0.045301	0.153996	1.34389	0.00389105
GO:0000271	polysaccharide biosynthetic process	17	69	3855	23843	1.52383	0.0454892	0.153996	1.34209	0.00440986
GO:0006081	cellular aldehyde metabolic process	17	69	3855	23843	1.52383	0.0454892	0.153996	1.34209	0.00440986
GO:0042130	negative regulation of T cell proliferation	17	69	3855	23843	1.52383	0.0454892	0.153996	1.34209	0.00440986
GO:0051155	positive regulation of striated muscle cell differentiation	17	69	3855	23843	1.52383	0.0454892	0.153996	1.34209	0.00440986
GO:0060491	regulation of cell projection assembly	37	174	3855	23843	1.31519	0.0455051	0.153996	1.34194	0.00959792
GO:0021766	hippocampus development	16	64	3855	23843	1.54624	0.0455114	0.153996	1.34188	0.00415045
GO:0046928	regulation of neurotransmitter secretion	16	64	3855	23843	1.54624	0.0455114	0.153996	1.34188	0.00415045
GO:0002024	diet induced thermogenesis	5	13	3855	23843	2.37883	0.0455583	0.153996	1.34143	0.00129702
GO:0002551	mast cell chemotaxis	5	13	3855	23843	2.37883	0.0455583	0.153996	1.34143	0.00129702
GO:0010935	regulation of macrophage cytokine production	5	13	3855	23843	2.37883	0.0455583	0.153996	1.34143	0.00129702
GO:0019054	modulation by virus of host process	5	13	3855	23843	2.37883	0.0455583	0.153996	1.34143	0.00129702
GO:0019321	pentose metabolic process	5	13	3855	23843	2.37883	0.0455583	0.153996	1.34143	0.00129702
GO:0032740	positive regulation of interleukin-17 production	5	13	3855	23843	2.37883	0.0455583	0.153996	1.34143	0.00129702
GO:0034497	protein localization to phagophore assembly site	5	13	3855	23843	2.37883	0.0455583	0.153996	1.34143	0.00129702
GO:0042976	activation of Janus kinase activity	5	13	3855	23843	2.37883	0.0455583	0.153996	1.34143	0.00129702
GO:0043517	positive regulation of DNA damage response, signal transduction by p53 class mediator	5	13	3855	23843	2.37883	0.0455583	0.153996	1.34143	0.00129702
GO:0043691	reverse cholesterol transport	5	13	3855	23843	2.37883	0.0455583	0.153996	1.34143	0.00129702
GO:0045072	regulation of interferon-gamma biosynthetic process	5	13	3855	23843	2.37883	0.0455583	0.153996	1.34143	0.00129702
GO:0045342	MHC class II biosynthetic process	5	13	3855	23843	2.37883	0.0455583	0.153996	1.34143	0.00129702
GO:0045628	regulation of T-helper 2 cell differentiation	5	13	3855	23843	2.37883	0.0455583	0.153996	1.34143	0.00129702
GO:0046185	aldehyde catabolic process	5	13	3855	23843	2.37883	0.0455583	0.153996	1.34143	0.00129702
GO:0048340	paraxial mesoderm morphogenesis	5	13	3855	23843	2.37883	0.0455583	0.153996	1.34143	0.00129702
GO:0050746	regulation of lipoprotein metabolic process	5	13	3855	23843	2.37883	0.0455583	0.153996	1.34143	0.00129702
GO:0051284	positive regulation of sequestering of calcium ion	5	13	3855	23843	2.37883	0.0455583	0.153996	1.34143	0.00129702
GO:0060134	prepulse inhibition	5	13	3855	23843	2.37883	0.0455583	0.153996	1.34143	0.00129702
GO:0090085	regulation of protein deubiquitination	5	13	3855	23843	2.37883	0.0455583	0.153996	1.34143	0.00129702
GO:0090331	negative regulation of platelet aggregation	5	13	3855	23843	2.37883	0.0455583	0.153996	1.34143	0.00129702
GO:0090335	regulation of brown fat cell differentiation	5	13	3855	23843	2.37883	0.0455583	0.153996	1.34143	0.00129702
GO:0098712	L-glutamate import across plasma membrane	5	13	3855	23843	2.37883	0.0455583	0.153996	1.34143	0.00129702
GO:0098877	neurotransmitter receptor transport to plasma membrane	5	13	3855	23843	2.37883	0.0455583	0.153996	1.34143	0.00129702
GO:1901836	regulation of transcription of nucleolar large rRNA by RNA polymerase I	5	13	3855	23843	2.37883	0.0455583	0.153996	1.34143	0.00129702
GO:2001223	negative regulation of neuron migration	5	13	3855	23843	2.37883	0.0455583	0.153996	1.34143	0.00129702
GO:0033006	regulation of mast cell activation involved in immune response	10	35	3855	23843	1.76713	0.0459267	0.154844	1.33794	0.00259403
GO:0035774	positive regulation of insulin secretion involved in cellular response to glucose stimulus	10	35	3855	23843	1.76713	0.0459267	0.154844	1.33794	0.00259403
GO:0043304	regulation of mast cell degranulation	10	35	3855	23843	1.76713	0.0459267	0.154844	1.33794	0.00259403
GO:0046636	negative regulation of alpha-beta T cell activation	10	35	3855	23843	1.76713	0.0459267	0.154844	1.33794	0.00259403
GO:0051968	positive regulation of synaptic transmission, glutamatergic	10	35	3855	23843	1.76713	0.0459267	0.154844	1.33794	0.00259403
GO:0071901	negative regulation of protein serine/threonine kinase activity	24	105	3855	23843	1.4137	0.0460835	0.155234	1.33645	0.00622568
GO:0051100	negative regulation of binding	34	158	3855	23843	1.33094	0.0460896	0.155234	1.3364	0.00881971
GO:0031668	cellular response to extracellular stimulus	45	218	3855	23843	1.27671	0.0468877	0.157738	1.32894	0.0116732
GO:0061025	membrane fusion	45	218	3855	23843	1.27671	0.0468877	0.157738	1.32894	0.0116732
GO:0007219	Notch signaling pathway	36	169	3855	23843	1.31751	0.0469046	0.157738	1.32878	0.00933852
GO:0032092	positive regulation of protein binding	23	100	3855	23843	1.42254	0.0470317	0.158084	1.32761	0.00596628
GO:0007007	inner mitochondrial membrane organization	8	26	3855	23843	1.90306	0.04745	0.158625	1.32376	0.00207523
GO:0009065	glutamine family amino acid catabolic process	8	26	3855	23843	1.90306	0.04745	0.158625	1.32376	0.00207523
GO:0009713	catechol-containing compound biosynthetic process	8	26	3855	23843	1.90306	0.04745	0.158625	1.32376	0.00207523
GO:0014741	negative regulation of muscle hypertrophy	8	26	3855	23843	1.90306	0.04745	0.158625	1.32376	0.00207523
GO:0042423	catecholamine biosynthetic process	8	26	3855	23843	1.90306	0.04745	0.158625	1.32376	0.00207523
GO:0051560	mitochondrial calcium ion homeostasis	8	26	3855	23843	1.90306	0.04745	0.158625	1.32376	0.00207523
GO:0051589	negative regulation of neurotransmitter transport	8	26	3855	23843	1.90306	0.04745	0.158625	1.32376	0.00207523
GO:0061437	renal system vasculature development	8	26	3855	23843	1.90306	0.04745	0.158625	1.32376	0.00207523
GO:0061440	kidney vasculature development	8	26	3855	23843	1.90306	0.04745	0.158625	1.32376	0.00207523
GO:0090077	foam cell differentiation	8	26	3855	23843	1.90306	0.04745	0.158625	1.32376	0.00207523
GO:0045931	positive regulation of mitotic cell cycle	33	153	3855	23843	1.33401	0.0474576	0.158625	1.32369	0.00856031
GO:0071496	cellular response to external stimulus	56	279	3855	23843	1.24142	0.0475054	0.158705	1.32326	0.0145266
GO:0043255	regulation of carbohydrate biosynthetic process	22	95	3855	23843	1.43231	0.0479418	0.160081	1.31929	0.00570687
GO:0001937	negative regulation of endothelial cell proliferation	11	40	3855	23843	1.70086	0.0482725	0.160454	1.3163	0.00285344
GO:0006024	glycosaminoglycan biosynthetic process	11	40	3855	23843	1.70086	0.0482725	0.160454	1.3163	0.00285344
GO:0009112	nucleobase metabolic process	11	40	3855	23843	1.70086	0.0482725	0.160454	1.3163	0.00285344
GO:0033344	cholesterol efflux	11	40	3855	23843	1.70086	0.0482725	0.160454	1.3163	0.00285344
GO:0035418	protein localization to synapse	11	40	3855	23843	1.70086	0.0482725	0.160454	1.3163	0.00285344
GO:0038066	p38MAPK cascade	11	40	3855	23843	1.70086	0.0482725	0.160454	1.3163	0.00285344
GO:0071542	dopaminergic neuron differentiation	11	40	3855	23843	1.70086	0.0482725	0.160454	1.3163	0.00285344
GO:1904031	positive regulation of cyclin-dependent protein kinase activity	11	40	3855	23843	1.70086	0.0482725	0.160454	1.3163	0.00285344
GO:2000725	regulation of cardiac muscle cell differentiation	11	40	3855	23843	1.70086	0.0482725	0.160454	1.3163	0.00285344
GO:0016570	histone modification	84	437	3855	23843	1.18887	0.0483823	0.160738	1.31531	0.0217899
GO:0006401	RNA catabolic process	46	224	3855	23843	1.27012	0.0484711	0.160951	1.31452	0.0119326
GO:0051897	positive regulation of protein kinase B signaling	21	90	3855	23843	1.44316	0.0488011	0.161884	1.31157	0.00544747
GO:0071456	cellular response to hypoxia	21	90	3855	23843	1.44316	0.0488011	0.161884	1.31157	0.00544747
GO:0009141	nucleoside triphosphate metabolic process	55	274	3855	23843	1.24151	0.0490839	0.16274	1.30906	0.0142672
GO:0002367	cytokine production involved in immune response	20	85	3855	23843	1.45528	0.0495938	0.1641	1.30457	0.00518807
GO:0016079	synaptic vesicle exocytosis	20	85	3855	23843	1.45528	0.0495938	0.1641	1.30457	0.00518807
GO:0042770	signal transduction in response to DNA damage	20	85	3855	23843	1.45528	0.0495938	0.1641	1.30457	0.00518807
GO:0045471	response to ethanol	20	85	3855	23843	1.45528	0.0495938	0.1641	1.30457	0.00518807
GO:0044403	symbiont process	68	347	3855	23843	1.21204	0.0496791	0.1643	1.30383	0.0176394
GO:0051291	protein heterooligomerization	34	159	3855	23843	1.32257	0.0498244	0.164365	1.30256	0.00881971
GO:0001659	temperature homeostasis	12	45	3855	23843	1.64932	0.0498766	0.164365	1.3021	0.00311284
GO:0019228	neuronal action potential	12	45	3855	23843	1.64932	0.0498766	0.164365	1.3021	0.00311284
GO:0030199	collagen fibril organization	12	45	3855	23843	1.64932	0.0498766	0.164365	1.3021	0.00311284
GO:0032715	negative regulation of interleukin-6 production	12	45	3855	23843	1.64932	0.0498766	0.164365	1.3021	0.00311284
GO:0021700	developmental maturation	58	291	3855	23843	1.23274	0.0498785	0.164365	1.30209	0.0150454
[truncated: 2 more rows]
