# Supplementary material for: Transfer RNA derived fragment, tRF-Glu-CTC, aggravates the development of neovascular age-related macular degeneration
Source: Theranostics. 2024 Jan 27;14(4):1500–16. doi: 10.7150/thno.92943 (PMC10879880; doi:10.7150/thno.92943)
Supplement: Supplementary file 1 — Supplementary figures and tables. [file thnov14p1500s1.zip › Table S4.xlsx]

## Sheet: all.gene
Table S4. The expression pattern of all genes in HUVECs transfected with tRF-Glu-CTC based on RNAseq results.
gene_id	BaseMean	lfcSE	stat	FoldChange	log2FoldChange	p-value	q-value	description
A1BG	7.0052	0.598648	-1.79325	0.475156	-1.07353	0.0729324	0.225404	alpha-1-B glycoprotein
A2M	84.4931	0.20313	0.559997	1.08204	0.113752	0.575482	0.76915	alpha-2-macroglobulin
A4GALT	219.528	0.103016	-0.0530523	0.996219	-0.00546523	0.95769	0.984301	alpha 1,4-galactosyltransferase (P blood group)
AAAS	684.168	0.0756125	-2.2441	0.889039	-0.169682	0.0248261	0.107284	aladin WD repeat nucleoporin
AACS	388.493	0.0772835	0.907318	1.0498	0.0701207	0.364239	0.609823	acetoacetyl-CoA synthetase
AADAC	29.3695	0.291627	0.337608	1.07063	0.0984557	0.735658	0.871354	arylacetamide deacetylase
AADAT	15.3987	0.388158	0.149228	1.04097	0.0579239	0.881374	0.948083	aminoadipate aminotransferase
AAGAB	1185.78	0.0504567	0.280493	1.00986	0.0141527	0.779099	0.896579	alpha and gamma adaptin binding protein
AAK1	1097.29	0.0660981	-0.877899	0.960577	-0.0580275	0.379999	0.622515	AP2 associated kinase 1
AAMDC	315.312	0.0881814	-1.5016	0.912304	-0.132413	0.1332	0.334273	adipogenesis associated Mth938 domain containing
AAMP	2010.54	0.0467542	-0.226478	0.992687	-0.0105888	0.82083	0.917912	angio associated migratory cell protein
AAR2	663.513	0.065839	0.808024	1.03756	0.0531995	0.419077	0.656127	AAR2 splicing factor
AARS1	5589.08	0.0359237	-0.0123904	0.999692	-0.000445109	0.990114	0.996122	alanyl-tRNA synthetase 1
AARS2	737.94	0.0632551	-0.940867	0.959587	-0.0595146	0.346773	0.591845	alanyl-tRNA synthetase 2, mitochondrial
AASDH	254.01	0.11245	-2.31223	0.835082	-0.260011	0.020765	0.0940231	aminoadipate-semialdehyde dehydrogenase
AASDHPPT	1032.15	0.0531792	1.97699	1.07559	0.105135	0.0480429	0.168932	aminoadipate-semialdehyde dehydrogenase-phosphopantetheinyl transferase
AASS	782.552	0.0860453	-2.05926	0.884424	-0.17719	0.0394691	0.147657	aminoadipate-semialdehyde synthase
AATF	1428.44	0.0473695	0.120644	1.00397	0.00571483	0.903973	0.957091	apoptosis antagonizing transcription factor
AATK	21.4817	0.344841	1.09142	1.29807	0.376365	0.27509	0.519711	apoptosis associated tyrosine kinase
ABAT	29.6023	0.282719	-0.739819	0.86504	-0.209161	0.45941	0.689139	4-aminobutyrate aminotransferase
ABCA1	494.934	0.173723	3.2263	1.47476	0.560481	0.00125403	0.0111891	ATP binding cassette subfamily A member 1
ABCA10	9.1785	0.510099	-1.5451	0.579084	-0.788155	0.122322	0.316437	ATP binding cassette subfamily A member 10
ABCA13	6.59369	0.629547	0.974439	1.52992	0.613455	0.329839	0.575977	ATP binding cassette subfamily A member 13
ABCA2	188.307	0.115109	-3.04037	0.784598	-0.349975	0.00236284	0.0184885	ATP binding cassette subfamily A member 2
ABCA3	993.688	0.0553293	0.328823	1.01269	0.0181936	0.742289	0.875895	ATP binding cassette subfamily A member 3
ABCA4	23.4797	0.32137	2.16263	1.61889	0.695005	0.0305696	0.123699	ATP binding cassette subfamily A member 4
ABCA5	270.161	0.11265	-0.648244	0.950643	-0.0730245	0.516827	0.731318	ATP binding cassette subfamily A member 5
ABCA6	442.168	0.187381	-1.09427	0.867512	-0.205045	0.273839	0.518501	ATP binding cassette subfamily A member 6
ABCA7	82.8574	0.180022	-2.26117	0.754159	-0.407059	0.023749	0.103757	ATP binding cassette subfamily A member 7
ABCA8	49.905	0.261301	-1.65719	0.740706	-0.433026	0.0974807	0.272578	ATP binding cassette subfamily A member 8
ABCA9	48.68	0.225639	2.18198	1.40672	0.492339	0.0291112	0.120065	ATP binding cassette subfamily A member 9
ABCB1	171.58	0.124591	-0.316984	0.972997	-0.0394932	0.751256	0.880247	ATP binding cassette subfamily B member 1
ABCB10	580.827	0.0738107	-0.397935	0.979847	-0.0293718	0.690678	0.843174	ATP binding cassette subfamily B member 10
ABCB11	99.6718	0.159181	2.7041	1.34764	0.430439	0.00684906	0.041584	ATP binding cassette subfamily B member 11
ABCB4	4.7411	0.796122	0.98815	1.72511	0.786688	0.323079	0.569313	ATP binding cassette subfamily B member 4
ABCB6	388.038	0.0980485	-3.41696	0.792769	-0.335027	0.000633252	0.00648524	ATP binding cassette subfamily B member 6 (Langereis blood group)
ABCB7	658.607	0.064051	-1.15989	0.949808	-0.074292	0.246094	0.487915	ATP binding cassette subfamily B member 7
ABCB8	511.504	0.0698026	-1.78572	0.917228	-0.124648	0.0741443	0.227731	ATP binding cassette subfamily B member 8
ABCB9	130.026	0.139519	-0.901808	0.916483	-0.125819	0.367159	0.612293	ATP binding cassette subfamily B member 9
ABCC1	2502.8	0.0377213	0.330104	1.00867	0.0124519	0.741322	0.875258	ATP binding cassette subfamily C member 1
ABCC10	500.788	0.0788753	0.895372	1.05017	0.0706227	0.370588	0.614763	ATP binding cassette subfamily C member 10
ABCC2	33.3974	0.269477	0.21148	1.04029	0.056989	0.832513	0.924882	ATP binding cassette subfamily C member 2
ABCC3	32.9507	0.270661	0.429017	1.08381	0.116118	0.667911	0.829484	ATP binding cassette subfamily C member 3
ABCC4	914.632	0.0576281	1.34359	1.05514	0.0774286	0.179081	0.403012	ATP binding cassette subfamily C member 4
ABCC5	399.701	0.0855807	-1.13105	0.935107	-0.0967963	0.258033	0.500401	ATP binding cassette subfamily C member 5
ABCC6	3.59599	0.82136	-0.0909146	0.949557	-0.0746736	0.92756	0.969364	ATP binding cassette subfamily C member 6
ABCC8	1.85938	1.15984	-1.25217	0.365433	-1.45232	0.210507	0.445161	ATP binding cassette subfamily C member 8
ABCD1	662.68	0.0646127	0.443998	1.02008	0.0286879	0.657044	0.823053	ATP binding cassette subfamily D member 1
ABCD3	651.969	0.0624508	-3.04877	0.876364	-0.190398	0.00229779	0.0181323	ATP binding cassette subfamily D member 3
ABCD4	502.161	0.0864649	-0.752248	0.955917	-0.065043	0.451902	0.682076	ATP binding cassette subfamily D member 4
ABCE1	4992.74	0.0345102	-2.19633	0.948819	-0.0757959	0.0280681	0.117046	ATP binding cassette subfamily E member 1
ABCF1	3606.49	0.0402349	2.92729	1.08506	0.117779	0.00341935	0.0243231	ATP binding cassette subfamily F member 1
ABCF2	399.153	0.080319	1.91854	1.11272	0.154095	0.0550427	0.185133	ATP binding cassette subfamily F member 2
ABCF3	1052.37	0.0562034	-1.44555	0.945242	-0.0812447	0.148304	0.357426	ATP binding cassette subfamily F member 3
ABCG1	231.225	0.11535	-2.14222	0.842585	-0.247106	0.0321754	0.128223	ATP binding cassette subfamily G member 1
ABCG2	120.195	0.144174	0.550382	1.05654	0.0793508	0.582058	0.773082	ATP binding cassette subfamily G member 2 (Junior blood group)
ABCG4	5.69893	0.652763	-0.371522	0.84527	-0.242516	0.710249	0.855443	ATP binding cassette subfamily G member 4
ABHD10	785.393	0.0610446	2.68059	1.12011	0.163636	0.00734921	0.0437596	abhydrolase domain containing 10, depalmitoylase
ABHD11	169.58	0.115763	0.547358	1.0449	0.0633641	0.584133	0.774395	abhydrolase domain containing 11
ABHD12	786.937	0.0601819	-4.76202	0.819839	-0.286588	1.92e-06	4.78e-05	abhydrolase domain containing 12, lysophospholipase
ABHD13	625.466	0.0697554	-0.270423	0.98701	-0.0188635	0.786835	0.90111	abhydrolase domain containing 13
ABHD14A	36.7132	0.251346	-0.0342511	0.994051	-0.00860886	0.972677	0.990371	abhydrolase domain containing 14A
ABHD14B	391.626	0.0810557	-0.100034	0.994396	-0.0081083	0.920318	0.966222	abhydrolase domain containing 14B
ABHD15	147.478	0.139159	-0.930225	0.91418	-0.129449	0.352255	0.597371	abhydrolase domain containing 15
ABHD16A	910.014	0.0583925	-0.726902	0.971008	-0.0424456	0.467286	0.695412	abhydrolase domain containing 16A, phospholipase
ABHD17A	839.318	0.0646314	-1.16517	0.94914	-0.0753066	0.24395	0.485624	abhydrolase domain containing 17A, depalmitoylase
ABHD17B	275.457	0.0955052	-1.25997	0.919975	-0.120333	0.207682	0.440877	abhydrolase domain containing 17B, depalmitoylase
ABHD17C	383.364	0.0963356	-0.386872	0.974498	-0.0372695	0.698851	0.848318	abhydrolase domain containing 17C, depalmitoylase
ABHD18	168.474	0.119326	1.81464	1.16194	0.216534	0.0695785	0.218198	abhydrolase domain containing 18
ABHD2	1403.69	0.0475248	-0.89219	0.971037	-0.0424011	0.372291	0.615974	abhydrolase domain containing 2, acylglycerol lipase
ABHD3	160.449	0.137808	0.411348	1.04007	0.0566869	0.680818	0.836415	abhydrolase domain containing 3, phospholipase
ABHD4	522.247	0.0778798	-3.08854	0.846432	-0.240534	0.00201145	0.0164217	abhydrolase domain containing 4, N-acyl phospholipase B
ABHD5	666.732	0.0761546	-1.11271	0.942956	-0.0847377	0.265835	0.509578	abhydrolase domain containing 5, lysophosphatidic acid acyltransferase
ABHD6	110.548	0.149851	-1.99771	0.812614	-0.299358	0.045748	0.163721	abhydrolase domain containing 6, acylglycerol lipase
ABHD8	156.544	0.118104	-0.367908	0.970331	-0.0434515	0.712942	0.857278	abhydrolase domain containing 8
ABI1	1558	0.0533996	-1.92822	0.931117	-0.102966	0.0538278	0.182545	abl interactor 1
ABI2	1388.9	0.0538158	-0.803039	0.970489	-0.0432162	0.421952	0.658113	abl interactor 2
ABI3	1095.39	0.0517603	-2.55979	0.912252	-0.132496	0.0104734	0.0572502	ABI family member 3
ABI3BP	1924.91	0.0455959	2.23746	1.07327	0.102019	0.025256	0.108738	ABI family member 3 binding protein
ABITRAM	382.7	0.084231	1.16836	1.07059	0.098412	0.242662	0.483901	actin binding transcription modulator
ABL1	3357.41	0.0342806	1.19929	1.02891	0.0411122	0.230417	0.467957	ABL proto-oncogene 1, non-receptor tyrosine kinase
ABL2	6240.8	0.0346792	3.15123	1.07869	0.109282	0.00162583	0.0137992	ABL proto-oncogene 2, non-receptor tyrosine kinase
ABLIM1	1050.54	0.0587069	-1.2383	0.950859	-0.0726969	0.215604	0.451227	actin binding LIM protein 1
ABLIM2	1.87529	1.33774	1.51524	4.07556	2.027	0.129712	0.328757	actin binding LIM protein family member 2
ABLIM3	2253.18	0.0403974	-1.61111	0.955889	-0.0650848	0.107155	0.290756	actin binding LIM protein family member 3
ABR	2479.78	0.04073	2.00966	1.05838	0.0818536	0.0444668	0.16054	ABR activator of RhoGEF and GTPase
ABRACL	1616.94	0.0443368	1.63913	1.05166	0.0726736	0.101187	0.279082	ABRA C-terminal like
ABRAXAS1	667.553	0.0657656	-0.124248	0.994352	-0.00817122	0.901119	0.955989	abraxas 1, BRCA1 A complex subunit
ABRAXAS2	705.668	0.0622282	1.22255	1.05415	0.0760772	0.221499	0.458129	abraxas 2, BRISC complex subunit
ABT1	791.527	0.0669716	0.0456856	1.00212	0.00305963	0.963561	0.986787	activator of basal transcription 1
ABTB1	61.3129	0.198131	0.302774	1.04246	0.0599888	0.762062	0.886273	ankyrin repeat and BTB domain containing 1
ABTB2	56.5279	0.24331	4.05871	1.98278	0.987522	4.93e-05	0.000770499	ankyrin repeat and BTB domain containing 2
ACAA1	831.724	0.0571471	-2.68564	0.899081	-0.153476	0.00723914	0.0432733	acetyl-CoA acyltransferase 1
ACAA2	809.255	0.0585705	-2.16905	0.915707	-0.127042	0.0300789	0.12239	acetyl-CoA acyltransferase 2
ACACA	1721.25	0.0431576	1.02255	1.03106	0.0441307	0.306521	0.552365	acetyl-CoA carboxylase alpha
ACACB	21.9653	0.351984	-0.426717	0.901127	-0.150198	0.669585	0.830527	acetyl-CoA carboxylase beta
ACAD10	188.382	0.122543	-1.29516	0.895823	-0.158714	0.195264	0.42481	acyl-CoA dehydrogenase family member 10
ACAD11	350.458	0.107779	-0.927636	0.933046	-0.0999793	0.353596	0.598952	acyl-CoA dehydrogenase family member 11
ACAD8	335.954	0.0947813	-0.000482562	0.999968	-4.57e-05	0.999615	0.999734	acyl-CoA dehydrogenase family member 8
ACAD9	1106.91	0.0578557	-2.76166	0.895163	-0.159778	0.00575076	0.0364569	acyl-CoA dehydrogenase family member 9
ACADM	752.378	0.060169	5.19865	1.24211	0.312798	2.01e-07	6.41e-06	acyl-CoA dehydrogenase medium chain
ACADS	160.28	0.122909	-2.95649	0.777341	-0.36338	0.00311162	0.0227859	acyl-CoA dehydrogenase short chain
ACADSB	255.541	0.110065	-1.82161	0.870252	-0.200495	0.0685142	0.215848	acyl-CoA dehydrogenase short/branched chain
ACADVL	3737.08	0.0357294	-1.64836	0.959999	-0.058895	0.099278	0.27598	acyl-CoA dehydrogenase very long chain
ACAP1	1.87214	1.15825	-1.24357	0.368474	-1.44036	0.213659	0.44908	ArfGAP with coiled-coil, ankyrin repeat and PH domains 1
ACAP2	1145.47	0.0500502	-0.272369	0.990595	-0.0136321	0.785338	0.900189	ArfGAP with coiled-coil, ankyrin repeat and PH domains 2
ACAP3	136.439	0.139982	-0.795354	0.925731	-0.111335	0.426407	0.662436	ArfGAP with coiled-coil, ankyrin repeat and PH domains 3
ACAT1	1292.84	0.0525704	0.0517331	1.00189	0.00271963	0.958741	0.984478	acetyl-CoA acetyltransferase 1
ACAT2	411.108	0.0785528	-4.11017	0.799481	-0.322865	3.95e-05	0.00063958	acetyl-CoA acetyltransferase 2
ACBD3	1536.15	0.0435148	-1.23579	0.963412	-0.0537751	0.216537	0.452231	acyl-CoA binding domain containing 3
ACBD4	96.6561	0.166778	-2.01477	0.792224	-0.336019	0.0439285	0.159623	acyl-CoA binding domain containing 4
ACBD5	804.68	0.0574257	-1.66507	0.935872	-0.0956176	0.0958994	0.2694	acyl-CoA binding domain containing 5
ACBD6	837.051	0.0608607	-2.67509	0.893285	-0.162808	0.00747094	0.0443165	acyl-CoA binding domain containing 6
ACBD7	19.0487	0.346605	-1.46604	0.703129	-0.508138	0.142637	0.348936	acyl-CoA binding domain containing 7
ACCS	134.288	0.138847	0.190203	1.01847	0.0264091	0.84915	0.932873	1-aminocyclopropane-1-carboxylate synthase homolog (inactive)
ACD	306.371	0.107249	-0.829739	0.940181	-0.0889891	0.406686	0.644846	ACD shelterin complex subunit and telomerase recruitment factor
ACE	317.97	0.102781	-0.757056	0.947494	-0.0778113	0.449016	0.679765	angiotensin I converting enzyme
ACER2	90.8156	0.17157	0.259027	1.03128	0.0444413	0.795615	0.9057	alkaline ceramidase 2
ACER3	957.407	0.0583066	1.21727	1.05043	0.0709751	0.2235	0.460967	alkaline ceramidase 3
ACHE	34.4331	0.314812	2.10779	1.58399	0.663559	0.0350491	0.136855	acetylcholinesterase (Cartwright blood group)
ACIN1	3637.58	0.0395895	-0.418006	0.988595	-0.0165486	0.675943	0.833513	apoptotic chromatin condensation inducer 1
ACKR1	34.692	0.327718	1.32673	1.35172	0.434794	0.184597	0.411635	atypical chemokine receptor 1 (Duffy blood group)
ACKR3	650.928	0.0688032	6.62932	1.37185	0.456119	3.37e-11	2.3e-09	atypical chemokine receptor 3
ACKR4	318.959	0.114401	-1.78455	0.868047	-0.204155	0.0743344	0.228086	atypical chemokine receptor 4
ACLY	8511.73	0.0302635	-0.629328	0.986885	-0.0190456	0.529134	0.738114	ATP citrate lyase
ACO1	730.704	0.0725292	-0.580494	0.971238	-0.0421027	0.561582	0.760178	aconitase 1
ACO2	1997.17	0.0412231	-0.496974	0.9859	-0.0204868	0.619208	0.798401	aconitase 2
ACOD1	21.757	0.34229	2.99981	2.0375	1.0268	0.00270152	0.0204382	aconitate decarboxylase 1
ACOT1	61.8044	0.190719	-0.187072	0.975573	-0.0356782	0.851604	0.933654	acyl-CoA thioesterase 1
ACOT11	111.261	0.153318	-1.29116	0.871783	-0.197959	0.196648	0.426622	acyl-CoA thioesterase 11
ACOT13	407.185	0.082224	-4.39361	0.778484	-0.36126	1.11e-05	0.000214472	acyl-CoA thioesterase 13
ACOT2	280.253	0.101071	-0.581644	0.960071	-0.0587875	0.560807	0.759751	acyl-CoA thioesterase 2
ACOT4	51.3251	0.214379	0.897067	1.14259	0.192312	0.369683	0.614364	acyl-CoA thioesterase 4
ACOT7	1765.95	0.0455972	-1.99547	0.93888	-0.0909879	0.0459916	0.164207	acyl-CoA thioesterase 7
ACOT8	185.831	0.11429	0.41227	1.0332	0.0471181	0.680142	0.836102	acyl-CoA thioesterase 8
ACOT9	2102.7	0.0424419	-1.15133	0.966697	-0.0488645	0.249597	0.491641	acyl-CoA thioesterase 9
ACOX1	781.019	0.0613558	-0.892748	0.962744	-0.0547753	0.371992	0.615827	acyl-CoA oxidase 1
ACOX2	13.6392	0.44995	0.0921053	1.02914	0.0414428	0.926614	0.969317	acyl-CoA oxidase 2
ACOX3	743.427	0.0595747	1.85007	1.07939	0.110217	0.0643041	0.206461	acyl-CoA oxidase 3, pristanoyl
ACP1	1552.02	0.047047	0.364139	1.01195	0.0171317	0.715754	0.858658	acid phosphatase 1
ACP2	939.697	0.0608765	-3.24677	0.871968	-0.197652	0.00116722	0.0105466	acid phosphatase 2, lysosomal
ACP5	4.38194	0.809937	-1.36877	0.463739	-1.10861	0.171073	0.391562	acid phosphatase 5, tartrate resistant
ACP6	98.6909	0.162633	-0.79862	0.913906	-0.129882	0.424511	0.660476	acid phosphatase 6, lysophosphatidic
ACP7	19.9219	0.358127	1.54777	1.46846	0.5543	0.121677	0.315404	acid phosphatase 7, tartrate resistant (putative)
ACR	24.3474	0.353694	0.722394	1.19376	0.255507	0.470052	0.696848	acrosin
ACRBP	16.877	0.36322	0.678104	1.18616	0.246301	0.497706	0.717752	acrosin binding protein
ACSF2	257.281	0.100267	-2.96253	0.813918	-0.297045	0.0030512	0.0224259	acyl-CoA synthetase family member 2
ACSF3	381.799	0.0821	-1.58964	0.913509	-0.13051	0.111915	0.298904	acyl-CoA synthetase family member 3
ACSL1	797.633	0.0600115	1.46361	1.06277	0.0878337	0.143299	0.349785	acyl-CoA synthetase long chain family member 1
ACSL3	2542.91	0.03955	-0.949614	0.974303	-0.0375572	0.342309	0.587339	acyl-CoA synthetase long chain family member 3
ACSL4	3866.84	0.035936	-2.31891	0.943875	-0.0833322	0.0204001	0.0928236	acyl-CoA synthetase long chain family member 4
ACSL5	1098.84	0.0499292	3.24345	1.11879	0.161943	0.00118092	0.0106321	acyl-CoA synthetase long chain family member 5
ACSL6	1.48991	1.47885	1.58488	5.07638	2.3438	0.112993	0.300624	acyl-CoA synthetase long chain family member 6
ACSM1	3.78222	0.849555	0.934857	1.73413	0.794213	0.349862	0.595463	acyl-CoA synthetase medium chain family member 1
ACSM3	3.01842	0.915795	-0.78797	0.606416	-0.721619	0.430714	0.665525	acyl-CoA synthetase medium chain family member 3
ACSM5	13.4356	0.436618	1.15091	1.41667	0.502508	0.249769	0.491755	acyl-CoA synthetase medium chain family member 5
ACSS1	471.775	0.0843855	1.14162	1.06905	0.0963359	0.253613	0.496113	acyl-CoA synthetase short chain family member 1
ACSS2	524.014	0.0707047	-2.57265	0.881542	-0.181899	0.0100923	0.0557309	acyl-CoA synthetase short chain family member 2
ACSS3	22.8772	0.351179	-0.537256	0.877412	-0.188673	0.59109	0.779096	acyl-CoA synthetase short chain family member 3
ACTA2	283.394	0.107184	-1.11164	0.92073	-0.11915	0.266293	0.510099	actin alpha 2, smooth muscle
ACTB	107500	0.0255383	1.09352	1.01955	0.0279267	0.274164	0.518896	actin beta
ACTG1	65776.2	0.0411608	2.8357	1.08427	0.11672	0.00457249	0.0306261	actin gamma 1
ACTL10	32.2474	0.264813	-0.51133	0.910413	-0.135407	0.60912	0.791993	actin like 10
ACTL6A	1448.4	0.0476899	-4.41922	0.864086	-0.210753	9.91e-06	0.000193771	actin like 6A
ACTN1	16194.3	0.0276966	1.97032	1.03855	0.0545711	0.048802	0.17104	actinin alpha 1
ACTN2	118.883	0.164238	2.32411	1.30288	0.381707	0.0201196	0.0919982	actinin alpha 2
ACTN4	12390.5	0.0296163	-5.92504	0.885474	-0.175478	3.12e-09	1.5e-07	actinin alpha 4
ACTR10	1386.14	0.0545381	0.965273	1.03716	0.0526442	0.334408	0.580334	actin related protein 10
ACTR1A	4205.26	0.0391313	-3.19826	0.916907	-0.125152	0.00138258	0.0121034	actin related protein 1A
ACTR1B	466.464	0.0746909	-1.08492	0.94538	-0.0810336	0.277957	0.522666	actin related protein 1B
ACTR2	9341.02	0.0311532	1.05111	1.02296	0.0327453	0.29321	0.53906	actin related protein 2
ACTR3	10536.7	0.0299987	1.94832	1.04134	0.0584471	0.0513766	0.176903	actin related protein 3
ACTR3B	108.966	0.146912	-0.227394	0.97711	-0.0334069	0.820118	0.917478	actin related protein 3B
ACTR3C	2.48456	0.984456	0.600071	1.50602	0.590744	0.548459	0.750484	actin related protein 3C
ACTR5	223.797	0.101933	-0.32615	0.977219	-0.0332455	0.744311	0.876636	actin related protein 5
ACTR6	312.775	0.09471	0.242423	1.01604	0.0229599	0.808452	0.912416	actin related protein 6
ACTR8	918.059	0.062128	1.46598	1.06517	0.0910785	0.142653	0.348936	actin related protein 8
ACTRT3	98.2572	0.161669	-0.898923	0.904174	-0.145328	0.368693	0.6133	actin related protein T3
ACVR1	1262.27	0.0491728	-0.0724197	0.997535	-0.00356108	0.942268	0.976027	activin A receptor type 1
ACVR1B	1046.45	0.0580008	-1.21033	0.952506	-0.0702003	0.226151	0.463648	activin A receptor type 1B
ACVR1C	1.71277	1.2627	-0.656658	0.562855	-0.829164	0.511401	0.727421	activin A receptor type 1C
ACVR2A	175.509	0.125758	0.494483	1.04405	0.0621852	0.620965	0.799684	activin A receptor type 2A
ACVR2B	152.641	0.123152	-1.00098	0.918103	-0.123272	0.316836	0.562726	activin A receptor type 2B
ACVRL1	4266.79	0.051939	-4.09284	0.862994	-0.212578	4.26e-05	0.00068219	activin A receptor like type 1
ACYP1	187.124	0.111897	-0.373805	0.971424	-0.0418274	0.70855	0.854801	acylphosphatase 1
ACYP2	70.0292	0.179622	0.303576	1.03852	0.054529	0.761451	0.886161	acylphosphatase 2
ADA	330.665	0.0908461	-0.508728	0.968473	-0.046216	0.610943	0.793411	adenosine deaminase
ADA2	131.409	0.147824	-0.703795	0.930425	-0.104038	0.48156	0.705721	adenosine deaminase 2
ADAL	55.0049	0.201964	-1.34741	0.828097	-0.272129	0.177848	0.401117	adenosine deaminase like
ADAM10	5090.34	0.0337277	-3.08267	0.930468	-0.103971	0.00205153	0.0166582	ADAM metallopeptidase domain 10
ADAM11	4.2758	0.821907	0.854141	1.62679	0.702025	0.393027	0.634087	ADAM metallopeptidase domain 11
ADAM12	5.65672	0.733145	-0.318924	0.850382	-0.233817	0.749784	0.879584	ADAM metallopeptidase domain 12
ADAM15	6494.73	0.03396	-0.802773	0.981281	-0.0272622	0.422106	0.658205	ADAM metallopeptidase domain 15
ADAM17	3054.2	0.0359985	-0.416183	0.989669	-0.014982	0.677276	0.834123	ADAM metallopeptidase domain 17
ADAM19	323.215	0.0927997	-0.413452	0.973756	-0.0383682	0.679276	0.835626	ADAM metallopeptidase domain 19
ADAM20	2.75829	1.01553	-0.775682	0.579256	-0.787726	0.437937	0.671317	ADAM metallopeptidase domain 20
ADAM21	10.9123	0.535978	0.364367	1.14496	0.195293	0.715584	0.858658	ADAM metallopeptidase domain 21
ADAM22	18.5508	0.415817	0.0325263	1.00942	0.013525	0.974052	0.991348	ADAM metallopeptidase domain 22
ADAM23	517.007	0.086183	-1.92298	0.891478	-0.165728	0.0544827	0.184049	ADAM metallopeptidase domain 23
ADAM28	4.49413	0.786194	-1.74009	0.387415	-1.36805	0.0818434	0.242742	ADAM metallopeptidase domain 28
ADAM32	4.9666	0.727905	0.813928	1.50782	0.592462	0.415686	0.653536	ADAM metallopeptidase domain 32
ADAM33	1.74645	1.27417	1.03748	2.49999	1.32192	0.299514	0.545312	ADAM metallopeptidase domain 33
ADAM8	19.0933	0.356964	2.02207	1.64925	0.721807	0.0431691	0.157937	ADAM metallopeptidase domain 8
ADAM9	7947.02	0.0464153	4.04959	1.13915	0.187963	5.13e-05	0.000794903	ADAM metallopeptidase domain 9
ADAMTS1	3132.14	0.0587279	7.87989	1.37818	0.462769	3.28e-15	3.93e-13	ADAM metallopeptidase with thrombospondin type 1 motif 1
ADAMTS10	19.9092	0.365081	0.462207	1.12408	0.168743	0.643933	0.814884	ADAM metallopeptidase with thrombospondin type 1 motif 10
ADAMTS13	7.49743	0.641606	1.74488	2.17276	1.11953	0.0810053	0.241129	ADAM metallopeptidase with thrombospondin type 1 motif 13
ADAMTS17	4.23891	0.755231	1.96644	2.7994	1.48512	0.0492478	0.172083	ADAM metallopeptidase with thrombospondin type 1 motif 17
ADAMTS18	847.419	0.137875	-1.55147	0.862198	-0.213908	0.120789	0.313931	ADAM metallopeptidase with thrombospondin type 1 motif 18
ADAMTS2	4.73779	0.72342	0.447314	1.25145	0.323596	0.654648	0.821668	ADAM metallopeptidase with thrombospondin type 1 motif 2
ADAMTS3	77.4299	0.189557	0.529262	1.07202	0.100325	0.596624	0.782907	ADAM metallopeptidase with thrombospondin type 1 motif 3
ADAMTS4	851.377	0.0591446	-8.43696	0.707597	-0.499	3.26e-17	5.34e-15	ADAM metallopeptidase with thrombospondin type 1 motif 4
ADAMTS6	665.227	0.068144	2.4489	1.12263	0.166878	0.0143294	0.0721287	ADAM metallopeptidase with thrombospondin type 1 motif 6
ADAMTS7	814.401	0.0814615	-2.8752	0.850146	-0.234218	0.00403772	0.0275944	ADAM metallopeptidase with thrombospondin type 1 motif 7
ADAMTS8	1.61716	1.25541	0.943582	2.27297	1.18458	0.345383	0.590387	ADAM metallopeptidase with thrombospondin type 1 motif 8
ADAMTS9	2538.01	0.0495476	0.0899465	1.00309	0.00445663	0.92833	0.969539	ADAM metallopeptidase with thrombospondin type 1 motif 9
ADAMTSL1	821.447	0.0647624	4.15602	1.2051	0.269154	3.24e-05	0.000536329	ADAMTS like 1
ADAMTSL4	19.5806	0.344027	-0.227937	0.947097	-0.0784163	0.819695	0.917243	ADAMTS like 4
ADAP1	254.132	0.141355	1.50502	1.15889	0.212742	0.13232	0.333083	ArfGAP with dual PH domains 1
ADAP2	9.68074	0.482777	-0.283872	0.909379	-0.137047	0.776508	0.895194	ArfGAP with dual PH domains 2
ADAR	23909.4	0.0236509	1.39684	1.02316	0.0330364	0.162463	0.378834	adenosine deaminase RNA specific
ADARB1	374.783	0.0863008	-1.17712	0.932007	-0.101587	0.239147	0.479464	adenosine deaminase RNA specific B1
ADAT1	722.243	0.0605319	0.550085	1.02335	0.0332977	0.582261	0.773092	adenosine deaminase tRNA specific 1
ADAT2	274.136	0.112132	0.599195	1.04767	0.067189	0.549043	0.750724	adenosine deaminase tRNA specific 2
ADAT3	79.1476	0.180347	-0.649253	0.922045	-0.117091	0.516175	0.730916	adenosine deaminase tRNA specific 3
ADCK1	63.6283	0.191318	0.931465	1.13148	0.178206	0.351613	0.596613	aarF domain containing kinase 1
ADCK2	258.559	0.0976171	-3.85258	0.77053	-0.376077	0.000116882	0.00159048	aarF domain containing kinase 2
ADCK5	92.8215	0.16325	-0.601327	0.93422	-0.0981664	0.547622	0.750274	aarF domain containing kinase 5
ADCY1	6.25035	0.666747	0.552016	1.29061	0.368055	0.580937	0.772217	adenylate cyclase 1
ADCY3	1351.62	0.0493865	3.06501	1.11062	0.15137	0.00217666	0.0173634	adenylate cyclase 3
ADCY4	277.721	0.105261	-1.27318	0.911291	-0.134016	0.202954	0.435621	adenylate cyclase 4
ADCY5	4.58809	0.755398	-1.14813	0.548173	-0.867296	0.250914	0.493118	adenylate cyclase 5
ADCY6	1026.21	0.0624893	-1.15223	0.951317	-0.0720023	0.249225	0.491186	adenylate cyclase 6
ADCY7	413.589	0.0830876	0.478779	1.02796	0.0397806	0.632096	0.806655	adenylate cyclase 7
ADCY9	474.913	0.0743065	-1.04407	0.947645	-0.0775809	0.296455	0.542508	adenylate cyclase 9
ADCYAP1	9.4823	0.517136	1.68425	1.82891	0.870987	0.0921329	0.262258	adenylate cyclase activating polypeptide 1
ADCYAP1R1	4.6006	0.71995	0.350441	1.1911	0.2523	0.726008	0.865732	ADCYAP receptor type I
ADD1	4398.5	0.0392774	-4.1962	0.892042	-0.164816	2.71e-05	0.000461589	adducin 1
ADD2	14.3784	0.394886	0.725583	1.2197	0.286523	0.468094	0.695574	adducin 2
ADD3	660.046	0.0911456	-4.43454	0.755661	-0.404188	9.23e-06	0.000184381	adducin 3
ADGRA2	126.548	0.146998	-1.51669	0.856812	-0.22295	0.129345	0.328025	adhesion G protein-coupled receptor A2
ADGRA3	530.074	0.0721389	0.578386	1.02934	0.0417241	0.563003	0.760942	adhesion G protein-coupled receptor A3
ADGRB2	20.1477	0.369975	-1.18346	0.738234	-0.43785	0.236628	0.476748	adhesion G protein-coupled receptor B2
ADGRE5	166.766	0.117609	1.3965	1.12058	0.16424	0.162565	0.378869	adhesion G protein-coupled receptor E5
ADGRF1	7.7957	1.18987	-5.38567	0.011774	-6.40825	7.22e-08	2.56e-06	adhesion G protein-coupled receptor F1
ADGRF3	7.59636	0.578889	-0.546651	0.803043	-0.31645	0.584618	0.774671	adhesion G protein-coupled receptor F3
ADGRF4	2.93379	1.20471	-2.29972	0.146555	-2.77049	0.0214641	0.0964361	adhesion G protein-coupled receptor F4
ADGRF5	864.636	0.0812553	-4.1986	0.789407	-0.341158	2.69e-05	0.000458417	adhesion G protein-coupled receptor F5
ADGRG1	2627.19	0.0462288	3.7684	1.12835	0.174209	0.000164296	0.00211489	adhesion G protein-coupled receptor G1
ADGRG3	1.76007	1.22852	-0.696419	0.552649	-0.855565	0.486166	0.708388	adhesion G protein-coupled receptor G3
ADGRG4	1.86532	1.16977	-1.22981	0.368926	-1.43859	0.218769	0.455077	adhesion G protein-coupled receptor G4
ADGRG6	3042.93	0.0415514	-1.6511	0.953559	-0.0686053	0.0987188	0.274881	adhesion G protein-coupled receptor G6
ADGRL1	104.075	0.164728	0.100668	1.01156	0.0165829	0.919814	0.966222	adhesion G protein-coupled receptor L1
ADGRL2	1305.67	0.052268	-3.21686	0.88999	-0.168139	0.00129601	0.01149	adhesion G protein-coupled receptor L2
ADGRL4	5919.12	0.0418896	-2.18884	0.938423	-0.0916897	0.0286083	0.118553	adhesion G protein-coupled receptor L4
ADGRV1	4.36697	0.706443	0.366705	1.1967	0.259056	0.713839	0.857765	adhesion G protein-coupled receptor V1
ADH5	1848.18	0.0415818	-1.99034	0.944248	-0.0827621	0.046553	0.165406	alcohol dehydrogenase 5 (class III), chi polypeptide
ADHFE1	10.7436	0.459725	-0.420531	0.874586	-0.193329	0.674098	0.832584	alcohol dehydrogenase iron containing 1
ADI1	543.062	0.0820063	-1.64376	0.910797	-0.134798	0.100227	0.277581	acireductone dioxygenase 1
ADIPOR1	2189.3	0.0417737	-0.625055	0.982064	-0.0261109	0.531935	0.739474	adiponectin receptor 1
ADIPOR2	1730	0.0456558	-1.9977	0.938737	-0.0912064	0.0457497	0.163721	adiponectin receptor 2
ADIRF	181.433	0.139154	-0.56149	0.947282	-0.0781334	0.574463	0.768737	adipogenesis regulatory factor
ADK	971.128	0.0647803	-1.1541	0.949498	-0.0747632	0.248458	0.490287	adenosine kinase
ADM	602.427	0.0783803	-3.58087	0.823209	-0.280669	0.000342458	0.00388417	adrenomedullin
ADM2	162.925	0.149769	3.36928	1.41874	0.504614	0.00075365	0.00746044	adrenomedullin 2
ADM5	3.8643	0.806814	-0.110344	0.940157	-0.0890267	0.912137	0.961641	adrenomedullin 5 (putative)
ADNP	1800.9	0.051349	0.636083	1.0229	0.0326622	0.524722	0.736133	activity dependent neuroprotector homeobox
ADNP2	1161	0.0526799	2.66822	1.10233	0.140561	0.00762541	0.0449838	ADNP homeobox 2
ADO	715.578	0.0673127	1.75954	1.08556	0.11844	0.0784854	0.236627	2-aminoethanethiol dioxygenase
ADORA2A	526.349	0.0942721	3.00965	1.21733	0.283726	0.00261553	0.0199721	adenosine A2a receptor
ADORA2B	171.461	0.123727	0.232117	1.02011	0.0287192	0.816447	0.915356	adenosine A2b receptor
ADPGK	1450.36	0.0464095	-0.454556	0.985484	-0.0210957	0.649429	0.818204	ADP dependent glucokinase
ADPRH	462.949	0.0727674	2.75554	1.14911	0.200514	0.00585947	0.0369446	ADP-ribosylarginine hydrolase
ADPRHL1	8.74374	0.505934	0.850142	1.34734	0.430115	0.395246	0.635749	ADP-ribosylhydrolase like 1
ADPRM	291.757	0.0909249	0.52423	1.03359	0.0476655	0.600119	0.785569	ADP-ribose/CDP-alcohol diphosphatase, manganese dependent
ADPRS	1090.62	0.050212	-1.05529	0.963938	-0.0529884	0.291291	0.537294	ADP-ribosylserine hydrolase
ADRA1D	17.1763	0.414433	0.886526	1.29003	0.367406	0.375334	0.619096	adrenoceptor alpha 1D
ADRA2A	2.23503	1.18725	1.9492	4.97324	2.31419	0.0512721	0.176718	adrenoceptor alpha 2A
ADRA2C	2.24511	1.06234	1.3081	2.62016	1.38965	0.190839	0.419973	adrenoceptor alpha 2C
ADRB1	19.431	0.353168	-0.191008	0.954318	-0.0674578	0.848519	0.932792	adrenoceptor beta 1
ADRB2	140.755	0.143781	1.14114	1.12045	0.164074	0.253812	0.496223	adrenoceptor beta 2
ADRM1	3277.98	0.0505866	0.716259	1.02543	0.0362331	0.473831	0.700215	adhesion regulating molecule 1
ADSL	2318.3	0.0432415	1.86384	1.05745	0.0805955	0.0623436	0.201796	adenylosuccinate lyase
ADSS1	6.25386	0.626798	-1.30647	0.566877	-0.818892	0.191394	0.420448	adenylosuccinate synthase 1
ADSS2	2486.37	0.0440475	-2.1442	0.936632	-0.0944465	0.0320172	0.127739	adenylosuccinate synthase 2
ADTRP	668.854	0.0772889	10.3627	1.74222	0.800923	3.66e-25	1.5e-22	androgen dependent TFPI regulating protein
AEBP1	2031.67	0.0506073	1.86557	1.06763	0.0944112	0.0621022	0.201388	AE binding protein 1
AEBP2	644.272	0.0641686	-0.181312	0.991968	-0.0116345	0.856123	0.935772	AE binding protein 2
AEN	2319.35	0.0454754	-0.132085	0.995845	-0.00600659	0.894917	0.953885	apoptosis enhancing nuclease
AFAP1	5306.83	0.0357741	2.82064	1.07245	0.100906	0.00479277	0.0317875	actin filament associated protein 1
AFAP1L1	1542.75	0.0599955	-1.04343	0.957536	-0.0626011	0.296749	0.542761	actin filament associated protein 1 like 1
AFAP1L2	8.05764	0.998607	-4.36722	0.0486594	-4.36114	1.26e-05	0.000240003	actin filament associated protein 1 like 2
AFDN	3155.73	0.0416722	-1.3256	0.962434	-0.0552409	0.184971	0.412204	afadin, adherens junction formation factor
AFF1	2734.01	0.0407324	-3.76858	0.899065	-0.153503	0.000164178	0.00211489	AF4/FMR2 family member 1
AFF2	3.56896	0.93811	-0.0754961	0.952094	-0.0708237	0.93982	0.974891	AF4/FMR2 family member 2
AFF3	323.561	0.101539	4.90938	1.41274	0.498491	9.14e-07	2.45e-05	AF4/FMR2 family member 3
AFF4	4573.05	0.0368561	4.47019	1.12097	0.164754	7.81e-06	0.000160265	AF4/FMR2 family member 4
AFG1L	84.3883	0.167171	-0.827804	0.908536	-0.138385	0.407781	0.646068	AFG1 like ATPase
AFG3L2	1651.12	0.0471323	0.620617	1.02048	0.0292511	0.534852	0.741747	AFG3 like matrix AAA peptidase subunit 2
AFMID	239.686	0.107563	-0.101367	0.992471	-0.0109033	0.919259	0.96611	arylformamidase
AFTPH	914.725	0.0583323	-1.30241	0.948703	-0.0759723	0.192777	0.422038	aftiphilin
AGA	251.072	0.0966647	-1.34566	0.913782	-0.130078	0.178412	0.40183	aspartylglucosaminidase
AGAP1	192.47	0.111309	-1.16068	0.914342	-0.129194	0.245773	0.487487	ArfGAP with GTPase domain, ankyrin repeat and PH domain 1
AGAP2	16.2048	0.444876	-1.50641	0.628434	-0.670167	0.131961	0.33236	ArfGAP with GTPase domain, ankyrin repeat and PH domain 2
AGAP3	1204.41	0.05192	-0.156947	0.994368	-0.00814868	0.875287	0.945323	ArfGAP with GTPase domain, ankyrin repeat and PH domain 3
AGAP4	94.1234	0.168736	-0.345101	0.960441	-0.058231	0.730018	0.867847	ArfGAP with GTPase domain, ankyrin repeat and PH domain 4
AGAP5	37.8174	0.242133	0.468564	1.08182	0.113455	0.639381	0.811935	ArfGAP with GTPase domain, ankyrin repeat and PH domain 5
AGAP6	166.003	0.143586	1.06057	1.11133	0.152283	0.288885	0.534511	ArfGAP with GTPase domain, ankyrin repeat and PH domain 6
AGAP9	53.833	0.220578	1.48998	1.25584	0.328657	0.136229	0.339549	ArfGAP with GTPase domain, ankyrin repeat and PH domain 9
AGBL2	7.59208	0.550724	-1.48241	0.567857	-0.816399	0.138231	0.342217	AGBL carboxypeptidase 2
AGBL3	39.4045	0.2473	1.0024	1.18747	0.247893	0.316151	0.562298	AGBL carboxypeptidase 3
AGBL5	399.567	0.0887102	-2.91698	0.835803	-0.258766	0.00353441	0.0249758	AGBL carboxypeptidase 5
AGER	28.2361	0.336573	0.186168	1.04439	0.0626593	0.852313	0.933843	advanced glycosylation end-product specific receptor
AGFG1	2533.73	0.0413715	3.40774	1.10266	0.140983	0.000655034	0.00668374	ArfGAP with FG repeats 1
AGFG2	447.041	0.0871756	-3.90944	0.789599	-0.340808	9.25e-05	0.00130676	ArfGAP with FG repeats 2
AGGF1	609.837	0.0719688	2.93409	1.15762	0.211163	0.00334528	0.023943	angiogenic factor with G-patch and FHA domains 1
AGK	760.803	0.0599795	0.540641	1.02273	0.0324274	0.588755	0.777342	acylglycerol kinase
AGL	405.227	0.0845294	-1.45927	0.918053	-0.123351	0.144492	0.351526	amylo-alpha-1, 6-glucosidase, 4-alpha-glucanotransferase
AGMAT	47.1485	0.250066	2.15071	1.45178	0.537822	0.0314988	0.126412	agmatinase
AGMO	11.0129	0.523893	-1.95466	0.491741	-1.02403	0.0506236	0.17509	alkylglycerol monooxygenase
AGO1	880.49	0.0573749	-0.698188	0.972616	-0.0400585	0.48506	0.707506	argonaute RISC component 1
AGO2	2152.73	0.0414441	3.78069	1.11472	0.156687	0.000156392	0.00203573	argonaute RISC catalytic component 2
AGO3	429.136	0.0811743	1.47678	1.08664	0.119877	0.139735	0.344479	argonaute RISC catalytic component 3
AGO4	458.501	0.0810748	3.26267	1.20124	0.26452	0.00110369	0.0100934	argonaute RISC component 4
AGPAT1	792.638	0.0589006	-1.36104	0.945949	-0.0801662	0.1735	0.395372	1-acylglycerol-3-phosphate O-acyltransferase 1
AGPAT2	374.519	0.0872831	0.0229977	1.00139	0.00200731	0.981652	0.99352	1-acylglycerol-3-phosphate O-acyltransferase 2
AGPAT3	2656.95	0.0365364	-1.75266	0.956584	-0.064036	0.0796603	0.238861	1-acylglycerol-3-phosphate O-acyltransferase 3
AGPAT4	369.054	0.0853871	-0.396528	0.976804	-0.0338584	0.691716	0.843553	1-acylglycerol-3-phosphate O-acyltransferase 4
AGPAT5	1143.57	0.0515336	0.125394	1.00449	0.00646202	0.900211	0.955724	1-acylglycerol-3-phosphate O-acyltransferase 5
AGPS	2823.63	0.035409	-0.335299	0.991804	-0.0118726	0.737399	0.872487	alkylglycerone phosphate synthase
AGRN	5949.59	0.040156	-3.31086	0.911964	-0.132951	0.000930083	0.00878251	agrin
AGTPBP1	541.188	0.0755458	-0.823725	0.957783	-0.062229	0.410096	0.648277	ATP/GTP binding carboxypeptidase 1
AGTRAP	1185.45	0.0548113	-0.0423787	0.998391	-0.00232283	0.966197	0.987641	angiotensin II receptor associated protein
AHCTF1	2449.06	0.0395767	1.86487	1.05249	0.0738053	0.0622	0.201563	AT-hook containing transcription factor 1
AHCY	2518.15	0.054272	-1.2381	0.954493	-0.067194	0.21568	0.451253	adenosylhomocysteinase
AHCYL1	2677.23	0.039525	0.565219	1.01561	0.0223403	0.571925	0.76728	adenosylhomocysteinase like 1
AHCYL2	420.289	0.0744143	-2.5167	0.878261	-0.187278	0.0118461	0.0624736	adenosylhomocysteinase like 2
AHDC1	286.358	0.101405	-2.30591	0.850373	-0.233832	0.0211158	0.0951166	AT-hook DNA binding motif containing 1
AHI1	411.925	0.0802629	-1.12257	0.939457	-0.0901007	0.261621	0.504944	Abelson helper integration site 1
AHNAK	28608.1	0.0300067	5.45157	1.12007	0.163584	4.99e-08	1.85e-06	AHNAK nucleoprotein
AHNAK2	1630.29	0.0567777	-0.796194	0.969151	-0.0452061	0.425919	0.662076	AHNAK nucleoprotein 2
AHR	879.747	0.056109	-5.40036	0.81056	-0.303009	6.65e-08	2.38e-06	aryl hydrocarbon receptor
AHRR	324.259	0.0955541	0.964735	1.06598	0.0921843	0.334678	0.580504	aryl-hydrocarbon receptor repressor
AHSA1	3521.85	0.0349924	-0.335669	0.991891	-0.0117458	0.737121	0.872487	activator of HSP90 ATPase activity 1
AIDA	1913.32	0.0412656	1.88139	1.05529	0.0776368	0.0599183	0.196426	axin interactor, dorsalization associated
AIF1L	93.2566	0.16316	-0.0417793	0.995286	-0.00681673	0.966675	0.987891	allograft inflammatory factor 1 like
AIFM1	931.27	0.0594203	-2.72318	0.893902	-0.161812	0.00646563	0.0397762	apoptosis inducing factor mitochondria associated 1
AIFM2	516.633	0.0731834	1.25265	1.06561	0.0916731	0.210334	0.445088	apoptosis inducing factor mitochondria associated 2
AIFM3	2.13827	1.07372	-0.139505	0.901382	-0.149789	0.889051	0.95137	apoptosis inducing factor mitochondria associated 3
AIG1	285.818	0.0966911	-0.617556	0.959456	-0.0597122	0.536868	0.74269	androgen induced 1
AIM2	210.323	0.138841	4.4292	1.53151	0.614953	9.46e-06	0.000186924	absent in melanoma 2
AIMP1	1081.53	0.0578442	0.181546	1.00731	0.0105014	0.855939	0.935755	aminoacyl tRNA synthetase complex interacting multifunctional protein 1
AIMP2	1038.58	0.0582509	1.30741	1.05421	0.0761579	0.191073	0.420221	aminoacyl tRNA synthetase complex interacting multifunctional protein 2
AIP	508.195	0.0716605	-1.3525	0.935026	-0.0969209	0.176215	0.399272	aryl hydrocarbon receptor interacting protein
AIPL1	4.26543	0.815859	-1.81633	0.358025	-1.48187	0.0693198	0.217773	aryl hydrocarbon receptor interacting protein like 1
AIRE	23.0301	0.324316	1.64485	1.44739	0.53345	0.100001	0.277323	autoimmune regulator
AJAP1	9.07727	0.492883	0.260877	1.09322	0.128582	0.794188	0.905118	adherens junctions associated protein 1
AJM1	24.274	0.308995	-0.768899	0.848163	-0.237586	0.441953	0.674356	apical junction component 1 homolog
AJUBA	1168.73	0.0629195	1.84408	1.08375	0.116028	0.0651717	0.208621	ajuba LIM protein
AK1	800.007	0.0615565	-1.82536	0.925072	-0.112363	0.0679466	0.214789	adenylate kinase 1
AK2	4091.81	0.0340755	1.21553	1.02913	0.0414197	0.224165	0.461586	adenylate kinase 2
AK3	861.815	0.0622429	-1.73364	0.927933	-0.107907	0.0829815	0.24497	adenylate kinase 3
AK4	293.55	0.101823	3.37687	1.26913	0.343843	0.000733145	0.00732775	adenylate kinase 4
AK5	208.228	0.118297	-5.04378	0.661281	-0.596666	4.56e-07	1.31e-05	adenylate kinase 5
AK6	346.582	0.0986836	0.949606	1.06711	0.0937106	0.342312	0.587339	adenylate kinase 6
AK7	8.98956	0.565851	-0.549217	0.806208	-0.310775	0.582856	0.773661	adenylate kinase 7
AK9	104.027	0.172996	0.164728	1.01995	0.0284973	0.869158	0.942633	adenylate kinase 9
AKAP1	881.66	0.0580154	1.92912	1.08066	0.111919	0.0537155	0.182253	A-kinase anchoring protein 1
AKAP10	807.665	0.0603177	-0.72654	0.970081	-0.0438233	0.467507	0.695501	A-kinase anchoring protein 10
AKAP11	1328.45	0.0518359	-2.85065	0.902647	-0.147766	0.00436305	0.0294421	A-kinase anchoring protein 11
AKAP12	24564.4	0.0496935	3.75173	1.13795	0.186436	0.000175621	0.00223998	A-kinase anchoring protein 12
AKAP13	1483.24	0.048739	-2.296	0.925365	-0.111905	0.0216758	0.0971525	A-kinase anchoring protein 13
AKAP17A-2	12.5229	0.61435	2.74302	3.21579	1.68517	0.00608775	0.0380225	A-kinase anchoring protein 17A
AKAP3	14.7072	0.409318	0.971576	1.31739	0.397684	0.331262	0.577521	A-kinase anchoring protein 3
AKAP5	52.8433	0.216004	-0.175362	0.974086	-0.0378789	0.860795	0.937625	A-kinase anchoring protein 5
AKAP6	9.25671	0.528262	0.321367	1.12488	0.169766	0.747932	0.878493	A-kinase anchoring protein 6
AKAP7	193.037	0.137011	-1.4668	0.869967	-0.200967	0.14243	0.348641	A-kinase anchoring protein 7
AKAP8	890.093	0.0606477	1.63302	1.07106	0.0990389	0.102465	0.281708	A-kinase anchoring protein 8
AKAP8L	1243.77	0.0592112	-0.2134	0.99128	-0.0126357	0.831015	0.924226	A-kinase anchoring protein 8 like
AKAP9	1107.73	0.058418	-0.787485	0.968616	-0.0460033	0.430998	0.66581	A-kinase anchoring protein 9
AKIP1	559.325	0.0834992	-2.41142	0.869735	-0.201352	0.0158903	0.0774314	A-kinase interacting protein 1
AKIRIN1	1637.36	0.0468985	-2.1747	0.931747	-0.10199	0.0296528	0.121187	akirin 1
AKIRIN2	1154.15	0.0513733	0.184956	1.00661	0.0095018	0.853263	0.934255	akirin 2
AKNA	593.637	0.0667769	2.35927	1.11539	0.157545	0.0183111	0.0862017	AT-hook transcription factor
AKR1A1	1412.55	0.0481859	1.30211	1.04445	0.0627432	0.19288	0.422129	aldo-keto reductase family 1 member A1
AKR1B1	2096.5	0.0519748	-3.3493	0.886333	-0.174079	0.000810167	0.0078854	aldo-keto reductase family 1 member B
AKR1B10	4.00894	0.841083	-1.11844	0.520981	-0.940698	0.26338	0.506889	aldo-keto reductase family 1 member B10
AKR1C1	4.45908	0.731597	0.0322273	1.01648	0.0235774	0.974291	0.991446	aldo-keto reductase family 1 member C1
AKR1C2	1.9914	1.14127	-0.628419	0.608279	-0.717194	0.529729	0.73825	aldo-keto reductase family 1 member C2
AKR1C3	68.4771	0.185124	-2.43549	0.731604	-0.450866	0.0148718	0.0739765	aldo-keto reductase family 1 member C3
AKR1E2	55.3732	0.200797	0.83252	1.12285	0.167167	0.405116	0.643561	aldo-keto reductase family 1 member E2
AKR7A2	399.386	0.0790133	-1.01719	0.945814	-0.0803711	0.309065	0.555225	aldo-keto reductase family 7 member A2
AKR7A3	3.26813	1.01073	-0.659527	0.629987	-0.666605	0.509557	0.726154	aldo-keto reductase family 7 member A3
AKT1	3629.33	0.0354277	-2.43854	0.941875	-0.0863918	0.0147467	0.073512	AKT serine/threonine kinase 1
AKT1S1	1072.15	0.0616061	0.0887476	1.0038	0.00546739	0.929283	0.969991	AKT1 substrate 1
AKT2	763.495	0.0675909	-0.982591	0.955009	-0.0664142	0.325809	0.57188	AKT serine/threonine kinase 2
AKT3	1615.36	0.0490133	1.35145	1.04698	0.0662392	0.176551	0.399707	AKT serine/threonine kinase 3
AKTIP	614.317	0.073599	-0.87976	0.956111	-0.0647495	0.378989	0.621756	AKT interacting protein
ALAD	396.361	0.0851862	-2.7017	0.852548	-0.230148	0.00689858	0.0417783	aminolevulinate dehydratase
ALAS1	1826.87	0.0436889	-1.29207	0.961628	-0.0564492	0.196333	0.426203	5'-aminolevulinate synthase 1
ALCAM	13798.6	0.0310657	-3.47268	0.92795	-0.107881	0.00051529	0.00542067	activated leukocyte cell adhesion molecule
ALDH16A1	474.004	0.0824845	-3.37649	0.824443	-0.278508	0.000734172	0.00732775	aldehyde dehydrogenase 16 family member A1
ALDH18A1	2458.88	0.0391434	0.613474	1.01678	0.0240135	0.539563	0.74408	aldehyde dehydrogenase 18 family member A1
ALDH1A1	609.064	0.0927494	-6.35819	0.664472	-0.589719	2.04e-10	1.23e-08	aldehyde dehydrogenase 1 family member A1
ALDH1A2	992.782	0.0565655	0.00705405	1.00028	0.000399016	0.994372	0.997564	aldehyde dehydrogenase 1 family member A2
ALDH1A3	442.933	0.172782	-2.83562	0.712053	-0.489944	0.00457368	0.0306261	aldehyde dehydrogenase 1 family member A3
ALDH1B1	834.014	0.0583139	0.815773	1.03352	0.0475709	0.41463	0.652391	aldehyde dehydrogenase 1 family member B1
ALDH1L2	551.73	0.0819732	6.10156	1.41437	0.500164	1.05e-09	5.54e-08	aldehyde dehydrogenase 1 family member L2
ALDH2	715.6	0.0677546	-3.33148	0.855166	-0.225723	0.00086386	0.008275	aldehyde dehydrogenase 2 family member
ALDH3A1	2.64194	1.11353	-0.380889	0.745287	-0.424132	0.703285	0.85145	aldehyde dehydrogenase 3 family member A1
ALDH3A2	759.632	0.0627228	-2.4825	0.897691	-0.155709	0.0130463	0.0672564	aldehyde dehydrogenase 3 family member A2
ALDH3B1	14.8151	0.404756	-0.860375	0.785541	-0.348242	0.389582	0.631089	aldehyde dehydrogenase 3 family member B1
ALDH4A1	360.087	0.0961598	-1.89708	0.881222	-0.182423	0.0578175	0.191397	aldehyde dehydrogenase 4 family member A1
ALDH5A1	4.73883	0.715869	-0.00317947	0.998424	-0.00227609	0.997463	0.998898	aldehyde dehydrogenase 5 family member A1
ALDH6A1	210.759	0.11113	-3.2947	0.775857	-0.366138	0.000985282	0.00919773	aldehyde dehydrogenase 6 family member A1
ALDH7A1	499.601	0.0828777	-3.70114	0.808465	-0.306742	0.000214629	0.00263844	aldehyde dehydrogenase 7 family member A1
ALDH8A1	2.10676	1.04948	0.50914	1.44827	0.534332	0.610654	0.793321	aldehyde dehydrogenase 8 family member A1
ALDH9A1	948.956	0.056669	6.98901	1.31591	0.39606	2.77e-12	2.27e-10	aldehyde dehydrogenase 9 family member A1
ALDOA	56.8638	0.233248	0.548351	1.0927	0.127902	0.583451	0.773934	aldolase, fructose-bisphosphate A
ALDOC	107.358	0.158889	-1.71157	0.8282	-0.271949	0.0869761	0.252955	aldolase, fructose-bisphosphate C
ALG1	624.91	0.0688328	-0.253834	0.987962	-0.0174721	0.799624	0.907896	ALG1 chitobiosyldiphosphodolichol beta-mannosyltransferase
ALG10	193.077	0.12704	0.0929162	1.00822	0.0118041	0.92597	0.969062	ALG10 alpha-1,2-glucosyltransferase
ALG10B	123.465	0.134414	1.20454	1.11876	0.161907	0.228382	0.465824	ALG10 alpha-1,2-glucosyltransferase B
ALG11	183.614	0.120927	0.108427	1.00913	0.0131117	0.913657	0.962151	ALG11 alpha-1,2-mannosyltransferase
ALG12	388.632	0.0825045	0.112142	1.00643	0.0092522	0.910711	0.961167	ALG12 alpha-1,6-mannosyltransferase
ALG13	410.804	0.0828344	2.31153	1.14193	0.191474	0.0208037	0.0941404	ALG13 UDP-N-acetylglucosaminyltransferase subunit
ALG14	123.332	0.141101	1.12998	1.11685	0.159441	0.258486	0.501001	ALG14 UDP-N-acetylglucosaminyltransferase subunit
ALG2	1480.18	0.0454172	3.38921	1.11259	0.153928	0.000700952	0.00706941	ALG2 alpha-1,3/1,6-mannosyltransferase
ALG3	669.136	0.0638836	1.22699	1.05584	0.0783846	0.219826	0.456227	ALG3 alpha-1,3- mannosyltransferase
ALG5	593.454	0.0717262	-0.943349	0.954182	-0.0676629	0.345502	0.590387	ALG5 dolichyl-phosphate beta-glucosyltransferase
ALG6	384.557	0.0840515	-1.48456	0.917144	-0.124779	0.137661	0.34159	ALG6 alpha-1,3-glucosyltransferase
ALG8	744.765	0.0586602	-0.586668	0.976428	-0.034414	0.557427	0.756832	ALG8 alpha-1,3-glucosyltransferase
ALG9	575.866	0.0691278	-0.252865	0.987957	-0.01748	0.800372	0.908376	ALG9 alpha-1,2-mannosyltransferase
ALK	7.20233	3.38717	-1.41229	0.0363058	-4.78366	0.157865	0.372291	ALK receptor tyrosine kinase
ALKAL2	3.86162	0.82726	-0.0854308	0.952193	-0.0706735	0.931919	0.971176	ALK and LTK ligand 2
ALKBH1	409.683	0.0763709	1.04429	1.05684	0.0797537	0.29635	0.542386	alkB homolog 1, histone H2A dioxygenase
ALKBH2	94.7466	0.1758	1.24432	1.16373	0.218751	0.213382	0.448804	alkB homolog 2, alpha-ketoglutarate dependent dioxygenase
ALKBH3	389.043	0.0818353	0.0431101	1.00245	0.00352793	0.965614	0.987522	alkB homolog 3, alpha-ketoglutarate dependent dioxygenase
ALKBH4	172.73	0.117658	1.18596	1.10155	0.139538	0.235636	0.475162	alkB homolog 4, lysine demethylase
ALKBH5	1408.97	0.0491469	-1.55084	0.94854	-0.0762188	0.120941	0.314013	alkB homolog 5, RNA demethylase
ALKBH6	147.252	0.132645	0.120962	1.01118	0.016045	0.903721	0.957091	alkB homolog 6
ALKBH7	294.211	0.0977221	-0.636694	0.95779	-0.0622191	0.524324	0.735946	alkB homolog 7
ALKBH8	501.689	0.0703668	1.26315	1.06355	0.0888836	0.206536	0.439809	alkB homolog 8, tRNA methyltransferase
ALMS1	500.284	0.0773895	2.00981	1.11384	0.155538	0.0444515	0.16054	ALMS1 centrosome and basal body associated protein
ALOX5AP	3.7387	0.854856	-0.66634	0.673792	-0.569625	0.505194	0.722936	arachidonate 5-lipoxygenase activating protein
ALOXE3	16.4574	0.400867	2.05945	1.77223	0.825566	0.0394512	0.147629	arachidonate lipoxygenase 3
ALPK1	388.497	0.0888848	1.03398	1.06578	0.0919049	0.301147	0.547211	alpha kinase 1
ALPK3	2591.34	0.0380591	2.62708	1.07176	0.0999842	0.00861208	0.0496478	alpha kinase 3
ALS2	1659.28	0.04232	0.361126	1.01065	0.0152829	0.718005	0.859954	alsin Rho guanine nucleotide exchange factor ALS2
ALS2CL	190.242	0.134531	2.90442	1.31106	0.390734	0.00367931	0.0257256	ALS2 C-terminal like
ALX1	143.134	0.132195	0.269292	1.02498	0.0355991	0.787705	0.901788	ALX homeobox 1
ALYREF	1716.87	0.0523489	-1.1198	0.960182	-0.05862	0.262801	0.506265	Aly/REF export factor
AMACR	122.496	0.137909	-1.33229	0.88042	-0.183736	0.182764	0.408988	alpha-methylacyl-CoA racemase
AMBRA1	1023.27	0.053468	-2.18102	0.922349	-0.116615	0.0291817	0.120178	autophagy and beclin 1 regulator 1
AMD1	2532.07	0.0418167	-1.85886	0.947547	-0.0777313	0.0630475	0.203505	adenosylmethionine decarboxylase 1
AMDHD1	1.76858	1.37299	-1.37063	0.271333	-1.88186	0.17049	0.390693	amidohydrolase domain containing 1
AMDHD2	415.438	0.0823698	-1.32615	0.92708	-0.109235	0.184789	0.411865	amidohydrolase domain containing 2
AMER1	323.589	0.107693	0.967699	1.07491	0.104214	0.333195	0.579294	APC membrane recruitment protein 1
AMFR	1401.97	0.0502371	-1.84538	0.937762	-0.0927067	0.0649817	0.208157	autocrine motility factor receptor
AMIGO1	14.8733	0.386795	-1.05004	0.754634	-0.40615	0.2937	0.539521	adhesion molecule with Ig like domain 1
AMIGO2	294.191	0.108314	-2.25553	0.844222	-0.244306	0.0241	0.104994	adhesion molecule with Ig like domain 2
AMIGO3	37.0845	0.25849	0.45219	1.08439	0.116887	0.651132	0.819387	adhesion molecule with Ig like domain 3
AMMECR1	367.348	0.0859354	-1.15038	0.933771	-0.0988586	0.249986	0.49199	AMMECR nuclear protein 1
AMMECR1L	1078.79	0.0529196	2.15636	1.08231	0.114114	0.0310559	0.125173	AMMECR1 like
AMN	5.3499	0.737109	2.08396	2.9001	1.5361	0.0371642	0.142097	amnion associated transmembrane protein
AMN1	191.112	0.112118	-0.431453	0.967026	-0.0483736	0.666139	0.828392	antagonist of mitotic exit network 1 homolog
AMOT	14.8299	0.391879	-0.791178	0.806616	-0.310046	0.42884	0.6642	angiomotin
AMOTL1	2204.67	0.0429836	0.463623	1.01391	0.0199282	0.642918	0.814458	angiomotin like 1
AMOTL2	2952.67	0.0375666	-0.0993711	0.997416	-0.00373303	0.920844	0.96627	angiomotin like 2
AMPD2	1144.56	0.0506634	0.343545	1.01214	0.0174052	0.731189	0.868561	adenosine monophosphate deaminase 2
AMPD3	69.037	0.194656	1.71131	1.25973	0.333117	0.0870236	0.253041	adenosine monophosphate deaminase 3
AMPH	171.171	0.129277	-1.69211	0.859309	-0.218751	0.0906249	0.259717	amphiphysin
AMT	20.3491	0.345862	0.392502	1.09866	0.135751	0.694688	0.845918	aminomethyltransferase
AMY2B	5.25164	0.651397	0.0152898	1.00693	0.00995971	0.987801	0.995431	amylase alpha 2B
AMZ2	656.692	0.0658632	-0.958873	0.957169	-0.0631544	0.337623	0.583121	archaelysin family metallopeptidase 2
ANAPC1	2115.74	0.0412495	2.32459	1.06872	0.0958883	0.0200936	0.0919094	anaphase promoting complex subunit 1
ANAPC10	345.672	0.0920864	1.21958	1.08096	0.112307	0.222623	0.459672	anaphase promoting complex subunit 10
ANAPC11	623.886	0.0684819	-2.79338	0.875819	-0.191296	0.00521607	0.0339642	anaphase promoting complex subunit 11
ANAPC13	1337.56	0.0500906	2.67228	1.09722	0.133856	0.0075338	0.0445188	anaphase promoting complex subunit 13
ANAPC15	338.465	0.0839619	-1.41158	0.921133	-0.118519	0.158073	0.37259	anaphase promoting complex subunit 15
ANAPC16	661.867	0.0621993	-1.20813	0.949247	-0.0751452	0.226996	0.464531	anaphase promoting complex subunit 16
ANAPC2	577.338	0.0704124	-0.736145	0.964709	-0.0518337	0.461643	0.690771	anaphase promoting complex subunit 2
ANAPC4	524.74	0.0728437	-1.31858	0.935591	-0.0960502	0.18731	0.415471	anaphase promoting complex subunit 4
ANAPC5	2313.12	0.0409758	-1.09572	0.969358	-0.044898	0.273202	0.518178	anaphase promoting complex subunit 5
ANAPC7	1621.45	0.0449406	0.885226	1.02796	0.0397826	0.376035	0.619592	anaphase promoting complex subunit 7
ANG	25.1359	0.321983	-1.35949	0.738294	-0.437732	0.173991	0.396263	angiogenin
ANGEL1	421.272	0.0862476	-0.84166	0.950929	-0.0725911	0.399978	0.639525	angel homolog 1
ANGEL2	528.12	0.0707917	-2.59725	0.880342	-0.183864	0.0093974	0.0526073	angel homolog 2
ANGPT1	64.6386	0.183859	-0.922995	0.889027	-0.169701	0.35601	0.60176	angiopoietin 1
ANGPT2	2261.01	0.0401239	7.10082	1.21834	0.284912	1.24e-12	1.07e-10	angiopoietin 2
ANGPTL1	349.478	0.0847104	4.45679	1.29912	0.377537	8.32e-06	0.000168911	angiopoietin like 1
ANGPTL2	988.281	0.0589721	1.81535	1.07703	0.107055	0.0694699	0.21807	angiopoietin like 2
ANGPTL4	1396.96	0.0598775	3.85902	1.1737	0.231068	0.000113843	0.00156217	angiopoietin like 4
ANGPTL6	1.87537	1.19222	0.836464	1.99619	0.997247	0.402894	0.642129	angiopoietin like 6
ANK1	22.3413	0.345765	-1.60803	0.680186	-0.555999	0.10783	0.292132	ankyrin 1
ANK2	16.2054	0.39919	-1.09677	0.73825	-0.437818	0.272743	0.517966	ankyrin 2
ANK3	132.111	0.136141	-1.2875	0.885595	-0.175282	0.197921	0.428515	ankyrin 3
ANKAR	29.1557	0.304616	-1.27058	0.764697	-0.38704	0.203877	0.436981	ankyrin and armadillo repeat containing
ANKDD1A	47.961	0.222231	2.72679	1.52201	0.605978	0.00639538	0.0394989	ankyrin repeat and death domain containing 1A
ANKDD1B	2.75429	0.893585	0.312533	1.21358	0.279275	0.754635	0.882128	ankyrin repeat and death domain containing 1B
ANKEF1	155.673	0.122421	1.0918	1.09707	0.133659	0.274923	0.519711	ankyrin repeat and EF-hand domain containing 1
ANKFN1	17.6271	0.385756	0.727194	1.21463	0.28052	0.467107	0.695294	ankyrin repeat and fibronectin type III domain containing 1
ANKFY1	3311.08	0.047521	-0.490176	0.983984	-0.0232936	0.62401	0.80155	ankyrin repeat and FYVE domain containing 1
ANKH	365.022	0.0949338	-1.07371	0.931785	-0.101931	0.282954	0.527722	ANKH inorganic pyrophosphate transport regulator
ANKHD1	27.923	0.292303	-0.775024	0.854681	-0.226542	0.438325	0.671543	ankyrin repeat and KH domain containing 1
ANKIB1	3212.62	0.0395834	2.78309	1.07935	0.110164	0.0053844	0.0348	ankyrin repeat and IBR domain containing 1
ANKK1	4.98299	0.693035	-0.833643	0.670011	-0.577743	0.404482	0.643424	ankyrin repeat and kinase domain containing 1
ANKLE1	48.6623	0.254925	0.574388	1.10682	0.146426	0.565705	0.762817	ankyrin repeat and LEM domain containing 1
ANKLE2	2041.44	0.0431139	6.2793	1.20641	0.270725	3.4e-10	1.98e-08	ankyrin repeat and LEM domain containing 2
ANKMY1	77.6004	0.176953	1.63956	1.22275	0.290125	0.101096	0.279082	ankyrin repeat and MYND domain containing 1
ANKMY2	402.088	0.0790232	-0.560757	0.969752	-0.0443129	0.574963	0.768841	ankyrin repeat and MYND domain containing 2
ANKRA2	180.645	0.121965	-0.709713	0.941766	-0.0865601	0.477882	0.70329	ankyrin repeat family A member 2
ANKRD1	22191.1	0.0962323	0.888282	1.06104	0.0854814	0.374389	0.618247	ankyrin repeat domain 1
ANKRD10	1223.27	0.152957	0.638852	1.07008	0.0977171	0.522919	0.735084	ankyrin repeat domain 10
ANKRD11	3202.2	0.0373341	-0.253574	0.993459	-0.00946697	0.799825	0.90805	ankyrin repeat domain 11
ANKRD12	916.146	0.0672806	0.27596	1.01295	0.0185668	0.782578	0.898893	ankyrin repeat domain 12
ANKRD13A	690.847	0.0753047	-3.3223	0.840789	-0.250185	0.000892783	0.0084984	ankyrin repeat domain 13A
ANKRD13B	407.235	0.0909268	-1.57773	0.905347	-0.143458	0.114629	0.303295	ankyrin repeat domain 13B
ANKRD13C	517.781	0.0705368	-2.01532	0.906165	-0.142154	0.0438708	0.15949	ankyrin repeat domain 13C
ANKRD13D	353.029	0.0915833	-2.22918	0.868047	-0.204155	0.0258023	0.110515	ankyrin repeat domain 13D
ANKRD16	70.0749	0.185841	2.01372	1.29615	0.374232	0.0440385	0.159898	ankyrin repeat domain 16
ANKRD17	4627	0.0347165	2.3093	1.05714	0.0801709	0.0209268	0.0945711	ankyrin repeat domain 17
ANKRD18A	5.24691	0.711377	-0.77775	0.681472	-0.553273	0.436716	0.670429	ankyrin repeat domain 18A
ANKRD18B	269.136	0.0933977	2.71468	1.19213	0.253545	0.00663404	0.0405792	ankyrin repeat domain 18B
ANKRD2	22.2131	0.322233	-1.28876	0.749874	-0.415281	0.197482	0.427765	ankyrin repeat domain 2
ANKRD22	2.65335	1.46355	-2.77757	0.0597426	-4.0651	0.00547678	0.0352498	ankyrin repeat domain 22
ANKRD23	16.348	0.411028	-1.32315	0.685936	-0.543854	0.185784	0.413223	ankyrin repeat domain 23
ANKRD24	7.40614	0.614106	-0.54892	0.791634	-0.337095	0.58306	0.773816	ankyrin repeat domain 24
ANKRD26	321.497	0.0916637	0.151041	1.00964	0.013845	0.879943	0.947402	ankyrin repeat domain 26
ANKRD27	1170.59	0.0522	-3.60809	0.877613	-0.188343	0.000308458	0.00355646	ankyrin repeat domain 27
ANKRD28	1288.75	0.0642999	-3.43423	0.858077	-0.22082	0.000594248	0.00613998	ankyrin repeat domain 28
ANKRD29	23.6733	0.317727	0.23913	1.05408	0.0759779	0.811005	0.913432	ankyrin repeat domain 29
ANKRD33	24.0905	0.30783	2.57254	1.73136	0.791907	0.0100954	0.0557309	ankyrin repeat domain 33
ANKRD33B	1050.4	0.0552703	2.34661	1.09406	0.129698	0.018945	0.0882494	ankyrin repeat domain 33B
ANKRD34A	32.5715	0.283582	0.299883	1.06072	0.0850413	0.764266	0.887428	ankyrin repeat domain 34A
ANKRD35	10.2214	0.480534	-0.141797	0.953868	-0.0681386	0.88724	0.95047	ankyrin repeat domain 35
ANKRD36	158.147	0.138432	0.0170868	1.00164	0.00236536	0.986367	0.994991	ankyrin repeat domain 36
ANKRD36B	67.0418	0.199477	0.190426	1.02668	0.0379855	0.848976	0.932868	ankyrin repeat domain 36B
ANKRD36C	121.358	0.145227	-0.687582	0.933127	-0.0998551	0.491716	0.712953	ankyrin repeat domain 36C
ANKRD37	30.7564	0.273016	1.94017	1.44363	0.529697	0.0523588	0.179046	ankyrin repeat domain 37
ANKRD39	141.235	0.13361	2.11	1.21581	0.281918	0.0348583	0.136416	ankyrin repeat domain 39
ANKRD40	1341.43	0.0473281	-0.42523	0.986147	-0.0201253	0.670669	0.83082	ankyrin repeat domain 40
ANKRD42	276.161	0.0990291	0.638366	1.04479	0.0632168	0.523235	0.735118	ankyrin repeat domain 42
ANKRD44	94.9157	0.155053	0.451781	1.04975	0.0700501	0.651427	0.819609	ankyrin repeat domain 44
ANKRD45	166.601	0.121092	2.40415	1.22359	0.291124	0.0162099	0.0785841	ankyrin repeat domain 45
ANKRD46	201.787	0.110627	-0.670937	0.949853	-0.0742235	0.50226	0.721477	ankyrin repeat domain 46
ANKRD49	203.292	0.118484	1.3353	1.1159	0.158212	0.181779	0.407228	ankyrin repeat domain 49
ANKRD50	3872.4	0.0330646	0.850822	1.01969	0.0281321	0.394868	0.635483	ankyrin repeat domain 50
ANKRD52	3184.47	0.0362789	5.59264	1.15101	0.202895	2.24e-08	9.11e-07	ankyrin repeat domain 52
ANKRD53	58.0595	0.217978	1.05675	1.17312	0.230349	0.290624	0.536417	ankyrin repeat domain 53
ANKRD54	446.085	0.0771573	-1.11105	0.94231	-0.0857257	0.266546	0.510199	ankyrin repeat domain 54
ANKRD55	40.9585	0.270541	-1.23433	0.793368	-0.333937	0.21708	0.452889	ankyrin repeat domain 55
ANKRD6	33.9428	0.311244	-0.659492	0.867381	-0.205263	0.50958	0.726154	ankyrin repeat domain 6
ANKRD61	4.86826	0.678825	1.01224	1.61008	0.687136	0.311421	0.557731	ankyrin repeat domain 61
ANKRD65	2.48581	1.01182	-0.554932	0.677601	-0.561493	0.578941	0.770668	ankyrin repeat domain 65
ANKRD7	1.64161	1.3612	-0.855094	0.446288	-1.16395	0.392499	0.633529	ankyrin repeat domain 7
ANKRD9	297.492	0.0943918	-0.750286	0.952096	-0.0708209	0.453082	0.68318	ankyrin repeat domain 9
ANKS1A	645.897	0.0625406	-2.04955	0.914985	-0.12818	0.0404086	0.150256	ankyrin repeat and sterile alpha motif domain containing 1A
ANKS1B	2.58892	0.98574	-0.391807	0.765132	-0.38622	0.695201	0.846028	ankyrin repeat and sterile alpha motif domain containing 1B
ANKS3	151.699	0.135856	1.13275	1.11257	0.153891	0.257319	0.499743	ankyrin repeat and sterile alpha motif domain containing 3
ANKS6	385.138	0.0864652	1.83609	1.11633	0.158757	0.066345	0.211392	ankyrin repeat and sterile alpha motif domain containing 6
ANKZF1	326.225	0.0930226	-0.584987	0.962983	-0.054417	0.558556	0.757652	ankyrin repeat and zinc finger peptidyl tRNA hydrolase 1
ANLN	3510.21	0.042427	-3.80917	0.894026	-0.161612	0.000139431	0.0018566	anillin actin binding protein
ANO1	1.96515	1.25828	-1.65378	0.236364	-2.08092	0.0981722	0.273962	anoctamin 1
ANO10	1407.82	0.0498668	-1.21933	0.95873	-0.060804	0.22272	0.459767	anoctamin 10
ANO2	73.3447	0.193174	-0.888467	0.88784	-0.171629	0.374289	0.618179	anoctamin 2
ANO3	1.86622	1.23164	1.64386	4.0689	2.02464	0.100205	0.277581	anoctamin 3
ANO5	39.6832	0.289752	-0.0702923	0.985982	-0.0203673	0.943961	0.977145	anoctamin 5
ANO6	2280.62	0.0433819	0.395847	1.01197	0.0171726	0.692218	0.844091	anoctamin 6
ANO7	58.5928	0.227952	0.725489	1.12146	0.165377	0.468152	0.695586	anoctamin 7
ANO8	55.8909	0.206641	-1.28505	0.831885	-0.265544	0.198774	0.429428	anoctamin 8
ANO9	31.1202	0.299387	1.20559	1.28426	0.360939	0.227975	0.465577	anoctamin 9
ANOS1	3.83707	0.886291	0.535432	1.38948	0.474549	0.592351	0.780093	anosmin 1
ANP32A	2489.49	0.0419157	-1.31598	0.962488	-0.0551602	0.188181	0.416625	acidic nuclear phosphoprotein 32 family member A
ANP32B	4008.59	0.0358127	1.25637	1.03168	0.0449941	0.20898	0.442891	acidic nuclear phosphoprotein 32 family member B
ANP32C	7.09216	0.562519	-0.789012	0.735178	-0.443834	0.430105	0.66502	acidic nuclear phosphoprotein 32 family member C
ANP32E	1639.37	0.051716	-7.87293	0.754108	-0.407157	3.46e-15	4.12e-13	acidic nuclear phosphoprotein 32 family member E
ANPEP	11844.1	0.0471094	1.55367	1.05204	0.0731925	0.120263	0.312972	alanyl aminopeptidase, membrane
ANTKMT	104.233	0.169653	0.0295556	1.00348	0.00501418	0.976422	0.992265	adenine nucleotide translocase lysine methyltransferase
ANTXR1	92.1472	0.15624	-0.655558	0.931466	-0.102424	0.512109	0.727713	ANTXR cell adhesion molecule 1
ANTXR2	2269.75	0.041743	0.754256	1.02206	0.0314849	0.450695	0.681055	ANTXR cell adhesion molecule 2
ANXA1	12204.4	0.0280981	-1.28709	0.975244	-0.036165	0.198061	0.428573	annexin A1
ANXA10	2.08453	1.13159	-0.430802	0.713265	-0.48749	0.666613	0.828693	annexin A10
ANXA11	2532.56	0.0399877	-2.57809	0.931036	-0.103092	0.00993486	0.0551286	annexin A11
ANXA2	45744.5	0.0279781	-0.898477	0.982727	-0.0251377	0.368931	0.613487	annexin A2
ANXA2R	86.7241	0.164374	0.45954	1.05375	0.0755364	0.645846	0.815848	annexin A2 receptor
ANXA3	1361.53	0.0627059	2.83359	1.13107	0.177683	0.0046028	0.0307619	annexin A3
ANXA4	1206.98	0.0507752	-0.174759	0.993868	-0.00887342	0.861269	0.937625	annexin A4
ANXA5	14963.9	0.0302982	4.89037	1.10816	0.148169	1.01e-06	2.67e-05	annexin A5
ANXA6	4902.19	0.0358728	-1.20994	0.970363	-0.0434039	0.226302	0.463724	annexin A6
ANXA7	2623.15	0.0381542	-0.403544	0.989384	-0.0153969	0.686548	0.841081	annexin A7
ANXA8	41.183	1.38161	-5.32928	0.00607451	-7.36302	9.86e-08	3.42e-06	annexin A8
ANXA8L1	41.0969	1.29394	-6.80277	0.00223986	-8.80237	1.03e-11	7.73e-10	annexin A8 like 1
AOC2	23.3693	0.319629	0.322743	1.07412	0.103158	0.74689	0.878086	amine oxidase copper containing 2
AOC3	4.97598	0.768643	0.967099	1.67406	0.743354	0.333494	0.579672	amine oxidase copper containing 3
AOPEP	192.313	0.115226	-0.843134	0.934877	-0.0971512	0.399154	0.638793	aminopeptidase O (putative)
AOX1	59.511	0.206916	2.90368	1.51658	0.600818	0.00368804	0.0257737	aldehyde oxidase 1
AP1AR	642.968	0.0720753	-4.7414	0.78909	-0.341738	2.12e-06	5.2e-05	adaptor related protein complex 1 associated regulatory protein
AP1B1	3264.85	0.0398854	-0.616123	0.983111	-0.0245743	0.537813	0.743047	adaptor related protein complex 1 subunit beta 1
AP1G1	2828.48	0.0367765	1.19591	1.03096	0.0439815	0.231731	0.46953	adaptor related protein complex 1 subunit gamma 1
AP1G2	305.1	0.0936631	-1.32523	0.91756	-0.124125	0.185095	0.41228	adaptor related protein complex 1 subunit gamma 2
AP1M1	2283.78	0.0447878	-0.131908	0.995913	-0.00590785	0.895057	0.953961	adaptor related protein complex 1 subunit mu 1
AP1M2	16.8552	1.2988	-5.78777	0.00545895	-7.51716	7.13e-09	3.13e-07	adaptor related protein complex 1 subunit mu 2
AP1S1	1424.68	0.0475584	-1.91725	0.938754	-0.0911815	0.0552058	0.185592	adaptor related protein complex 1 subunit sigma 1
AP1S2	1089.59	0.0615944	-1.44317	0.940245	-0.0888915	0.148971	0.358664	adaptor related protein complex 1 subunit sigma 2
AP1S3	104.341	0.162545	0.222532	1.02539	0.0361715	0.8239	0.92004	adaptor related protein complex 1 subunit sigma 3
AP2A1	2614.84	0.046742	-3.12724	0.903644	-0.146173	0.00176458	0.0147877	adaptor related protein complex 2 subunit alpha 1
AP2A2	1923.86	0.044579	-2.345	0.930103	-0.104538	0.019027	0.088513	adaptor related protein complex 2 subunit alpha 2
AP2B1	9401.97	0.0291998	-0.339248	0.993157	-0.00990596	0.734423	0.870596	adaptor related protein complex 2 subunit beta 1
AP2M1	7718.54	0.0317124	-5.14607	0.893046	-0.163194	2.66e-07	8.21e-06	adaptor related protein complex 2 subunit mu 1
AP2S1	3551.63	0.0376109	-2.02813	0.9485	-0.0762799	0.0425468	0.156192	adaptor related protein complex 2 subunit sigma 1
AP3B1	2082.75	0.0422689	-2.35118	0.933433	-0.0993816	0.018714	0.0876131	adaptor related protein complex 3 subunit beta 1
AP3B2	1.86876	1.15452	-0.494424	0.673233	-0.570822	0.621007	0.799684	adaptor related protein complex 3 subunit beta 2
AP3D1	5248.69	0.0312979	-0.765553	0.983529	-0.0239602	0.443942	0.675984	adaptor related protein complex 3 subunit delta 1
AP3M1	2506.57	0.0432234	-2.39357	0.930799	-0.103458	0.0166852	0.0802178	adaptor related protein complex 3 subunit mu 1
AP3M2	575.385	0.0720778	-0.291327	0.985551	-0.0209982	0.770801	0.891546	adaptor related protein complex 3 subunit mu 2
AP3S1	1696.68	0.0483964	3.78978	1.13557	0.183412	0.00015078	0.00197747	adaptor related protein complex 3 subunit sigma 1
AP4B1	624.349	0.0658054	0.78158	1.03629	0.0514322	0.434461	0.668962	adaptor related protein complex 4 subunit beta 1
AP4E1	313.754	0.094955	1.64448	1.11431	0.156152	0.100077	0.277331	adaptor related protein complex 4 subunit epsilon 1
AP4M1	158.275	0.130212	0.544266	1.05035	0.0708699	0.586259	0.775516	adaptor related protein complex 4 subunit mu 1
AP4S1	165.186	0.124321	-0.619448	0.94802	-0.0770107	0.535621	0.742302	adaptor related protein complex 4 subunit sigma 1
AP5B1	885.19	0.0590187	3.51098	1.15446	0.207213	0.000446459	0.00483913	adaptor related protein complex 5 subunit beta 1
AP5M1	944.384	0.0544221	0.373566	1.01419	0.0203302	0.708727	0.854942	adaptor related protein complex 5 subunit mu 1
AP5S1	322.284	0.0859661	-1.16523	0.932923	-0.100171	0.243925	0.485624	adaptor related protein complex 5 subunit sigma 1
AP5Z1	826.691	0.0683848	0.894042	1.04329	0.0611389	0.371299	0.615326	adaptor related protein complex 5 subunit zeta 1
APAF1	1091.56	0.0605157	-3.11977	0.877338	-0.188795	0.00180991	0.0150859	apoptotic peptidase activating factor 1
APBA1	38.484	0.273395	-2.62437	0.608155	-0.717489	0.00868101	0.04988	amyloid beta precursor protein binding family A member 1
APBA2	466.948	0.0818364	0.579567	1.03342	0.0474297	0.562207	0.760677	amyloid beta precursor protein binding family A member 2
APBA3	486.418	0.0927375	1.00586	1.06679	0.0932812	0.314482	0.560988	amyloid beta precursor protein binding family A member 3
APBB1	843.67	0.0575633	-1.78447	0.931276	-0.10272	0.0743473	0.228086	amyloid beta precursor protein binding family B member 1
APBB2	5274.6	0.0348172	-1.33588	0.968275	-0.0465116	0.181588	0.407075	amyloid beta precursor protein binding family B member 2
APBB3	44.2645	0.250402	-1.00186	0.840391	-0.250867	0.316412	0.562474	amyloid beta precursor protein binding family B member 3
APC	1448.65	0.0497018	-2.29974	0.92383	-0.114301	0.0214629	0.0964361	APC regulator of WNT signaling pathway
APCDD1	9.73586	0.528559	1.15834	1.52864	0.61225	0.246726	0.488681	APC down-regulated 1
APCDD1L	18.1244	0.351761	0.314947	1.07982	0.110786	0.752802	0.881181	APC down-regulated 1 like
APEH	919.948	0.059336	-1.62652	0.935292	-0.0965113	0.103839	0.284643	acylaminoacyl-peptide hydrolase
APEX1	3135.98	0.034744	-0.550286	0.986835	-0.0191191	0.582123	0.773082	apurinic/apyrimidinic endodeoxyribonuclease 1
APEX2	725.777	0.0646032	0.207434	1.00933	0.0134009	0.835671	0.926551	apurinic/apyrimidinic endodeoxyribonuclease 2
APH1A	3196.63	0.0359586	0.570535	1.01432	0.0205156	0.568315	0.764797	aph-1 homolog A, gamma-secretase subunit
APH1B	373.237	0.0856872	-3.37638	0.818292	-0.289313	0.000734459	0.00732775	aph-1 homolog B, gamma-secretase subunit
API5	3151.72	0.0390606	-3.21537	0.916626	-0.125594	0.00130276	0.0115426	apoptosis inhibitor 5
APIP	458.72	0.0771354	-0.939106	0.951029	-0.0724384	0.347676	0.592927	APAF1 interacting protein
APLF	103.286	0.154232	0.298826	1.03246	0.0460884	0.765073	0.887773	aprataxin and PNKP like factor
APLN	4903.77	0.089389	-5.01894	0.732734	-0.448638	5.2e-07	1.47e-05	apelin
APLP1	17.536	0.368604	-2.07281	0.588842	-0.764048	0.0381895	0.144854	amyloid beta precursor like protein 1
APLP2	23889.1	0.0274232	-0.549311	0.989613	-0.0150639	0.582792	0.773649	amyloid beta precursor like protein 2
APMAP	2072.71	0.042624	-1.98668	0.942993	-0.0846804	0.0469575	0.166376	adipocyte plasma membrane associated protein
APOB	1.74663	1.24972	-1.49016	0.275041	-1.86228	0.136183	0.339549	apolipoprotein B
APOBEC3B	186.094	0.117624	-3.60547	0.745309	-0.424089	0.000311594	0.00358168	apolipoprotein B mRNA editing enzyme catalytic subunit 3B
APOBEC3C	378.913	0.0807649	-4.16799	0.79189	-0.336627	3.07e-05	0.000512576	apolipoprotein B mRNA editing enzyme catalytic subunit 3C
APOBEC3D	196.259	0.116953	-0.52382	0.958425	-0.0612624	0.600403	0.78572	apolipoprotein B mRNA editing enzyme catalytic subunit 3D
APOBEC3F	461.864	0.0767032	-1.29987	0.933224	-0.0997046	0.193644	0.422739	apolipoprotein B mRNA editing enzyme catalytic subunit 3F
APOBEC3G	800.135	0.0634912	-1.57483	0.933041	-0.099988	0.115295	0.30448	apolipoprotein B mRNA editing enzyme catalytic subunit 3G
APOBEC3H	1.87705	1.38957	-1.94476	0.153639	-2.70238	0.0518044	0.177499	apolipoprotein B mRNA editing enzyme catalytic subunit 3H
APOC1	6.08436	0.692148	-1.70263	0.44182	-1.17847	0.088638	0.256184	apolipoprotein C1
APOD	113.689	0.160269	0.351003	1.03976	0.0562549	0.725586	0.865533	apolipoprotein D
APOE	22.4666	0.327505	0.909276	1.22926	0.297792	0.363204	0.608855	apolipoprotein E
APOL1	6908.2	0.0356178	-3.43512	0.918689	-0.122351	0.000592298	0.00612437	apolipoprotein L1
APOL2	3740.44	0.0419846	-2.55814	0.928258	-0.107403	0.0105233	0.0573877	apolipoprotein L2
APOL3	5145.76	0.0393408	1.71738	1.04794	0.0675629	0.0859103	0.250892	apolipoprotein L3
APOL6	3956.33	0.0376851	1.89441	1.05073	0.071391	0.0581711	0.19222	apolipoprotein L6
APOLD1	372.973	0.0928458	2.56303	1.17933	0.237967	0.0103763	0.056943	apolipoprotein L domain containing 1
APOM	9.7358	0.505439	-0.731902	0.773819	-0.369932	0.464228	0.692449	apolipoprotein M
APOO	278.095	0.0963216	-0.21912	0.985477	-0.021106	0.826557	0.921425	apolipoprotein O
APOOL	130.003	0.135239	-0.022607	0.997883	-0.00305734	0.981964	0.99352	apolipoprotein O like
APP	46038.8	0.0390354	-2.22287	0.941628	-0.0867707	0.0262243	0.111788	amyloid beta precursor protein
APPBP2	1307.4	0.0486332	-0.713791	0.976225	-0.0347139	0.475357	0.701575	amyloid beta precursor protein binding protein 2
APPL1	1125.14	0.0501064	3.49277	1.12897	0.17501	0.000478046	0.00512171	adaptor protein, phosphotyrosine interacting with PH domain and leucine zipper 1
APPL2	321.403	0.0881304	-0.603779	0.963789	-0.0532113	0.545991	0.748976	adaptor protein, phosphotyrosine interacting with PH domain and leucine zipper 2
APRT	1204.52	0.0521452	2.78251	1.1058	0.145095	0.00539396	0.0348456	adenine phosphoribosyltransferase
APTX	615.881	0.066918	-0.199582	0.990785	-0.0133556	0.841808	0.929341	aprataxin
AQP1	4.72704	0.722542	-1.7839	0.409251	-1.28894	0.0744397	0.228319	aquaporin 1 (Colton blood group)
AQP11	4.39492	0.765041	-0.768506	0.665293	-0.587939	0.442187	0.674399	aquaporin 11
AQP3	20.2317	0.422847	-2.88008	0.429928	-1.21783	0.00397576	0.0273049	aquaporin 3 (Gill blood group)
AQR	1997.24	0.0422698	2.70875	1.0826	0.114498	0.00675376	0.0411669	aquarius intron-binding spliceosomal factor
AR	70.3115	0.238826	-2.72658	0.63676	-0.651179	0.00639942	0.0394989	androgen receptor
ARAF	1354.95	0.047516	0.757089	1.02525	0.0359738	0.448996	0.679765	A-Raf proto-oncogene, serine/threonine kinase
ARAP1	1575.1	0.0508421	-1.52757	0.94759	-0.0776646	0.12662	0.323769	ArfGAP with RhoGAP domain, ankyrin repeat and PH domain 1
ARAP2	90.4261	0.160034	0.71463	1.0825	0.114365	0.474838	0.70122	ArfGAP with RhoGAP domain, ankyrin repeat and PH domain 2
ARAP3	1737.38	0.0606906	-1.75065	0.929001	-0.106248	0.0800067	0.239487	ArfGAP with RhoGAP domain, ankyrin repeat and PH domain 3
ARC	5.38345	0.706334	1.95973	2.61031	1.38422	0.0500274	0.173804	activity regulated cytoskeleton associated protein
ARCN1	7383.64	0.0335617	1.11933	1.02638	0.0375666	0.262999	0.506436	archain 1
AREG	45.3106	0.220809	-2.49248	0.682848	-0.550364	0.0126853	0.0659255	amphiregulin
AREL1	1227.7	0.0531212	0.24818	1.00918	0.0131836	0.803995	0.910188	apoptosis resistant E3 ubiquitin protein ligase 1
ARF1	11872.2	0.0335173	1.59784	1.03782	0.0535551	0.11008	0.295811	ADP ribosylation factor 1
ARF3	5405.48	0.0336504	-17.3376	0.667382	-0.583416	2.45e-67	1.14e-63	ADP ribosylation factor 3
ARF4	7200.77	0.0332035	3.52259	1.08445	0.116963	0.000427345	0.00466463	ADP ribosylation factor 4
ARF5	869.448	0.0581387	-5.57092	0.798915	-0.323886	2.53e-08	1.02e-06	ADP ribosylation factor 5
ARF6	3354.85	0.0406395	-1.69798	0.953295	-0.0690051	0.0895114	0.257586	ADP ribosylation factor 6
ARFGAP1	1604.09	0.0496198	2.74372	1.09896	0.136143	0.00607468	0.0379579	ADP ribosylation factor GTPase activating protein 1
ARFGAP2	1199.87	0.0493029	-2.17609	0.928332	-0.107288	0.0295483	0.120937	ADP ribosylation factor GTPase activating protein 2
ARFGAP3	1255.98	0.0596279	5.19866	1.23969	0.309985	2.01e-07	6.41e-06	ADP ribosylation factor GTPase activating protein 3
ARFGEF1	2145.66	0.0442264	-1.8575	0.944649	-0.0821504	0.0632405	0.203837	ADP ribosylation factor guanine nucleotide exchange factor 1
ARFGEF2	2415.8	0.0412611	4.74832	1.14546	0.195921	2.05e-06	5.05e-05	ADP ribosylation factor guanine nucleotide exchange factor 2
ARFGEF3	983.75	0.05565	2.22653	1.08968	0.123906	0.0259789	0.110984	ARFGEF family member 3
ARFIP1	653.239	0.0634928	2.10956	1.09729	0.133942	0.0348959	0.136525	ADP ribosylation factor interacting protein 1
ARFIP2	874.595	0.0581736	4.34812	1.19164	0.252946	1.37e-05	0.000258442	ADP ribosylation factor interacting protein 2
ARFRP1	730.644	0.0618873	-0.60426	0.974412	-0.037396	0.545671	0.748779	ADP ribosylation factor related protein 1
ARG2	427.816	0.103443	-3.37964	0.784802	-0.3496	0.000725815	0.00727277	arginase 2
ARGLU1	1382.76	0.0536746	0.961101	1.0364	0.0515867	0.336501	0.581993	arginine and glutamate rich 1
ARHGAP1	1147.16	0.0544363	0.76796	1.0294	0.0418049	0.442511	0.674521	Rho GTPase activating protein 1
ARHGAP10	538.374	0.0728921	-0.246924	0.987602	-0.0179988	0.804967	0.910844	Rho GTPase activating protein 10
ARHGAP11A	732.738	0.0716782	2.35384	1.12406	0.168719	0.0185805	0.0871639	Rho GTPase activating protein 11A
ARHGAP11B	122.989	0.161163	0.316816	1.03603	0.051059	0.751383	0.880322	Rho GTPase activating protein 11B
ARHGAP12	769.688	0.0664356	-1.14208	0.948767	-0.0758748	0.25342	0.495945	Rho GTPase activating protein 12
ARHGAP15	29.9962	0.301005	1.51933	1.373	0.457326	0.128679	0.327015	Rho GTPase activating protein 15
ARHGAP17	2082.63	0.0406813	-3.34848	0.9099	-0.13622	0.000812575	0.00790331	Rho GTPase activating protein 17
ARHGAP18	1471.39	0.0545386	-3.07538	0.890244	-0.167727	0.00210232	0.0169479	Rho GTPase activating protein 18
ARHGAP19	590.673	0.0714362	-2.31932	0.891506	-0.165684	0.0203776	0.0927512	Rho GTPase activating protein 19
ARHGAP20	136.734	0.133808	-1.04437	0.90768	-0.139745	0.296315	0.542386	Rho GTPase activating protein 20
ARHGAP21	3123.73	0.039338	1.69458	1.04729	0.0666613	0.0901556	0.258904	Rho GTPase activating protein 21
ARHGAP22	1324.93	0.0510772	-1.07488	0.96266	-0.0549022	0.282426	0.527085	Rho GTPase activating protein 22
ARHGAP23	3205.36	0.0386261	-0.223371	0.994037	-0.00862795	0.823247	0.919501	Rho GTPase activating protein 23
ARHGAP24	3638.36	0.0361741	-1.91359	0.953151	-0.0692226	0.055672	0.186529	Rho GTPase activating protein 24
ARHGAP25	87.5744	0.171618	0.309644	1.03752	0.0531405	0.756832	0.883582	Rho GTPase activating protein 25
ARHGAP26	594.823	0.0714389	-0.543568	0.973443	-0.0388319	0.586739	0.775906	Rho GTPase activating protein 26
ARHGAP27	348.119	0.0923596	-0.256476	0.983715	-0.023688	0.797583	0.906793	Rho GTPase activating protein 27
ARHGAP28	64.3207	0.21847	-2.54582	0.680098	-0.556186	0.0109021	0.0588545	Rho GTPase activating protein 28
ARHGAP29	11263.2	0.0305261	1.2803	1.02746	0.0390826	0.200439	0.431752	Rho GTPase activating protein 29
ARHGAP31	3519.6	0.0333223	1.39956	1.03285	0.0466364	0.161646	0.37731	Rho GTPase activating protein 31
ARHGAP32	216.335	0.106806	-0.194876	0.985676	-0.0208139	0.84549	0.93135	Rho GTPase activating protein 32
ARHGAP33	35.403	0.25594	-2.37571	0.656088	-0.608039	0.0175151	0.0832026	Rho GTPase activating protein 33
ARHGAP35	1757.49	0.0478871	-2.43041	0.922496	-0.116385	0.0150818	0.0747094	Rho GTPase activating protein 35
ARHGAP39	123.877	0.15489	1.20538	1.13816	0.186702	0.228055	0.465672	Rho GTPase activating protein 39
ARHGAP4	528.483	0.0671979	2.76986	1.13771	0.186129	0.00560799	0.0358459	Rho GTPase activating protein 4
ARHGAP40	12.3509	0.467217	-0.781507	0.776397	-0.365134	0.434504	0.668962	Rho GTPase activating protein 40
ARHGAP42	174.821	0.117237	1.8869	1.16571	0.221214	0.0591738	0.194657	Rho GTPase activating protein 42
ARHGAP44	2.85619	0.886942	-0.40455	0.779807	-0.358812	0.685809	0.84047	Rho GTPase activating protein 44
ARHGAP45	570.527	0.0802845	4.58324	1.29053	0.367963	4.58e-06	0.000102682	Rho GTPase activating protein 45
ARHGAP5	1395.4	0.0511742	5.58308	1.21901	0.28571	2.36e-08	9.54e-07	Rho GTPase activating protein 5
ARHGAP6	17.8287	0.3606	-2.20364	0.57649	-0.794633	0.0275495	0.11554	Rho GTPase activating protein 6
ARHGAP9	1.99574	1.08834	-0.673888	0.601475	-0.733422	0.500383	0.719972	Rho GTPase activating protein 9
ARHGDIA	10110.2	0.0376214	-0.90924	0.976569	-0.0342068	0.363224	0.608855	Rho GDP dissociation inhibitor alpha
ARHGDIB	5462.86	0.0478674	-2.5834	0.917856	-0.12366	0.00978326	0.0544392	Rho GDP dissociation inhibitor beta
ARHGDIG	6.3668	0.6266	0.460945	1.22165	0.288828	0.644838	0.81542	Rho GDP dissociation inhibitor gamma
ARHGEF1	1741.62	0.0493875	2.55047	1.09123	0.125961	0.0107577	0.0582555	Rho guanine nucleotide exchange factor 1
ARHGEF10	866.348	0.0673467	-7.26301	0.71245	-0.48914	3.79e-13	3.47e-11	Rho guanine nucleotide exchange factor 10
ARHGEF10L	194.372	0.115649	0.534626	1.04379	0.0618291	0.592908	0.780532	Rho guanine nucleotide exchange factor 10 like
ARHGEF11	1056.32	0.0556626	2.29594	1.09262	0.127798	0.0216794	0.0971525	Rho guanine nucleotide exchange factor 11
ARHGEF12	4622.52	0.0449922	-0.856457	0.973644	-0.0385338	0.391745	0.632826	Rho guanine nucleotide exchange factor 12
ARHGEF15	1284.15	0.0514938	-1.62263	0.943729	-0.0835555	0.104668	0.285903	Rho guanine nucleotide exchange factor 15
ARHGEF16	19.2832	0.386634	0.084276	1.02284	0.032584	0.932837	0.971364	Rho guanine nucleotide exchange factor 16
ARHGEF17	755.457	0.0634952	-1.08876	0.953212	-0.069131	0.27626	0.5206	Rho guanine nucleotide exchange factor 17
ARHGEF18	995.817	0.0609356	-3.44434	0.864607	-0.209883	0.000572448	0.00594118	Rho/Rac guanine nucleotide exchange factor 18
ARHGEF19	151.498	0.136757	1.91864	1.19946	0.262388	0.0550296	0.185133	Rho guanine nucleotide exchange factor 19
ARHGEF2	4661.27	0.0498961	2.96982	1.10817	0.148182	0.00297976	0.0220287	Rho/Rac guanine nucleotide exchange factor 2
ARHGEF25	50.2982	0.23787	-0.520907	0.917698	-0.123908	0.602432	0.787265	Rho guanine nucleotide exchange factor 25
ARHGEF26	31.508	0.270136	-1.25014	0.791297	-0.337709	0.211247	0.445999	Rho guanine nucleotide exchange factor 26
ARHGEF28	1816.4	0.0505271	0.197691	1.00695	0.00998876	0.843287	0.930173	Rho guanine nucleotide exchange factor 28
ARHGEF3	914.132	0.0628987	-0.37667	0.983712	-0.0236921	0.706419	0.853487	Rho guanine nucleotide exchange factor 3
ARHGEF33	6.39211	0.640824	-0.0942838	0.958985	-0.0604193	0.924884	0.968526	Rho guanine nucleotide exchange factor 33
ARHGEF35	4.4485	0.746383	-0.836426	0.648737	-0.624294	0.402915	0.642129	Rho guanine nucleotide exchange factor 35
ARHGEF37	74.4084	0.196722	-0.758883	0.901695	-0.149289	0.447922	0.679037	Rho guanine nucleotide exchange factor 37
ARHGEF38	18.1777	0.350953	1.15843	1.32552	0.406554	0.24669	0.488678	Rho guanine nucleotide exchange factor 38
ARHGEF39	60.7913	0.191618	0.983517	1.13955	0.18846	0.325353	0.571316	Rho guanine nucleotide exchange factor 39
ARHGEF4	4.06994	0.833323	-0.937782	0.581771	-0.781476	0.348356	0.593868	Rho guanine nucleotide exchange factor 4
ARHGEF40	903.863	0.0704816	-2.52214	0.884072	-0.177765	0.0116642	0.0619366	Rho guanine nucleotide exchange factor 40
ARHGEF5	51.3213	0.221455	-1.20231	0.831474	-0.266257	0.229244	0.466867	Rho guanine nucleotide exchange factor 5
ARHGEF6	91.4887	0.159256	-2.76906	0.73663	-0.440988	0.0056219	0.0358736	Rac/Cdc42 guanine nucleotide exchange factor 6
ARHGEF7	2214.59	0.0456129	-2.00343	0.938623	-0.0913825	0.0451306	0.16188	Rho guanine nucleotide exchange factor 7
ARHGEF9	114.685	0.15969	-0.872606	0.907931	-0.139346	0.382878	0.624472	Cdc42 guanine nucleotide exchange factor 9
ARID1A	2585.08	0.0378302	-0.885597	0.977046	-0.0335023	0.375835	0.619409	AT-rich interaction domain 1A
ARID1B	1111.25	0.0516382	1.8855	1.06982	0.097364	0.059362	0.195044	AT-rich interaction domain 1B
ARID2	524.199	0.0723424	-0.666567	0.967128	-0.0482211	0.505048	0.72291	AT-rich interaction domain 2
ARID3A	376.764	0.0850712	-0.829409	0.952269	-0.0705588	0.406873	0.644996	AT-rich interaction domain 3A
ARID3B	272.233	0.106558	-0.185962	0.986359	-0.0198159	0.852474	0.933912	AT-rich interaction domain 3B
ARID3C	2.22174	1.07025	0.0236108	1.01767	0.0252695	0.981163	0.99352	AT-rich interaction domain 3C
ARID4A	491.078	0.0744448	-2.46334	0.880636	-0.183383	0.013765	0.0700218	AT-rich interaction domain 4A
ARID4B	1142.88	0.0507988	4.65416	1.17807	0.236426	3.25e-06	7.58e-05	AT-rich interaction domain 4B
ARID5A	1019.85	0.0705379	1.76514	1.09014	0.124509	0.0775404	0.234371	AT-rich interaction domain 5A
ARID5B	467.174	0.083981	1.07729	1.06472	0.0904721	0.281349	0.526203	AT-rich interaction domain 5B
ARIH1	2009.35	0.0428283	5.15841	1.16548	0.220926	2.49e-07	7.76e-06	ariadne RBR E3 ubiquitin protein ligase 1
ARIH2	1502.17	0.0466975	0.651447	1.02131	0.030421	0.514758	0.729576	ariadne RBR E3 ubiquitin protein ligase 2
ARL1	1916.26	0.0418664	-0.0415194	0.998796	-0.00173827	0.966882	0.987933	ADP ribosylation factor like GTPase 1
ARL10	607.295	0.0652606	2.69209	1.1295	0.175687	0.0071006	0.0426466	ADP ribosylation factor like GTPase 10
ARL11	2.00718	1.26529	-0.906827	0.451438	-1.1474	0.364498	0.609964	ADP ribosylation factor like GTPase 11
ARL13B	342.805	0.100261	0.754409	1.05383	0.075638	0.450603	0.68099	ADP ribosylation factor like GTPase 13B
ARL14EP	512.084	0.0723591	0.633912	1.03231	0.0458693	0.526138	0.736595	ADP ribosylation factor like GTPase 14 effector protein
ARL14EPL	41.7453	0.252635	0.840811	1.15863	0.212418	0.400454	0.639698	ADP ribosylation factor like GTPase 14 effector protein like
ARL15	214.852	0.109827	-0.200196	0.984875	-0.0219868	0.841327	0.929341	ADP ribosylation factor like GTPase 15
ARL16	534.879	0.0873651	1.10291	1.06907	0.0963561	0.270065	0.514599	ADP ribosylation factor like GTPase 16
ARL17A	17.8688	0.35572	0.652339	1.1745	0.23205	0.514182	0.729354	ADP ribosylation factor like GTPase 17A
ARL17B	35.7467	0.313815	1.00077	1.2432	0.314056	0.316938	0.562835	ADP ribosylation factor like GTPase 17B
ARL2	1101.48	0.0520036	-4.51556	0.849788	-0.234825	6.32e-06	0.00013449	ADP ribosylation factor like GTPase 2
ARL2BP	1667.57	0.0440572	4.07969	1.13268	0.17974	4.51e-05	0.000715371	ADP ribosylation factor like GTPase 2 binding protein
ARL3	371.55	0.0816782	-3.58615	0.816254	-0.292911	0.00033559	0.00381871	ADP ribosylation factor like GTPase 3
ARL4A	521.255	0.08473	2.22103	1.13933	0.188188	0.0263486	0.112125	ADP ribosylation factor like GTPase 4A
ARL4C	121.084	0.150321	-2.55989	0.765882	-0.384806	0.0104706	0.0572502	ADP ribosylation factor like GTPase 4C
ARL4D	106.712	0.165513	-1.22983	0.86841	-0.203552	0.218762	0.455077	ADP ribosylation factor like GTPase 4D
ARL5A	967.389	0.0597101	5.64937	1.26341	0.337324	1.61e-08	6.66e-07	ADP ribosylation factor like GTPase 5A
ARL5B	2278.13	0.041811	4.21148	1.12981	0.176086	2.54e-05	0.000436242	ADP ribosylation factor like GTPase 5B
ARL6	159.669	0.144634	0.687811	1.07139	0.0994809	0.491572	0.71292	ADP ribosylation factor like GTPase 6
ARL6IP1	3557.9	0.0482714	-3.71794	0.883027	-0.17947	0.000200855	0.00248007	ADP ribosylation factor like GTPase 6 interacting protein 1
ARL6IP4	2170.02	0.0402493	-1.50722	0.958822	-0.0606647	0.131754	0.332078	ADP ribosylation factor like GTPase 6 interacting protein 4
ARL6IP5	2826.07	0.0487054	-2.10726	0.93133	-0.102635	0.035095	0.136958	ADP ribosylation factor like GTPase 6 interacting protein 5
ARL6IP6	587.707	0.0734962	-0.779819	0.961052	-0.0573137	0.435498	0.669641	ADP ribosylation factor like GTPase 6 interacting protein 6
ARL8A	874.111	0.0591928	-0.955017	0.961574	-0.0565302	0.339569	0.58462	ADP ribosylation factor like GTPase 8A
ARL8B	2136.49	0.0392849	2.67307	1.0755	0.105011	0.00751602	0.0444703	ADP ribosylation factor like GTPase 8B
ARL9	67.369	0.226464	0.508716	1.08313	0.115206	0.610951	0.793411	ADP ribosylation factor like GTPase 9
ARMC1	972.418	0.0586454	-1.14078	0.954686	-0.0669014	0.253962	0.496429	armadillo repeat containing 1
ARMC10	711.887	0.0617247	2.14025	1.09589	0.132107	0.0323342	0.128598	armadillo repeat containing 10
ARMC12	6.31516	0.60207	-0.25895	0.897568	-0.155906	0.795674	0.9057	armadillo repeat containing 12
ARMC2	29.436	0.285295	-1.98484	0.675363	-0.566265	0.0471628	0.166781	armadillo repeat containing 2
ARMC5	244.316	0.107545	1.28324	1.10038	0.138007	0.199408	0.430378	armadillo repeat containing 5
ARMC6	1060.95	0.0610948	1.86062	1.08198	0.113674	0.0627981	0.202747	armadillo repeat containing 6
ARMC7	146.606	0.139057	-1.16283	0.893971	-0.1617	0.244898	0.486484	armadillo repeat containing 7
ARMC8	993.652	0.0527695	-0.366292	0.986691	-0.019329	0.714147	0.857943	armadillo repeat containing 8
ARMC9	256.226	0.107892	-1.0657	0.923395	-0.11498	0.286561	0.531995	armadillo repeat containing 9
ARMCX1	887.065	0.0591791	-1.4329	0.942917	-0.0847976	0.151887	0.362923	armadillo repeat containing X-linked 1
ARMCX2	2568.14	0.0386354	0.856704	1.02321	0.0330991	0.391608	0.632752	armadillo repeat containing X-linked 2
ARMCX3	2311.89	0.0411869	0.232732	1.00667	0.00958549	0.81597	0.915356	armadillo repeat containing X-linked 3
ARMCX4	572.495	0.0756454	1.38114	1.0751	0.104477	0.167236	0.386278	armadillo repeat containing X-linked 4
ARMCX5	291.444	0.0930623	-0.485534	0.969166	-0.0451849	0.627298	0.803442	armadillo repeat containing X-linked 5
ARMCX5-GPRASP2	14.3406	0.390375	0.99553	1.30915	0.38863	0.319479	0.565759	ARMCX5-GPRASP2 readthrough
ARMCX6	471.068	0.0751224	-0.801033	0.959147	-0.0601755	0.423113	0.659037	armadillo repeat containing X-linked 6
ARMH1	1.49165	1.52374	-1.52081	0.200638	-2.31733	0.128306	0.326305	armadillo like helical domain containing 1
ARMH3	554.716	0.0700713	-0.625159	0.970093	-0.0438057	0.531867	0.739474	armadillo like helical domain containing 3
ARMH4	4.13105	0.766611	1.30588	2.00153	1.0011	0.191593	0.420702	armadillo like helical domain containing 4
ARMT1	956.301	0.0540663	-0.475834	0.982326	-0.0257266	0.634193	0.808047	acidic residue methyltransferase 1
ARNT	902.422	0.0644487	-3.10797	0.870367	-0.200305	0.00188375	0.015534	aryl hydrocarbon receptor nuclear translocator
ARNT2	2.45418	1.11075	-1.39616	0.341323	-1.55079	0.162666	0.378974	aryl hydrocarbon receptor nuclear translocator 2
ARNTL	255.837	0.0985639	-2.04821	0.869417	-0.20188	0.0405392	0.150568	aryl hydrocarbon receptor nuclear translocator like
ARNTL2	1769.52	0.0441244	7.97688	1.27631	0.351975	1.5e-15	1.95e-13	aryl hydrocarbon receptor nuclear translocator like 2
ARPC1A	2719.37	0.03914	-2.73608	0.928459	-0.10709	0.00621756	0.0386254	actin related protein 2/3 complex subunit 1A
ARPC1B	4516.16	0.0366236	0.218216	1.00555	0.00799186	0.827261	0.921989	actin related protein 2/3 complex subunit 1B
ARPC2	8570.65	0.0287373	2.36671	1.04827	0.0680129	0.0179469	0.0848489	actin related protein 2/3 complex subunit 2
ARPC3	5077.56	0.0362789	-1.23706	0.969371	-0.0448792	0.216064	0.451718	actin related protein 2/3 complex subunit 3
ARPC4	1561.56	0.0426814	-0.193192	0.994301	-0.0082457	0.846809	0.932036	actin related protein 2/3 complex subunit 4
ARPC4-TTLL3	12.6191	0.41513	-0.319173	0.91225	-0.132498	0.749595	0.879485	ARPC4-TTLL3 readthrough
ARPC5	4880.21	0.0309848	2.54941	1.05628	0.0789929	0.0107904	0.0583694	actin related protein 2/3 complex subunit 5
ARPC5L	1725.53	0.0504075	3.28935	1.12179	0.165808	0.00100421	0.00934934	actin related protein 2/3 complex subunit 5 like
ARPIN	330.49	0.0921235	-0.932201	0.942211	-0.0858776	0.351233	0.596145	actin related protein 2/3 complex inhibitor
ARPP19	3368.48	0.0396863	1.62727	1.04578	0.0645804	0.103679	0.284372	cAMP regulated phosphoprotein 19
ARRB1	992.126	0.134589	-2.95251	0.759238	-0.397375	0.00315207	0.0229733	arrestin beta 1
ARRB2	462.775	0.0802446	-4.80931	0.76529	-0.385921	1.51e-06	3.81e-05	arrestin beta 2
ARRDC1	342.333	0.0885077	3.15033	1.21321	0.278828	0.00163087	0.0138336	arrestin domain containing 1
ARRDC2	456.435	0.0804915	2.26635	1.13479	0.182422	0.0234303	0.102654	arrestin domain containing 2
ARRDC3	1488.47	0.0553207	0.809824	1.03154	0.0448001	0.418041	0.65542	arrestin domain containing 3
ARRDC4	59.9326	0.201471	-0.74685	0.900958	-0.150469	0.455154	0.685188	arrestin domain containing 4
ARSA	369.381	0.088799	-1.39507	0.917716	-0.123881	0.162994	0.379438	arylsulfatase A
ARSB	520.5	0.0713132	-1.0089	0.951353	-0.0719479	0.313022	0.559376	arylsulfatase B
ARSD	244.443	0.103872	0.506649	1.03715	0.0526269	0.612401	0.794053	arylsulfatase D
ARSG	81.2255	0.168941	0.0685462	1.00806	0.0115802	0.945351	0.977848	arylsulfatase G
ARSI	2.48875	0.956631	-1.26823	0.431301	-1.21323	0.204715	0.437893	arylsulfatase family member I
ARSJ	3539.6	0.0369358	5.45116	1.14977	0.201343	5e-08	1.85e-06	arylsulfatase family member J
ARSK	423.733	0.0785563	1.73751	1.09923	0.136493	0.0822963	0.243722	arylsulfatase family member K
ARSL	46.1606	0.245027	-1.05308	0.836227	-0.258033	0.292304	0.538449	arylsulfatase L
ART3	14.2642	0.405072	-1.11547	0.731107	-0.451846	0.264648	0.508276	ADP-ribosyltransferase 3 (inactive)
ART4	662.388	0.0705551	-3.39713	0.84693	-0.239685	0.000680962	0.00689777	ADP-ribosyltransferase 4 (inactive) (Dombrock blood group)
ARV1	360.831	0.0994055	-0.528332	0.964251	-0.0525192	0.597269	0.783203	ARV1 homolog, fatty acid homeostasis modulator
ARVCF	331.659	0.10493	-2.40283	0.839657	-0.252129	0.0162688	0.0788145	ARVCF delta catenin family member
AS3MT	10.3243	0.458584	0.561953	1.19557	0.257703	0.574148	0.768608	arsenite methyltransferase
ASAH1	185.122	0.112883	-1.31825	0.901996	-0.148807	0.187421	0.415471	N-acylsphingosine amidohydrolase 1
ASAH2	64.146	0.194531	3.24667	1.54926	0.631576	0.00116764	0.0105466	N-acylsphingosine amidohydrolase 2
ASAH2B	119.786	0.149409	3.31029	1.40892	0.494588	0.000931984	0.00879449	N-acylsphingosine amidohydrolase 2B
ASAP1	3778.95	0.0379476	0.428464	1.01133	0.0162592	0.668314	0.829762	ArfGAP with SH3 domain, ankyrin repeat and PH domain 1
ASAP2	1892.15	0.0437793	-1.38871	0.958735	-0.0607967	0.164921	0.382391	ArfGAP with SH3 domain, ankyrin repeat and PH domain 2
ASAP3	173.878	0.136714	0.321466	1.03093	0.0439488	0.747857	0.878493	ArfGAP with SH3 domain, ankyrin repeat and PH domain 3
ASB1	461.488	0.0791083	2.13345	1.1241	0.168773	0.0328881	0.130466	ankyrin repeat and SOCS box containing 1
ASB13	118.749	0.168519	-1.8758	0.803234	-0.316108	0.0606822	0.198165	ankyrin repeat and SOCS box containing 13
ASB3	5.1108	0.687197	1.39455	1.94306	0.958334	0.16315	0.379676	ankyrin repeat and SOCS box containing 3
ASB6	782.421	0.0694102	-2.14655	0.90188	-0.148992	0.0318293	0.127171	ankyrin repeat and SOCS box containing 6
ASB7	561.776	0.0730859	1.57783	1.08321	0.115317	0.114605	0.303295	ankyrin repeat and SOCS box containing 7
ASB8	375.285	0.0827776	-1.98968	0.892113	-0.164701	0.046626	0.165494	ankyrin repeat and SOCS box containing 8
ASB9	163.71	0.12585	-0.793685	0.933107	-0.0998849	0.427379	0.663235	ankyrin repeat and SOCS box containing 9
ASCC1	552.046	0.074165	0.16969	1.00876	0.0125851	0.865254	0.940476	activating signal cointegrator 1 complex subunit 1
ASCC2	1464.78	0.0449458	1.45056	1.04623	0.0651966	0.146902	0.354929	activating signal cointegrator 1 complex subunit 2
ASCC3	3814.81	0.0367269	-0.0608307	0.998453	-0.00223412	0.951494	0.980788	activating signal cointegrator 1 complex subunit 3
ASCL2	13.3603	0.461297	2.97086	2.58551	1.37045	0.00296971	0.0219777	achaete-scute family bHLH transcription factor 2
ASF1A	669.045	0.0745903	-0.396632	0.979702	-0.0295849	0.691639	0.843533	anti-silencing function 1A histone chaperone
ASF1B	585	0.0644069	-6.67113	0.742433	-0.429667	2.54e-11	1.77e-09	anti-silencing function 1B histone chaperone
ASGR1	45.632	0.221197	-0.67507	0.901673	-0.149324	0.499631	0.719039	asialoglycoprotein receptor 1
ASH1L	1327.68	0.0526463	-1.62516	0.942419	-0.085559	0.104127	0.285097	ASH1 like histone lysine methyltransferase
ASH2L	1057.05	0.0581021	0.0753388	1.00304	0.00437734	0.939945	0.974945	ASH2 like, histone lysine methyltransferase complex subunit
ASIC1	4.46237	0.751794	-0.416736	0.804799	-0.313299	0.676872	0.834123	acid sensing ion channel subunit 1
ASIC2	4.08248	0.815114	-0.961322	0.580921	-0.783587	0.33639	0.58199	acid sensing ion channel subunit 2
ASIC3	1.85851	1.24883	0.821367	2.03601	1.02574	0.411437	0.64979	acid sensing ion channel subunit 3
ASL	805.637	0.0610116	-2.09718	0.915129	-0.127952	0.0359777	0.139271	argininosuccinate lyase
ASMTL-2	199.866	0.604341	0.232304	1.1022	0.140391	0.816302	0.915356	acetylserotonin O-methyltransferase like
ASNS	922.9	0.138986	4.25389	1.50653	0.591232	2.1e-05	0.000371813	asparagine synthetase (glutamine-hydrolyzing)
ASNSD1	911.718	0.0573163	2.76577	1.11614	0.158524	0.00567892	0.0361995	asparagine synthetase domain containing 1
ASPH	3399.35	0.0348913	-0.0448351	0.998916	-0.00156436	0.964239	0.98709	aspartate beta-hydroxylase
ASPHD1	22.8383	0.321566	1.77043	1.48381	0.569309	0.076656	0.23286	aspartate beta-hydroxylase domain containing 1
ASPHD2	503.723	0.087119	2.20626	1.14251	0.192208	0.0273655	0.115081	aspartate beta-hydroxylase domain containing 2
ASPM	1917.92	0.0572082	-2.65601	0.900036	-0.151946	0.00790706	0.0462924	assembly factor for spindle microtubules
ASPRV1	4.23432	0.739977	-0.213065	0.896476	-0.157663	0.831276	0.924319	aspartic peptidase retroviral like 1
ASPSCR1	286.944	0.103031	-0.174863	0.98759	-0.0180164	0.861187	0.937625	ASPSCR1 tether for SLC2A4, UBX domain containing
ASRGL1	367.207	0.089439	-2.95768	0.832469	-0.264532	0.0030996	0.0227164	asparaginase and isoaspartyl peptidase 1
ASS1	51.0046	0.220874	0.243193	1.03793	0.053715	0.807856	0.912186	argininosuccinate synthase 1
ASTE1	144.737	0.126825	0.0233195	1.00205	0.00295751	0.981395	0.99352	asteroid homolog 1
ASTN2	28.5558	0.292483	-1.56498	0.728132	-0.457729	0.117588	0.308181	astrotactin 2
ASXL1	2148.15	0.0420174	0.12179	1.00355	0.00511729	0.903066	0.956712	ASXL transcriptional regulator 1
ASXL2	1521.31	0.0488341	2.78666	1.09892	0.136084	0.00532548	0.0344788	ASXL transcriptional regulator 2
ASXL3	3.3627	0.819281	1.23733	2.01911	1.01372	0.215964	0.451637	ASXL transcriptional regulator 3
ATAD1	1054.91	0.0520472	1.47668	1.05472	0.0768568	0.139762	0.344479	ATPase family AAA domain containing 1
ATAD2	1504.19	0.0483466	-3.37093	0.893183	-0.162973	0.000749155	0.00743178	ATPase family AAA domain containing 2
ATAD2B	502.941	0.0764063	-0.0872713	0.995389	-0.00666808	0.930456	0.970481	ATPase family AAA domain containing 2B
ATAD3A	1241.63	0.0708175	-0.028084	0.998622	-0.00198884	0.977595	0.992998	ATPase family AAA domain containing 3A
ATAD3B	757.821	0.0728222	1.99835	1.10613	0.145524	0.0456784	0.163592	ATPase family AAA domain containing 3B
ATAD5	243.711	0.106943	-0.964255	0.931017	-0.10312	0.334918	0.580769	ATPase family AAA domain containing 5
ATAT1	168.068	0.134336	-0.0558825	0.99481	-0.00750702	0.955435	0.982814	alpha tubulin acetyltransferase 1
ATE1	814.729	0.0556676	-2.09753	0.922254	-0.116765	0.0359464	0.139189	arginyltransferase 1
ATF1	357.9	0.0865235	2.06063	1.13154	0.178293	0.0393387	0.147446	activating transcription factor 1
ATF2	1324.23	0.052937	1.5476	1.05843	0.0819253	0.121719	0.315404	activating transcription factor 2
ATF3	1947.88	0.174529	1.65296	1.22136	0.288489	0.09834	0.274265	activating transcription factor 3
ATF4	9031.56	0.052422	3.9716	1.15525	0.208199	7.14e-05	0.00104801	activating transcription factor 4
ATF5	1337.42	0.052773	5.52772	1.22409	0.291714	3.24e-08	1.26e-06	activating transcription factor 5
ATF6	4515.6	0.0352036	0.132336	1.00323	0.00465871	0.894719	0.953884	activating transcription factor 6
ATF6B	1224.34	0.0641408	-4.47163	0.81971	-0.286814	7.76e-06	0.000159461	activating transcription factor 6 beta
ATF7	1115.95	0.0568332	0.706963	1.02824	0.040179	0.479589	0.70424	activating transcription factor 7
ATF7IP	2029.41	0.0417999	2.28997	1.0686	0.0957206	0.022023	0.0981869	activating transcription factor 7 interacting protein
ATF7IP2	108.302	0.154037	-0.506718	0.947335	-0.0780532	0.612352	0.794053	activating transcription factor 7 interacting protein 2
ATG10	66.8179	0.186375	-0.961393	0.883205	-0.17918	0.336354	0.58199	autophagy related 10
ATG101	982.401	0.0605492	1.6064	1.06974	0.097266	0.108187	0.292682	autophagy related 101
ATG12	1068.1	0.0544996	-0.760637	0.971675	-0.0414544	0.446874	0.678224	autophagy related 12
ATG13	1607.42	0.044199	-1.04442	0.968509	-0.0461624	0.296291	0.542386	autophagy related 13
ATG14	369.902	0.0873685	1.68073	1.10714	0.146843	0.0928149	0.26366	autophagy related 14
ATG16L1	679.781	0.0611343	-5.35953	0.796833	-0.327652	8.34e-08	2.93e-06	autophagy related 16 like 1
ATG16L2	134.327	0.15097	0.238346	1.02526	0.0359832	0.811613	0.913467	autophagy related 16 like 2
ATG2A	688.605	0.0745177	-0.465983	0.976218	-0.034724	0.641227	0.813167	autophagy related 2A
ATG2B	1003.29	0.0637153	2.9094	1.13711	0.185373	0.00362126	0.0254218	autophagy related 2B
ATG3	2176.77	0.0388908	1.08027	1.02955	0.0420124	0.280024	0.524781	autophagy related 3
ATG4A	1135.62	0.0598405	-2.41133	0.904821	-0.144295	0.0158943	0.0774314	autophagy related 4A cysteine peptidase
ATG4B	741.316	0.0656772	-0.561005	0.974784	-0.0368453	0.574794	0.768764	autophagy related 4B cysteine peptidase
ATG4C	251.048	0.0953585	1.93685	1.13658	0.184695	0.0527638	0.180077	autophagy related 4C cysteine peptidase
ATG4D	203.961	0.110394	-1.88679	0.865562	-0.208292	0.059188	0.194657	autophagy related 4D cysteine peptidase
ATG5	1108.39	0.0544886	-0.690909	0.974243	-0.0376467	0.489623	0.711472	autophagy related 5
ATG7	689.683	0.0661139	1.67147	1.07961	0.110507	0.0946297	0.26664	autophagy related 7
ATG9A	1317.2	0.047605	2.82479	1.09769	0.134474	0.00473111	0.0314384	autophagy related 9A
ATIC	2169.32	0.0396088	3.30636	1.09502	0.130961	0.000945175	0.00889486	5-aminoimidazole-4-carboxamide ribonucleotide formyltransferase/IMP cyclohydrolase
ATL1	25.4372	0.298258	-0.0497529	0.989767	-0.0148392	0.960319	0.985146	atlastin GTPase 1
ATL2	980.968	0.0603143	1.55378	1.06711	0.0937153	0.120236	0.312963	atlastin GTPase 2
ATL3	1519.62	0.0489299	2.07246	1.07282	0.101405	0.0382227	0.14494	atlastin GTPase 3
ATM	1099.26	0.0628127	-0.37258	0.983909	-0.0234028	0.709461	0.855234	ATM serine/threonine kinase
ATMIN	1102.99	0.0555552	0.665243	1.02595	0.0369577	0.505895	0.723568	ATM interactor
ATN1	2769.68	0.0400688	-3.59371	0.905009	-0.143995	0.000326005	0.00371875	atrophin 1
ATOH8	171.24	0.128501	-0.769419	0.933763	-0.0988709	0.441645	0.674181	atonal bHLH transcription factor 8
ATOX1	934.211	0.0604904	-0.0199729	0.999163	-0.00120817	0.984065	0.994362	antioxidant 1 copper chaperone
ATP10A	267.126	0.105816	1.57836	1.12273	0.167016	0.114482	0.303081	ATPase phospholipid transporting 10A (putative)
ATP10D	1344.95	0.0473441	-0.868481	0.971902	-0.0411175	0.385131	0.626428	ATPase phospholipid transporting 10D (putative)
ATP11A	2950.19	0.043531	0.132386	1.004	0.00576291	0.894679	0.953884	ATPase phospholipid transporting 11A
ATP11B	1544.18	0.04591	1.00327	1.03244	0.0460603	0.315728	0.561805	ATPase phospholipid transporting 11B (putative)
ATP11C	1091.22	0.0597085	-2.32268	0.908347	-0.138684	0.0201961	0.0921897	ATPase phospholipid transporting 11C
ATP13A1	1036.81	0.0591631	1.02934	1.04312	0.0608987	0.303322	0.548925	ATPase 13A1
ATP13A2	716.554	0.0629035	-0.146658	0.993626	-0.0092253	0.883402	0.948652	ATPase cation transporting 13A2
ATP13A3	6275.53	0.088415	4.74904	1.33782	0.419886	2.04e-06	5.04e-05	ATPase 13A3
ATP13A4	2.00826	1.09803	1.04211	2.21035	1.14427	0.297359	0.543213	ATPase 13A4
ATP1A1	12987.4	0.024845	2.58771	1.04557	0.0642917	0.00966168	0.053935	ATPase Na+/K+ transporting subunit alpha 1
ATP1A3	4.75868	0.69154	0.445704	1.23818	0.308222	0.655811	0.82208	ATPase Na+/K+ transporting subunit alpha 3
ATP1B1	3136.61	0.0585755	5.88402	1.26985	0.344659	4e-09	1.9e-07	ATPase Na+/K+ transporting subunit beta 1
ATP1B3	3797.61	0.0383487	0.47317	1.01266	0.0181455	0.636092	0.80916	ATPase Na+/K+ transporting subunit beta 3
ATP23	39.1556	0.25856	-0.232872	0.959124	-0.0602115	0.815861	0.915356	ATP23 metallopeptidase and ATP synthase assembly factor homolog
ATP2A1	9.69293	0.526384	-0.807505	0.744809	-0.425058	0.419375	0.656299	ATPase sarcoplasmic/endoplasmic reticulum Ca2+ transporting 1
ATP2A2	6676.22	0.0281171	2.84434	1.057	0.0799745	0.00445042	0.0299013	ATPase sarcoplasmic/endoplasmic reticulum Ca2+ transporting 2
ATP2A3	20.1345	0.351147	2.94084	2.0458	1.03267	0.00327325	0.0236217	ATPase sarcoplasmic/endoplasmic reticulum Ca2+ transporting 3
ATP2B1	734.637	0.0624419	3.81025	1.17929	0.237919	0.000138827	0.00185031	ATPase plasma membrane Ca2+ transporting 1
ATP2B2	1.61653	1.26426	0.951133	2.30135	1.20248	0.341537	0.586908	ATPase plasma membrane Ca2+ transporting 2
ATP2B4	2979.82	0.0399504	3.4306	1.09966	0.137054	0.000602256	0.00621349	ATPase plasma membrane Ca2+ transporting 4
ATP2C1	2335.78	0.0398556	6.83208	1.20773	0.272296	8.37e-12	6.4e-10	ATPase secretory pathway Ca2+ transporting 1
ATP2C2	1.46966	1.45884	-2.16401	0.112116	-3.15693	0.0304638	0.123558	ATPase secretory pathway Ca2+ transporting 2
ATP5F1A	9423.06	0.0339641	-2.98423	0.932156	-0.101357	0.00284297	0.02126	ATP synthase F1 subunit alpha
ATP5F1B	15868	0.0274086	-0.425124	0.991956	-0.0116521	0.670746	0.83082	ATP synthase F1 subunit beta
ATP5F1C	3146.04	0.0445321	-2.81448	0.916791	-0.125334	0.00488568	0.0322807	ATP synthase F1 subunit gamma
ATP5F1D	657.601	0.06994	-1.70226	0.92079	-0.119056	0.0887063	0.256239	ATP synthase F1 subunit delta
ATP5F1E	2844.72	0.0414016	-1.27097	0.964184	-0.0526201	0.20374	0.436836	ATP synthase F1 subunit epsilon
ATP5IF1	931.83	0.0594359	-6.10474	0.777632	-0.362841	1.03e-09	5.47e-08	ATP synthase inhibitory factor subunit 1
ATP5MC1	1224.46	0.0520034	-1.58883	0.944338	-0.0826243	0.1121	0.299219	ATP synthase membrane subunit c locus 1
ATP5MC2	2803.68	0.0404714	-2.11559	0.942379	-0.0856209	0.0343794	0.135112	ATP synthase membrane subunit c locus 2
ATP5MC3	2139.33	0.040662	-2.22236	0.939285	-0.0903656	0.0262591	0.111851	ATP synthase membrane subunit c locus 3
ATP5ME	806.451	0.0609128	-1.80726	0.926533	-0.110085	0.0707224	0.220758	ATP synthase membrane subunit e
ATP5MF	395.607	0.0805629	0.559498	1.03174	0.0450748	0.575822	0.769361	ATP synthase membrane subunit f
ATP5MG	2039.01	0.044038	-3.5749	0.89662	-0.157431	0.000350361	0.00395128	ATP synthase membrane subunit g
ATP5MJ	820.387	0.0570328	-0.614296	0.976008	-0.035035	0.53902	0.74379	ATP synthase membrane subunit j
ATP5MK	1306.45	0.0549374	-1.38314	0.948693	-0.0759862	0.166621	0.385086	ATP synthase membrane subunit k
ATP5PB	3178.32	0.04008	-0.235487	0.993479	-0.00943829	0.813831	0.914135	ATP synthase peripheral stalk-membrane subunit b
ATP5PD	1395.58	0.0679217	-2.50883	0.888594	-0.170404	0.0121133	0.0634981	ATP synthase peripheral stalk subunit d
ATP5PF	1160.96	0.0563469	-1.0908	0.958292	-0.061463	0.275362	0.519994	ATP synthase peripheral stalk subunit F6
ATP5PO	1896.59	0.043177	-2.63373	0.924204	-0.113717	0.0084452	0.0488881	ATP synthase peripheral stalk subunit OSCP
ATP6AP1	3087.03	0.0402447	1.5048	1.04287	0.0605602	0.132376	0.333165	ATPase H+ transporting accessory protein 1
ATP6AP1L	12.2997	0.506764	0.965725	1.40386	0.489395	0.334182	0.580142	ATPase H+ transporting accessory protein 1 like
ATP6AP2	2244.45	0.0430254	1.58126	1.04829	0.0680345	0.113818	0.301896	ATPase H+ transporting accessory protein 2
ATP6V0A1	960.259	0.0589907	-2.45308	0.904562	-0.144709	0.0141639	0.0715541	ATPase H+ transporting V0 subunit a1
ATP6V0A2	571.062	0.0750981	1.65208	1.0898	0.124068	0.0985177	0.274604	ATPase H+ transporting V0 subunit a2
ATP6V0A4	11.5784	0.447227	0.499259	1.16739	0.223282	0.617597	0.797135	ATPase H+ transporting V0 subunit a4
ATP6V0B	1506.31	0.0584896	-0.792813	0.968369	-0.0463713	0.427887	0.663653	ATPase H+ transporting V0 subunit b
ATP6V0C	2901.3	0.0425368	-1.13112	0.9672	-0.0481143	0.258003	0.500401	ATPase H+ transporting V0 subunit c
ATP6V0D1	1830.44	0.0445014	0.557081	1.01733	0.0247909	0.577472	0.770132	ATPase H+ transporting V0 subunit d1
ATP6V0E1	3049.92	0.0418573	-1.97737	0.944244	-0.0827676	0.0479993	0.168907	ATPase H+ transporting V0 subunit e1
ATP6V0E2	307.576	0.0915834	-2.77081	0.838708	-0.25376	0.00559172	0.0357912	ATPase H+ transporting V0 subunit e2
ATP6V1A	1847.55	0.042843	-3.16916	0.91018	-0.135776	0.00152882	0.0131279	ATPase H+ transporting V1 subunit A
ATP6V1B2	4643.36	0.0356867	0.773093	1.01931	0.0275891	0.439468	0.672331	ATPase H+ transporting V1 subunit B2
ATP6V1C1	1661.02	0.0418794	1.32805	1.0393	0.0556179	0.184162	0.410994	ATPase H+ transporting V1 subunit C1
ATP6V1D	1473.5	0.0451153	3.05173	1.10013	0.13768	0.00227528	0.0180147	ATPase H+ transporting V1 subunit D
ATP6V1E1	2165.96	0.0446086	1.43527	1.04538	0.0640254	0.15121	0.36199	ATPase H+ transporting V1 subunit E1
ATP6V1E2	47.7348	0.237178	0.486362	1.08324	0.115354	0.62671	0.80329	ATPase H+ transporting V1 subunit E2
ATP6V1F	1512.9	0.0478809	-0.400888	0.986783	-0.0191949	0.688502	0.84211	ATPase H+ transporting V1 subunit F
ATP6V1FNB	7.84477	0.540845	-1.08676	0.665371	-0.587769	0.277143	0.521698	ATP6V1F neighbor
ATP6V1G1	1473.56	0.0499523	-3.93036	0.872768	-0.19633	8.48e-05	0.00121042	ATPase H+ transporting V1 subunit G1
ATP6V1G2	6.61432	0.56982	0.499685	1.21818	0.284731	0.617297	0.797044	ATPase H+ transporting V1 subunit G2
ATP6V1H	865.486	0.0598483	0.0693042	1.00288	0.00414774	0.944747	0.977451	ATPase H+ transporting V1 subunit H
ATP7A	455.389	0.0802532	0.593997	1.03359	0.0476702	0.552514	0.753271	ATPase copper transporting alpha
ATP7B	171.501	0.115852	-2.70302	0.804883	-0.31315	0.00687129	0.0416826	ATPase copper transporting beta
ATP8A1	73.7372	0.178599	-2.92854	0.695907	-0.523034	0.00340563	0.0242751	ATPase phospholipid transporting 8A1
ATP8A2	61.6358	0.211444	0.624619	1.09587	0.132072	0.532221	0.73965	ATPase phospholipid transporting 8A2
ATP8B1	1020.97	0.069261	-4.21211	0.816919	-0.291735	2.53e-05	0.00043557	ATPase phospholipid transporting 8B1
ATP8B2	1791.86	0.0412221	0.981967	1.02846	0.0404787	0.326116	0.572131	ATPase phospholipid transporting 8B2
ATP8B3	21.6438	0.346152	-0.889774	0.807763	-0.307997	0.373587	0.617532	ATPase phospholipid transporting 8B3
ATP9A	930.813	0.0736364	-0.9814	0.951142	-0.0722668	0.326395	0.572404	ATPase phospholipid transporting 9A (putative)
ATP9B	292.569	0.0979829	-1.89177	0.879429	-0.185361	0.0585216	0.193195	ATPase phospholipid transporting 9B (putative)
ATPAF1	587.639	0.067023	-2.19272	0.90315	-0.146962	0.0283278	0.117776	ATP synthase mitochondrial F1 complex assembly factor 1
ATPAF2	157.712	0.121369	0.102168	1.00863	0.0124001	0.918623	0.965702	ATP synthase mitochondrial F1 complex assembly factor 2
ATPSCKMT	117.2	0.139474	-1.05204	0.903295	-0.146732	0.292783	0.538955	ATP synthase c subunit lysine N-methyltransferase
ATR	1168.62	0.0530433	2.56919	1.09907	0.136279	0.0101936	0.0561669	ATR serine/threonine kinase
ATRAID	1125.68	0.0524705	-1.86118	0.93455	-0.097657	0.0627188	0.202548	all-trans retinoic acid induced differentiation factor
ATRIP	258.574	0.102883	1.2482	1.09309	0.128418	0.211959	0.447026	ATR interacting protein
ATRN	1550.49	0.0572419	1.24976	1.05084	0.0715387	0.211387	0.446158	attractin
ATRX	1659.23	0.0564326	-0.927413	0.964373	-0.0523364	0.353712	0.59904	ATRX chromatin remodeler
ATXN1	483.856	0.0816979	-2.7552	0.855539	-0.225094	0.00586555	0.0369662	ataxin 1
ATXN10	1473.43	0.047475	15.8214	1.6831	0.751122	2.21e-56	3.86e-53	ataxin 10
ATXN1L	2320.53	0.0481395	0.273898	1.00918	0.0131853	0.784163	0.899834	ataxin 1 like
ATXN2	1218	0.0533263	1.09863	1.04144	0.058586	0.271928	0.51663	ataxin 2
ATXN2L	3444.12	0.0421208	1.38083	1.04114	0.0581617	0.167332	0.386372	ataxin 2 like
ATXN3	342.728	0.0917324	-0.346534	0.978207	-0.0317884	0.728941	0.867455	ataxin 3
ATXN7	848.583	0.0578467	0.628806	1.02553	0.0363743	0.529476	0.738114	ataxin 7
ATXN7L1	270.432	0.0934589	1.4889	1.10126	0.139151	0.136515	0.339957	ataxin 7 like 1
ATXN7L2	79.1406	0.167608	0.382787	1.04547	0.064158	0.701878	0.850435	ataxin 7 like 2
ATXN7L3	1864.18	0.0432774	-1.15595	0.965919	-0.0500265	0.247701	0.489637	ataxin 7 like 3
ATXN7L3B	1978.55	0.043036	0.764427	1.02307	0.0328979	0.444613	0.676322	ataxin 7 like 3B
AUH	226.235	0.102114	-0.159366	0.988784	-0.0162734	0.873381	0.944195	AU RNA binding methylglutaconyl-CoA hydratase
AUNIP	99.4866	0.16201	-0.479102	0.94762	-0.0776194	0.631866	0.806509	aurora kinase A and ninein interacting protein
AUP1	2011.51	0.0477553	1.29857	1.04392	0.0620138	0.19409	0.423115	AUP1 lipid droplet regulating VLDL assembly factor
AURKA	1071.36	0.0535453	-1.71859	0.938207	-0.0920223	0.0856894	0.250732	aurora kinase A
AURKAIP1	1470.12	0.049383	0.253339	1.00871	0.0125107	0.800006	0.908182	aurora kinase A interacting protein 1
AURKB	771.245	0.0584908	-1.82113	0.928826	-0.106519	0.0685877	0.216031	aurora kinase B
AURKC	15.9355	0.379275	-0.195379	0.949933	-0.0741023	0.845097	0.931212	aurora kinase C
AUTS2	15.3475	0.384555	-0.392984	0.900549	-0.151124	0.694331	0.845706	activator of transcription and developmental regulator AUTS2
AVEN	398.562	0.0824127	2.95002	1.18355	0.243119	0.00317752	0.0230984	apoptosis and caspase activation inhibitor
AVIL	6.84522	0.645227	0.260483	1.12355	0.16807	0.794492	0.905121	advillin
AVL9	1229.4	0.0499314	2.69315	1.09769	0.134473	0.00707798	0.0426056	AVL9 cell migration associated
AVPI1	108.485	0.151641	-2.88974	0.738053	-0.438204	0.00385557	0.0265843	arginine vasopressin induced 1
AXIN1	634.184	0.0720198	3.2415	1.17564	0.233452	0.00118904	0.010687	axin 1
AXIN2	35.8737	0.254677	0.147555	1.02639	0.0375788	0.882694	0.948404	axin 2
AXL	7719.93	0.0374616	6.79117	1.19285	0.254408	1.11e-11	8.33e-10	AXL receptor tyrosine kinase
AZGP1	1.39996	3.41061	-1.15084	0.0658312	-3.92508	0.249796	0.491755	alpha-2-glycoprotein 1, zinc-binding
AZI2	1145.61	0.0490973	4.58427	1.16884	0.225075	4.56e-06	0.000102345	5-azacytidine induced 2
AZIN1	1994.29	0.0440288	-0.213528	0.993505	-0.00940139	0.830915	0.924212	antizyme inhibitor 1
AZIN2	39.0996	0.249186	1.74067	1.35074	0.43375	0.0817422	0.242596	antizyme inhibitor 2
B2M	78304.7	0.0273306	-0.628465	0.988165	-0.0171763	0.5297	0.73825	beta-2-microglobulin
B3GALNT1	1114.42	0.0530402	0.373372	1.01382	0.0198037	0.708872	0.854968	beta-1,3-N-acetylgalactosaminyltransferase 1 (globoside blood group)
B3GALNT2	822.827	0.0577521	-0.340446	0.986464	-0.0196615	0.733521	0.869963	beta-1,3-N-acetylgalactosaminyltransferase 2
B3GALT4	25.0269	0.30872	-0.635411	0.872868	-0.196164	0.525161	0.736347	beta-1,3-galactosyltransferase 4
B3GALT6	444.105	0.0744612	2.41926	1.13299	0.180141	0.015552	0.0762438	beta-1,3-galactosyltransferase 6
B3GALT9	18.0544	0.36514	2.44338	1.85598	0.892177	0.0145503	0.0728978	beta-1,3-galactosyltransferase 9
B3GAT3	625.09	0.0669014	-0.024439	0.998867	-0.001635	0.980502	0.99352	beta-1,3-glucuronyltransferase 3
B3GLCT	246.082	0.100954	-1.44301	0.903955	-0.145677	0.149018	0.358684	beta 3-glucosyltransferase
B3GNT2	1242.11	0.0507239	2.10907	1.07697	0.10698	0.0349386	0.136556	UDP-GlcNAc:betaGal beta-1,3-N-acetylglucosaminyltransferase 2
B3GNT3	5.73754	0.959627	-3.53783	0.0950616	-3.39499	0.000403435	0.0044631	UDP-GlcNAc:betaGal beta-1,3-N-acetylglucosaminyltransferase 3
B3GNT5	2154.18	0.0467513	6.26972	1.22529	0.293117	3.62e-10	2.09e-08	UDP-GlcNAc:betaGal beta-1,3-N-acetylglucosaminyltransferase 5
B3GNT7	89.6553	0.187988	3.16926	1.51129	0.595782	0.00152829	0.0131279	UDP-GlcNAc:betaGal beta-1,3-N-acetylglucosaminyltransferase 7
B3GNT8	68.7744	0.187788	0.804914	1.11046	0.151154	0.420869	0.657382	UDP-GlcNAc:betaGal beta-1,3-N-acetylglucosaminyltransferase 8
B3GNT9	138.372	0.139008	2.20517	1.23673	0.306536	0.0274423	0.115264	UDP-GlcNAc:betaGal beta-1,3-N-acetylglucosaminyltransferase 9
B3GNTL1	111.32	0.146574	-1.0278	0.900846	-0.150648	0.304046	0.549469	UDP-GlcNAc:betaGal beta-1,3-N-acetylglucosaminyltransferase like 1
B4GALNT1	2.62976	0.957865	0.137937	1.09591	0.132125	0.89029	0.951769	beta-1,4-N-acetyl-galactosaminyltransferase 1
B4GALNT3	10.1361	0.504789	-1.10088	0.680321	-0.555713	0.270948	0.515612	beta-1,4-N-acetyl-galactosaminyltransferase 3
B4GALNT4	19.4329	0.45906	-1.0914	0.706609	-0.501017	0.275098	0.519711	beta-1,4-N-acetyl-galactosaminyltransferase 4
B4GALT1	3914.39	0.0322339	0.467113	1.01049	0.0150569	0.640419	0.81266	beta-1,4-galactosyltransferase 1
B4GALT2	1278.85	0.0482255	2.0883	1.0723	0.10071	0.0367704	0.141397	beta-1,4-galactosyltransferase 2
B4GALT3	768.056	0.0622351	1.01488	1.04475	0.0631611	0.310163	0.556409	beta-1,4-galactosyltransferase 3
B4GALT4	281.746	0.0926865	2.93358	1.2074	0.271903	0.00335079	0.0239701	beta-1,4-galactosyltransferase 4
B4GALT5	4568.52	0.0439777	-3.34988	0.902926	-0.14732	0.000808461	0.00787981	beta-1,4-galactosyltransferase 5
B4GALT6	403.152	0.0878927	1.23217	1.07796	0.108299	0.217886	0.453959	beta-1,4-galactosyltransferase 6
B4GALT7	462.022	0.0799152	-0.681944	0.96293	-0.0544976	0.495275	0.715654	beta-1,4-galactosyltransferase 7
B4GAT1	325.216	0.0994969	1.63758	1.11956	0.162934	0.101509	0.279743	beta-1,4-glucuronyltransferase 1
B9D1	303.419	0.0910866	0.770991	1.04988	0.0702269	0.440712	0.673496	B9 domain containing 1
B9D2	83.127	0.179695	0.546451	1.07043	0.0981945	0.584756	0.774779	B9 domain containing 2
BAALC	9.35154	0.51199	0.255618	1.09496	0.130874	0.798246	0.907007	BAALC binder of MAP3K1 and KLF4
BABAM1	1789.69	0.0434928	-1.07506	0.96811	-0.0467574	0.282347	0.527025	BRISC and BRCA1 A complex member 1
BABAM2	542.079	0.066284	-3.7889	0.84023	-0.251143	0.000151319	0.00198266	BRISC and BRCA1 A complex member 2
BACE1	763.87	0.0731705	1.29608	1.06794	0.0948348	0.194948	0.424588	beta-secretase 1
BACE2	1298.88	0.0522817	-0.143603	0.994809	-0.00750784	0.885814	0.949764	beta-secretase 2
BACH1	945.912	0.0573829	5.03269	1.22162	0.28879	4.84e-07	1.38e-05	BTB domain and CNC homolog 1
BACH2	43.4371	0.237218	0.118577	1.01969	0.0281287	0.90561	0.958024	BTB domain and CNC homolog 2
BAD	473.02	0.0902307	-1.95989	0.884637	-0.176843	0.0500083	0.173781	BCL2 associated agonist of cell death
BAG1	1627.53	0.0541467	-1.14321	0.958001	-0.0619012	0.25295	0.495513	BAG cochaperone 1
BAG2	516.396	0.0895405	2.43779	1.16335	0.218281	0.0147774	0.0736385	BAG cochaperone 2
BAG3	2673.39	0.0434028	-1.60289	0.952922	-0.0695698	0.108959	0.293821	BAG cochaperone 3
BAG4	493.548	0.071006	0.328449	1.0163	0.0233218	0.742572	0.876041	BAG cochaperone 4
BAG5	1320.79	0.0504562	2.2228	1.08084	0.112154	0.0262293	0.111788	BAG cochaperone 5
BAG6	3915.82	0.0338238	-1.37077	0.968373	-0.0463646	0.170448	0.390693	BAG cochaperone 6
BAHCC1	657.993	0.0776775	0.375064	1.0204	0.029134	0.707613	0.854263	BAH domain and coiled-coil containing 1
BAHD1	725.112	0.0644561	1.23302	1.05663	0.0794759	0.217567	0.453555	bromo adjacent homology domain containing 1
BAIAP2	108.15	0.153659	-0.803424	0.917988	-0.123453	0.42173	0.657975	BAR/IMD domain containing adaptor protein 2
BAIAP2L1	28.7321	0.317917	-3.84642	0.428438	-1.22284	0.000119858	0.00162357	BAR/IMD domain containing adaptor protein 2 like 1
BAIAP2L2	14.5973	0.419088	2.1609	1.87333	0.905608	0.0307028	0.124022	BAR/IMD domain containing adaptor protein 2 like 2
BAIAP3	7.47795	0.563722	0.023069	1.00905	0.0130045	0.981595	0.99352	BAI1 associated protein 3
BAK1	1612.24	0.0535421	3.01584	1.11843	0.161474	0.00256269	0.0196656	BCL2 antagonist/killer 1
BAMBI	101.998	0.163821	-1.38181	0.854783	-0.226369	0.16703	0.38593	BMP and activin membrane bound inhibitor
BANF1	2147.21	0.042529	0.424483	1.01259	0.0180528	0.671214	0.830955	BAF nuclear assembly factor 1
BANK1	22.416	0.322309	1.34179	1.34954	0.432471	0.179664	0.403932	B cell scaffold protein with ankyrin repeats 1
BANP	301.233	0.0910216	1.27068	1.08347	0.115659	0.203843	0.436981	BTG3 associated nuclear protein
BAP1	1729.33	0.0413115	-2.03443	0.943408	-0.0840456	0.0419078	0.154334	BRCA1 associated protein 1
BARD1	307.294	0.0958649	-2.10206	0.869638	-0.201513	0.0355484	0.137993	BRCA1 associated RING domain 1
BARX1	4.26417	0.750323	0.933827	1.62526	0.700672	0.350393	0.595501	BARX homeobox 1
BARX2	4.13607	1.28641	-3.67594	0.0377137	-4.72877	0.000236974	0.00286757	BARX homeobox 2
BASP1	4887.59	0.0459783	2.5102	1.08329	0.115415	0.0120661	0.0633216	brain abundant membrane attached signal protein 1
BATF	3.33632	0.925646	0.833827	1.70743	0.771828	0.404379	0.643384	basic leucine zipper ATF-like transcription factor
BATF2	2427.56	0.0502035	0.350367	1.01227	0.0175897	0.726063	0.865732	basic leucine zipper ATF-like transcription factor 2
BATF3	164.934	0.143035	4.47368	1.55821	0.639894	7.69e-06	0.00015841	basic leucine zipper ATF-like transcription factor 3
BAX	2022.91	0.0400473	-5.91039	0.848687	-0.236695	3.41e-09	1.63e-07	BCL2 associated X, apoptosis regulator
BAZ1A	4577.18	0.0413317	1.92322	1.05664	0.0794898	0.054453	0.184038	bromodomain adjacent to zinc finger domain 1A
BAZ1B	3641.42	0.0354247	7.18461	1.19293	0.254513	6.74e-13	6.06e-11	bromodomain adjacent to zinc finger domain 1B
BAZ2A	4874.59	0.0316204	-0.266515	0.994176	-0.00842732	0.789843	0.902899	bromodomain adjacent to zinc finger domain 2A
BAZ2B	703.42	0.0739348	-0.916174	0.954133	-0.0677371	0.359576	0.60573	bromodomain adjacent to zinc finger domain 2B
BBC3	803.845	0.0658542	1.98979	1.09508	0.131036	0.0466142	0.165494	BCL2 binding component 3
BBIP1	365.641	0.0886864	1.48847	1.09582	0.132007	0.136628	0.340124	BBSome interacting protein 1
BBLN	322.956	0.0851107	-1.17943	0.932786	-0.100382	0.238228	0.478241	bublin coiled coil protein
BBOF1	23.1766	0.309736	-0.263422	0.945015	-0.0815912	0.792225	0.904504	basal body orientation factor 1
BBS1	224.976	0.109371	-1.76559	0.874722	-0.193103	0.0774647	0.234346	Bardet-Biedl syndrome 1
BBS10	513.529	0.0724697	-1.14761	0.943983	-0.083167	0.251129	0.493333	Bardet-Biedl syndrome 10
BBS12	125.263	0.143691	-0.294952	0.97105	-0.0423821	0.768031	0.889679	Bardet-Biedl syndrome 12
BBS2	563.792	0.0720952	-1.54374	0.925756	-0.111297	0.12265	0.31711	Bardet-Biedl syndrome 2
BBS4	137.795	0.143981	-0.000422907	0.999958	-6.09e-05	0.999663	0.999734	Bardet-Biedl syndrome 4
BBS5	245.405	0.101622	0.135474	1.00959	0.0137672	0.892237	0.952789	Bardet-Biedl syndrome 5
BBS7	718.657	0.0721927	-2.04559	0.902703	-0.147677	0.0407965	0.151241	Bardet-Biedl syndrome 7
BBS9	160.344	0.125513	-1.20772	0.900261	-0.151585	0.227154	0.464684	Bardet-Biedl syndrome 9
BBX	2146.44	0.0400962	-1.02372	0.971949	-0.0410472	0.305969	0.551654	BBX high mobility group box domain containing
BCAM	339.168	0.0887569	-0.36758	0.97764	-0.0326253	0.713186	0.857424	basal cell adhesion molecule (Lutheran blood group)
BCAN	2.2571	1.12525	-0.283823	0.801419	-0.319372	0.776546	0.895194	brevican
BCAP29	19.2863	0.387818	-0.451149	0.88579	-0.174964	0.651882	0.819885	B cell receptor associated protein 29
BCAP31	3439.44	0.0372713	2.54426	1.06794	0.0948277	0.010951	0.0590497	B cell receptor associated protein 31
BCAR1	5316.6	0.0422739	0.793886	1.02354	0.0335606	0.427262	0.663194	BCAR1 scaffold protein, Cas family member
BCAR3	1626.03	0.0469324	-1.03293	0.966956	-0.0484779	0.301636	0.547671	BCAR3 adaptor protein, NSP family member
BCAS2	870.659	0.0546666	0.456314	1.01744	0.0249451	0.648164	0.817424	BCAS2 pre-mRNA processing factor
BCAS3	146.628	0.130646	0.0427392	1.00388	0.00558371	0.965909	0.987607	BCAS3 microtubule associated cell migration factor
BCAS4	36.8244	0.253644	-0.635996	0.894209	-0.161316	0.524779	0.736139	breast carcinoma amplified sequence 4
BCAT1	3745.9	0.0412693	1.6705	1.04895	0.0689405	0.09482	0.26696	branched chain amino acid transaminase 1
BCAT2	505.27	0.0817964	-4.08996	0.793035	-0.334544	4.31e-05	0.000689919	branched chain amino acid transaminase 2
BCCIP	2402.55	0.0541165	1.05439	1.04034	0.0570602	0.291702	0.537696	BRCA2 and CDKN1A interacting protein
BCDIN3D	85.8609	0.170731	-0.27787	0.967651	-0.047441	0.781112	0.897857	BCDIN3 domain containing RNA methyltransferase
BCHE	20.4873	0.327285	-0.613455	0.870083	-0.200774	0.539576	0.74408	butyrylcholinesterase
BCKDHA	511.661	0.0713474	-1.16989	0.943786	-0.0834689	0.242043	0.483185	branched chain keto acid dehydrogenase E1 subunit alpha
BCKDHB	176.346	0.122532	-3.5392	0.740378	-0.433667	0.000401342	0.00444913	branched chain keto acid dehydrogenase E1 subunit beta
BCKDK	1455.49	0.0475125	-0.124786	0.995899	-0.00592888	0.900693	0.955871	branched chain keto acid dehydrogenase kinase
BCL10	1668.19	0.0471342	2.24999	1.07628	0.106051	0.0244499	0.106186	BCL10 immune signaling adaptor
BCL2	33.3534	0.264127	0.560658	1.1081	0.148085	0.575031	0.768842	BCL2 apoptosis regulator
BCL2A1	438.899	0.111629	7.54918	1.79341	0.842704	4.38e-14	4.75e-12	BCL2 related protein A1
BCL2L1	3613.98	0.0365776	-2.46134	0.939503	-0.0900298	0.0138419	0.070349	BCL2 like 1
BCL2L10	13.9761	0.444496	0.947615	1.33905	0.421211	0.343325	0.588275	BCL2 like 10
BCL2L11	140.719	0.132082	-1.30766	0.887169	-0.172719	0.190987	0.4201	BCL2 like 11
BCL2L12	418.243	0.085224	-0.0373156	0.997798	-0.00318018	0.970233	0.989756	BCL2 like 12
BCL2L13	2870.39	0.0357933	-0.602571	0.985161	-0.021568	0.546794	0.749667	BCL2 like 13
BCL2L14	38.8746	0.260176	4.61599	2.29894	1.20097	3.91e-06	9.02e-05	BCL2 like 14
BCL2L15	1.73451	1.16669	0.730397	1.80518	0.852146	0.465148	0.693192	BCL2 like 15
BCL2L2	749.71	0.0647698	0.961872	1.04413	0.0623002	0.336114	0.581829	BCL2 like 2
BCL3	672.534	0.0716247	0.624837	1.03151	0.0447538	0.532078	0.739525	BCL3 transcription coactivator
BCL6	602.685	0.0728519	-3.32644	0.845375	-0.242337	0.000879629	0.00840293	BCL6 transcription repressor
BCL6B	3308.62	0.0525329	0.832962	1.0308	0.0437579	0.404866	0.643424	BCL6B transcription repressor
BCL7A	295.079	0.0932587	1.36205	1.09204	0.127023	0.173181	0.394837	BAF chromatin remodeling complex subunit BCL7A
BCL7B	894.261	0.0543709	-0.2464	0.990757	-0.013397	0.805373	0.910897	BAF chromatin remodeling complex subunit BCL7B
BCL7C	548.242	0.0744449	-0.326051	0.983316	-0.0242728	0.744386	0.876636	BAF chromatin remodeling complex subunit BCL7C
BCL9	298.901	0.0909447	-1.51861	0.908709	-0.13811	0.128861	0.327215	BCL9 transcription coactivator
BCL9L	2240.91	0.0462406	0.448937	1.01449	0.0207591	0.653477	0.820928	BCL9 like
BCLAF1	2809.25	0.0409036	-0.516989	0.985449	-0.0211467	0.605164	0.789428	BCL2 associated transcription factor 1
BCLAF3	180.762	0.131698	0.283257	1.02619	0.0373044	0.77698	0.895328	BCLAF1 and THRAP3 family member 3
BCO1	8.92179	0.526952	-0.589429	0.806306	-0.310601	0.555573	0.75561	beta-carotene oxygenase 1
BCO2	5.59012	0.652489	-1.30271	0.554784	-0.850003	0.192675	0.421946	beta-carotene oxygenase 2
BCOR	1386.03	0.0485312	2.99939	1.10616	0.145564	0.00270517	0.0204436	BCL6 corepressor
BCORL1	397.783	0.0779051	-1.89027	0.902963	-0.147262	0.0587215	0.193717	BCL6 corepressor like 1
BCR	3331.45	0.0370055	-0.729142	0.981471	-0.0269822	0.465915	0.694039	BCR activator of RhoGEF and GTPase
BCS1L	679.109	0.0668689	0.772467	1.03645	0.051654	0.439838	0.672677	BCS1 homolog, ubiquinol-cytochrome c reductase complex chaperone
BDH1	91.3065	0.162542	0.0879796	1.00996	0.0143004	0.929893	0.970226	3-hydroxybutyrate dehydrogenase 1
BDH2	496.991	0.0721092	-2.43199	0.885541	-0.175369	0.0150161	0.0744815	3-hydroxybutyrate dehydrogenase 2
BDKRB2	49.2662	0.224717	1.40829	1.24528	0.316468	0.159044	0.373681	bradykinin receptor B2
BDNF	245.981	0.125635	0.804104	1.07253	0.101024	0.421337	0.657595	brain derived neurotrophic factor
BDP1	2040.25	0.0407711	0.215496	1.00611	0.00878598	0.829381	0.923429	B double prime 1, subunit of RNA polymerase III transcription initiation factor IIIB
BEAN1	3.19637	1.00363	-1.41093	0.374736	-1.41605	0.158264	0.37283	brain expressed associated with NEDD4 1
BECN1	1663.7	0.0466204	-0.230098	0.992592	-0.0107273	0.818016	0.916204	beclin 1
BEGAIN	10.0549	0.517832	-0.0289549	0.989661	-0.0149937	0.976901	0.992579	brain enriched guanylate kinase associated
BEND3	157.207	0.121205	4.21886	1.42538	0.511348	2.46e-05	0.00042483	BEN domain containing 3
BEND4	3.34905	0.841653	0.657501	1.46753	0.553388	0.510859	0.727099	BEN domain containing 4
BEND6	35.5985	0.26492	-1.61888	0.742842	-0.428873	0.105474	0.287315	BEN domain containing 6
BEND7	207.274	0.107659	2.34064	1.19085	0.251992	0.0192509	0.0893755	BEN domain containing 7
BEST1	35.445	0.280752	2.87624	1.75019	0.80751	0.00402437	0.0275573	bestrophin 1
BEST3	22.2886	0.346885	-1.32732	0.72677	-0.460428	0.184402	0.411266	bestrophin 3
BEST4	2.62368	0.978918	-0.125846	0.918154	-0.123192	0.899854	0.95562	bestrophin 4
BET1	595.214	0.0653987	0.37439	1.01712	0.0244846	0.708114	0.854424	Bet1 golgi vesicular membrane trafficking protein
BET1L	1246.28	0.0601684	1.91933	1.08334	0.115483	0.0549421	0.184969	Bet1 golgi vesicular membrane trafficking protein like
BEX1	8.31099	0.553993	0.123977	1.04876	0.0686826	0.901333	0.956041	brain expressed X-linked 1
BEX2	41.404	0.244753	2.26724	1.46908	0.554913	0.0233757	0.102557	brain expressed X-linked 2
BEX3	4043.47	0.0336753	-5.87692	0.871814	-0.197907	4.18e-09	1.97e-07	brain expressed X-linked 3
BEX4	825.906	0.0589146	0.097456	1.00399	0.00574158	0.922364	0.967226	brain expressed X-linked 4
BEX5	49.149	0.212806	1.35308	1.2209	0.287944	0.176029	0.399172	brain expressed X-linked 5
BFAR	2053.83	0.0442781	2.25989	1.07182	0.100064	0.0238282	0.104028	bifunctional apoptosis regulator
BFSP1	25.3464	0.314606	-0.122745	0.973588	-0.0386163	0.902309	0.956484	beaded filament structural protein 1
BGN	5078.23	0.0405787	-0.208557	0.994151	-0.00846296	0.834794	0.92616	biglycan
BHLHA15	373.815	0.115392	5.66054	1.57263	0.653182	1.51e-08	6.31e-07	basic helix-loop-helix family member a15
BHLHE40	848.621	0.0561083	9.06417	1.42264	0.508575	1.26e-19	2.53e-17	basic helix-loop-helix family member e40
BHLHE41	54.3379	0.209424	0.431942	1.06471	0.0904591	0.665784	0.828098	basic helix-loop-helix family member e41
BHMT2	97.1607	0.155576	-1.69856	0.832628	-0.264256	0.0894012	0.257428	betaine--homocysteine S-methyltransferase 2
BICC1	2.46821	1.2297	-1.26472	0.340273	-1.55523	0.205971	0.439185	BicC family RNA binding protein 1
BICD1	479.419	0.0717896	-0.561402	0.972451	-0.0403029	0.574523	0.768737	BICD cargo adaptor 1
BICD2	1560.63	0.0496503	0.584813	1.02033	0.0290362	0.558673	0.757665	BICD cargo adaptor 2
BICDL2	1.08902	1.7308	-2.06391	0.0840719	-3.57223	0.0390258	0.146708	BICD family like cargo adaptor 2
BICRA	294.812	0.096715	-2.18434	0.863784	-0.211258	0.0289374	0.119561	BRD4 interacting chromatin remodeling complex associated protein
BICRAL	260.252	0.103636	1.15343	1.08639	0.119537	0.248733	0.490564	BRD4 interacting chromatin remodeling complex associated protein like
BID	1155.34	0.0531534	2.01936	1.07724	0.107336	0.0434499	0.158546	BH3 interacting domain death agonist
BIK	2.73069	0.894993	0.0209543	1.01308	0.0187539	0.983282	0.993987	BCL2 interacting killer
BIN1	1506.94	0.0538872	-2.80152	0.900647	-0.150966	0.0050863	0.0333217	bridging integrator 1
BIN2	1.8915	1.21313	1.21442	2.77647	1.47325	0.224586	0.462123	bridging integrator 2
BIN3	612.512	0.0686459	0.478071	1.02301	0.0328176	0.6326	0.807076	bridging integrator 3
BIRC2	3165.39	0.0510454	6.99916	1.281	0.357275	2.58e-12	2.12e-10	baculoviral IAP repeat containing 2
BIRC3	6759.15	0.171659	0.952914	1.12006	0.163576	0.340634	0.585867	baculoviral IAP repeat containing 3
BIRC5	1016.75	0.0602341	-3.28268	0.871922	-0.197729	0.00102825	0.0095349	baculoviral IAP repeat containing 5
BIRC6	3698.82	0.0467173	1.87472	1.06259	0.0875818	0.0608313	0.198375	baculoviral IAP repeat containing 6
BIVM	155.922	0.140638	-0.993046	0.907733	-0.13966	0.320687	0.567162	basic, immunoglobulin-like variable motif containing
BLCAP	1312.5	0.0519711	-2.86404	0.901971	-0.148847	0.00418269	0.0283901	BLCAP apoptosis inducing factor
BLID	8.99428	0.534214	0.630107	1.26279	0.336612	0.528625	0.738114	BH3-like motif containing, cell death inducer
BLM	393.615	0.0846037	-1.8898	0.895097	-0.159884	0.0587849	0.193868	BLM RecQ like helicase
BLMH	1607.63	0.0526088	-0.753535	0.972896	-0.0396426	0.451128	0.681367	bleomycin hydrolase
BLOC1S1	420.446	0.0786282	-0.198589	0.989235	-0.0156147	0.842584	0.929766	biogenesis of lysosomal organelles complex 1 subunit 1
BLOC1S2	908.524	0.0548652	1.4988	1.05865	0.0822319	0.133925	0.33573	biogenesis of lysosomal organelles complex 1 subunit 2
BLOC1S3	555.065	0.0725926	0.216362	1.01095	0.0157063	0.828705	0.923123	biogenesis of lysosomal organelles complex 1 subunit 3
BLOC1S4	276.111	0.0906966	0.534316	1.03416	0.0484606	0.593123	0.780593	biogenesis of lysosomal organelles complex 1 subunit 4
BLOC1S5	465.158	0.0741449	-0.945581	0.952565	-0.07011	0.344362	0.589262	biogenesis of lysosomal organelles complex 1 subunit 5
BLOC1S6	944.521	0.0564836	0.693292	1.02752	0.0391596	0.488126	0.710039	biogenesis of lysosomal organelles complex 1 subunit 6
BLVRA	903.02	0.0610551	2.2111	1.09809	0.134999	0.0270292	0.114149	biliverdin reductase A
BLVRB	486.923	0.076295	-2.29485	0.885715	-0.175086	0.0217417	0.0973066	biliverdin reductase B
BLZF1	1955.5	0.0482718	3.73233	1.13301	0.180166	0.000189716	0.00238911	basic leucine zipper nuclear factor 1
BMERB1	260.11	0.111403	0.648848	1.05138	0.0722838	0.516436	0.731083	bMERB domain containing 1
BMF	84.4364	0.196086	-2.06132	0.755657	-0.404197	0.0392722	0.147316	Bcl2 modifying factor
BMI1	30.6881	0.279639	-0.835438	0.850497	-0.233621	0.403471	0.642473	BMI1 proto-oncogene, polycomb ring finger
BMP1	764.953	0.0651734	0.0693494	1.00314	0.00451973	0.944712	0.977451	bone morphogenetic protein 1
BMP2	553.704	0.0724832	3.0357	1.16476	0.220037	0.00239977	0.0187145	bone morphogenetic protein 2
BMP2K	950.453	0.0607554	3.57467	1.16246	0.217181	0.000350669	0.00395155	BMP2 inducible kinase
BMP4	419.234	0.0810715	-5.48907	0.73458	-0.445008	4.04e-08	1.53e-06	bone morphogenetic protein 4
BMP6	3343.87	0.0580246	-2.95285	0.888019	-0.171338	0.00314859	0.0229599	bone morphogenetic protein 6
BMP8A	6.88112	0.583345	0.637762	1.29418	0.372035	0.523629	0.735208	bone morphogenetic protein 8a
BMP8B	2.35505	1.0215	0.451471	1.37667	0.461179	0.65165	0.819816	bone morphogenetic protein 8b
BMPER	2.63965	1.07472	-1.94653	0.23456	-2.09197	0.0515912	0.177365	BMP binding endothelial regulator
BMPR1A	8.29869	0.599692	-2.19384	0.401751	-1.31563	0.0282471	0.117616	bone morphogenetic protein receptor type 1A
BMPR1B	99.2399	0.164966	5.83254	1.94824	0.962169	5.46e-09	2.49e-07	bone morphogenetic protein receptor type 1B
BMPR2	4505.08	0.0441025	-2.39613	0.92937	-0.105675	0.0165691	0.0799082	bone morphogenetic protein receptor type 2
BMS1	2076.6	0.051162	1.19393	1.04325	0.0610839	0.232505	0.470619	BMS1 ribosome biogenesis factor
BMT2	195.708	0.112626	0.528119	1.04209	0.0594801	0.597417	0.78321	base methyltransferase of 25S rRNA 2 homolog
BMX	1423.96	0.186976	-1.46087	0.827512	-0.273148	0.144051	0.350922	BMX non-receptor tyrosine kinase
BNC1	746.508	0.0706673	-0.572969	0.972325	-0.0404902	0.566665	0.763521	basonuclin 1
BNC2	680.528	0.073643	3.81831	1.2152	0.281192	0.000134367	0.0017943	basonuclin 2
BNIP1	282.639	0.0980081	-1.20612	0.92133	-0.11821	0.22777	0.465363	BCL2 interacting protein 1
BNIP2	2144.43	0.0413759	2.43334	1.07228	0.100682	0.0149603	0.0743372	BCL2 interacting protein 2
BNIP3	1402.67	0.049583	-2.06459	0.931502	-0.102369	0.0389613	0.146584	BCL2 interacting protein 3
BNIP3L	1001.81	0.0539366	-4.06672	0.858955	-0.219345	4.77e-05	0.000750357	BCL2 interacting protein 3 like
BOC	3.36414	0.850846	0.128024	1.07843	0.108929	0.89813	0.955143	BOC cell adhesion associated, oncogene regulated
BOD1	1413.97	0.0488884	3.68901	1.13316	0.18035	0.00022513	0.00274331	biorientation of chromosomes in cell division 1
BOD1L1	1345.51	0.0548439	0.639318	1.0246	0.0350627	0.522616	0.734881	biorientation of chromosomes in cell division 1 like 1
BOK	783.734	0.063668	-1.05748	0.954404	-0.0673274	0.290294	0.536022	BCL2 family apoptosis regulator BOK
BOLA1	101.628	0.147986	1.62557	1.18145	0.240562	0.104041	0.284916	bolA family member 1
BOLA2-SMG1P6	22.3958	0.324698	0.234749	1.05425	0.0762226	0.814403	0.91439	BOLA2-SMG1P6 readthrough
BOLA2B	8.10754	0.577518	1.02096	1.50485	0.589621	0.307275	0.553055	bolA family member 2B
BOLA3	435.08	0.0758974	0.586165	1.03132	0.0444883	0.557765	0.756947	bolA family member 3
BOP1	1703.97	0.0552784	0.463846	1.01793	0.0256407	0.642758	0.814441	BOP1 ribosomal biogenesis factor
BORA	419.385	0.0874949	-1.61499	0.9067	-0.141304	0.106313	0.288696	BORA aurora kinase A activator
BORCS5	139.25	0.127998	0.231066	1.02071	0.0295759	0.817263	0.915977	BLOC-1 related complex subunit 5
BORCS6	181.009	0.120455	-0.881488	0.929045	-0.10618	0.378054	0.621333	BLOC-1 related complex subunit 6
BORCS7	277.409	0.100965	-0.119299	0.991686	-0.012045	0.905039	0.95771	BLOC-1 related complex subunit 7
BORCS8	174.454	0.122316	-0.257523	0.978403	-0.0314993	0.796775	0.90631	BLOC-1 related complex subunit 8
BPGM	518.532	0.0861994	0.639654	1.03896	0.0551378	0.522397	0.734881	bisphosphoglycerate mutase
BPHL	98.9161	0.150233	-1.56427	0.849682	-0.235005	0.117753	0.308342	biphenyl hydrolase like
BPNT1	627.328	0.0681373	-2.55994	0.886119	-0.174428	0.010469	0.0572502	3'(2'), 5'-bisphosphate nucleotidase 1
BPNT2	3447.42	0.0389007	-0.749232	0.98	-0.0291457	0.453717	0.683843	3'(2'), 5'-bisphosphate nucleotidase 2
BPTF	1253.23	0.0678649	-0.146309	0.993141	-0.00992922	0.883678	0.948714	bromodomain PHD finger transcription factor
BRAF	794.587	0.0599311	1.45953	1.06251	0.0874713	0.144419	0.351409	B-Raf proto-oncogene, serine/threonine kinase
BRAP	739.759	0.0610932	3.57904	1.16365	0.218655	0.000344861	0.00390506	BRCA1 associated protein
BRAT1	462.968	0.0728878	-0.357625	0.982094	-0.0260665	0.720624	0.861458	BRCA1 associated ATM activator 1
BRCA1	759.436	0.0668441	-0.726578	0.966896	-0.0485674	0.467484	0.695501	BRCA1 DNA repair associated
BRCA2	993.87	0.056522	-1.67101	0.93663	-0.0944489	0.0947196	0.266734	BRCA2 DNA repair associated
BRCC3	615.453	0.0647802	-3.75773	0.844737	-0.243426	0.000171465	0.00219905	BRCA1/BRCA2-containing complex subunit 3
BRD1	772.241	0.0588444	0.21215	1.00869	0.0124838	0.83199	0.924617	bromodomain containing 1
BRD2	3901.72	0.0365346	-0.478516	0.987955	-0.0174824	0.632283	0.806746	bromodomain containing 2
BRD3	910.328	0.0567689	-1.06849	0.958827	-0.0606568	0.285301	0.530459	bromodomain containing 3
BRD3OS	334.32	0.101075	0.459276	1.0327	0.0464213	0.646036	0.815848	BRD3 opposite strand
BRD4	1951.07	0.0452926	0.181812	1.00572	0.00823474	0.85573	0.935707	bromodomain containing 4
BRD7	1805.7	0.0484663	-1.06187	0.964956	-0.0514649	0.288295	0.534017	bromodomain containing 7
BRD8	703.971	0.0670036	-1.06035	0.951947	-0.0710473	0.288985	0.534527	bromodomain containing 8
BRD9	1081.75	0.0537024	1.14739	1.04364	0.0616178	0.251219	0.493439	bromodomain containing 9
BRF1	391.045	0.0872832	0.05503	1.00333	0.00480319	0.956115	0.983222	BRF1 RNA polymerase III transcription initiation factor subunit
BRF2	223.12	0.102504	1.9679	1.15007	0.201718	0.0490791	0.171666	BRF2 RNA polymerase III transcription initiation factor subunit
BRI3	1953.49	0.0421885	0.964394	1.0286	0.0406863	0.334848	0.580721	brain protein I3
BRI3BP	239.705	0.106433	0.169806	1.01261	0.0180729	0.865163	0.94045	BRI3 binding protein
BRICD5	14.626	0.413926	-0.677528	0.823336	-0.280447	0.498071	0.717931	BRICHOS domain containing 5
BRIP1	781.933	0.0671197	0.538995	1.02539	0.0361771	0.58989	0.778546	BRCA1 interacting protein C-terminal helicase 1
BRIX1	1105.51	0.0576785	-0.0855212	0.996587	-0.00493273	0.931847	0.971176	biogenesis of ribosomes BRX1
BRK1	2354.04	0.0386659	-1.88885	0.950637	-0.0730343	0.0589115	0.194129	BRICK1 subunit of SCAR/WAVE actin nucleating complex
BRME1	8.75461	0.505947	-0.97198	0.711152	-0.49177	0.33106	0.577314	break repair meiotic recombinase recruitment factor 1
BRMS1	951.632	0.0630443	-0.138745	0.993955	-0.00874706	0.889652	0.951549	BRMS1 transcriptional repressor and anoikis regulator
BRMS1L	220.755	0.103517	1.82767	1.14013	0.189195	0.0675985	0.214077	BRMS1 like transcriptional repressor
BROX	921.695	0.0580347	2.51263	1.10636	0.145819	0.0119836	0.062984	BRO1 domain and CAAX motif containing
BRPF1	778.747	0.0706547	0.894302	1.04477	0.0631866	0.371161	0.615326	bromodomain and PHD finger containing 1
BRPF3	1392.35	0.0476212	2.7996	1.09682	0.13332	0.0051166	0.0334573	bromodomain and PHD finger containing 3
BRSK1	3.47266	0.814192	-0.772205	0.646749	-0.628723	0.439993	0.672766	BR serine/threonine kinase 1
BRSK2	2.95898	0.880504	-0.526052	0.72538	-0.463192	0.598852	0.784353	BR serine/threonine kinase 2
BRWD1	835.082	0.058253	2.42975	1.10308	0.14154	0.0151093	0.07474	bromodomain and WD repeat domain containing 1
BRWD3	614.423	0.0785281	-6.8975	0.686986	-0.541648	5.29e-12	4.16e-10	bromodomain and WD repeat domain containing 3
BSCL2	472.871	0.0714838	-1.43931	0.931167	-0.102887	0.150063	0.359985	BSCL2 lipid droplet biogenesis associated, seipin
BSDC1	1458.14	0.0526644	0.122245	1.00447	0.00643794	0.902705	0.956549	BSD domain containing 1
BSG	9127.11	0.0313042	-3.04916	0.935979	-0.0954514	0.00229482	0.0181192	basigin (Ok blood group)
BSN	7.63176	0.562996	0.42697	1.18131	0.240382	0.669401	0.830514	bassoon presynaptic cytomatrix protein
BSPRY	1.59033	1.42807	-1.70545	0.184859	-2.4355	0.0881108	0.255137	B-box and SPRY domain containing
BST1	284.171	0.0911762	-0.439821	0.972587	-0.0401013	0.660066	0.825039	bone marrow stromal cell antigen 1
BST2	17805.5	0.0332673	-5.81612	0.87449	-0.193487	6.02e-09	2.73e-07	bone marrow stromal cell antigen 2
BTAF1	1528.36	0.0576959	-0.278939	0.988907	-0.0160936	0.780291	0.897432	B-TFIID TATA-box binding protein associated factor 1
BTBD1	2103.7	0.0540819	1.53693	1.05931	0.0831203	0.12431	0.320153	BTB domain containing 1
BTBD10	1655.39	0.0431709	3.15325	1.09895	0.136128	0.00161465	0.0137211	BTB domain containing 10
BTBD11	21.2036	0.337773	1.45846	1.40701	0.492629	0.144714	0.351881	BTB domain containing 11
BTBD16	1.59978	1.25003	-0.926869	0.447942	-1.15862	0.353994	0.599299	BTB domain containing 16
BTBD19	123.925	0.160461	1.96199	1.24386	0.314824	0.0497631	0.17331	BTB domain containing 19
BTBD2	1044.01	0.0525885	-3.64148	0.875695	-0.1915	0.000271072	0.00318338	BTB domain containing 2
BTBD3	562.755	0.0810894	1.5807	1.09291	0.128178	0.113948	0.30201	BTB domain containing 3
BTBD6	612.253	0.0687559	-2.33406	0.894727	-0.16048	0.0195926	0.090397	BTB domain containing 6
BTBD7	956.245	0.057912	-1.95477	0.924532	-0.113205	0.0506097	0.17509	BTB domain containing 7
BTBD8	35.0646	0.268372	-2.00795	0.688305	-0.538879	0.0446483	0.160895	BTB domain containing 8
BTBD9	457.923	0.0765008	0.303178	1.01621	0.0231934	0.761754	0.886273	BTB domain containing 9
BTC	248.893	0.10401	3.05828	1.24668	0.318091	0.00222615	0.0176974	betacellulin
BTD	269.237	0.100913	-1.88088	0.876724	-0.189805	0.0599885	0.196506	biotinidase
BTF3	7238.48	0.0348281	-1.4104	0.966525	-0.0491214	0.158423	0.372931	basic transcription factor 3
BTF3L4	959.588	0.0548402	-1.21673	0.954803	-0.0667255	0.223709	0.461124	basic transcription factor 3 like 4
BTG1	983.222	0.0543065	3.47655	1.13981	0.188799	0.000507915	0.00536095	BTG anti-proliferation factor 1
BTG2	653.628	0.0658778	-1.81122	0.920622	-0.119319	0.0701069	0.21918	BTG anti-proliferation factor 2
BTG3	1647.49	0.0541831	-0.376101	0.985974	-0.0203783	0.706842	0.85385	BTG anti-proliferation factor 3
BTK	3.75974	0.884718	-0.419795	0.773032	-0.3714	0.674635	0.832732	Bruton tyrosine kinase
BTN2A1	1261.29	0.0537229	0.893342	1.03383	0.0479929	0.371674	0.615637	butyrophilin subfamily 2 member A1
BTN2A2	683.955	0.061881	-0.317447	0.986476	-0.0196439	0.750905	0.879909	butyrophilin subfamily 2 member A2
BTN3A1	1464.28	0.0443038	-0.508146	0.984516	-0.0225128	0.611351	0.793761	butyrophilin subfamily 3 member A1
BTN3A2	1199.78	0.0516754	-3.08136	0.895503	-0.159231	0.00206056	0.0167131	butyrophilin subfamily 3 member A2
BTN3A3	1499.26	0.0457846	-2.39193	0.926901	-0.109514	0.0167601	0.0804392	butyrophilin subfamily 3 member A3
BTNL9	1.88634	1.1699	0.875004	2.03307	1.02366	0.381572	0.623698	butyrophilin like 9
BTRC	710.599	0.0658183	-0.969942	0.956714	-0.0638399	0.332075	0.578071	beta-transducin repeat containing E3 ubiquitin protein ligase
BUB1	1733.33	0.0556798	-3.67093	0.867901	-0.204397	0.000241668	0.00290419	BUB1 mitotic checkpoint serine/threonine kinase
BUB1B	1095.61	0.0544477	-3.87129	0.864068	-0.210783	0.000108259	0.00149735	BUB1 mitotic checkpoint serine/threonine kinase B
BUB3	3076.4	0.0359556	-8.2803	0.813535	-0.297723	1.23e-16	1.84e-14	BUB3 mitotic checkpoint protein
BUD13	443.776	0.0808899	-2.0448	0.891679	-0.165404	0.0408744	0.15149	BUD13 homolog
BUD23	1283.2	0.0532538	0.272817	1.01012	0.0145285	0.784994	0.900028	BUD23 rRNA methyltransferase and ribosome maturation factor
BUD31	1312.37	0.0484345	2.10695	1.0733	0.102049	0.0351223	0.136988	BUD31 homolog
BVES	507.289	0.0767739	2.49995	1.14229	0.191931	0.0124211	0.0647219	blood vessel epicardial substance
BYSL	1082.54	0.0609169	0.760384	1.03263	0.0463202	0.447025	0.678379	bystin like
BZW1	6462.63	0.036371	1.45837	1.03745	0.0530422	0.14474	0.351883	basic leucine zipper and W2 domains 1
BZW2	1988.45	0.0418749	1.08829	1.03209	0.0455719	0.276468	0.52085	basic leucine zipper and W2 domains 2
C10orf143	6.95922	0.593271	1.43862	1.80687	0.853491	0.150258	0.360273	chromosome 10 open reading frame 143
C10orf88	380.906	0.0870203	1.93116	1.12354	0.16805	0.0534638	0.181753	chromosome 10 open reading frame 88
C11orf1	46.8447	0.218895	-0.0662399	0.99	-0.0144996	0.947187	0.978461	chromosome 11 open reading frame 1
C11orf24	464.725	0.0730597	-0.00961254	0.999513	-0.000702289	0.99233	0.996674	chromosome 11 open reading frame 24
C11orf49	342.716	0.0838661	-2.94189	0.842808	-0.246725	0.00326217	0.0235661	chromosome 11 open reading frame 49
C11orf52	15.3157	0.384147	-0.164485	0.957148	-0.0631866	0.869349	0.942633	chromosome 11 open reading frame 52
C11orf54	268.592	0.0963052	0.0566682	1.00379	0.00545744	0.95481	0.982649	chromosome 11 open reading frame 54
C11orf58	3046.38	0.0397702	-0.902294	0.975434	-0.0358844	0.366901	0.612145	chromosome 11 open reading frame 58
C11orf65	3.22461	0.895379	-0.483812	0.74062	-0.433195	0.628519	0.80408	chromosome 11 open reading frame 65
C11orf68	1457.61	0.0584258	3.61087	1.15746	0.210968	0.000305167	0.00352143	chromosome 11 open reading frame 68
C11orf71	59.1598	0.212891	-1.00571	0.86208	-0.214106	0.314556	0.560988	chromosome 11 open reading frame 71
C11orf80	156.367	0.147742	-0.75787	0.925324	-0.111969	0.448529	0.679477	chromosome 11 open reading frame 80
C11orf91	61.9692	0.203169	2.72645	1.46808	0.553929	0.00640197	0.0394989	chromosome 11 open reading frame 91
C11orf96	402.459	0.0828259	7.97523	1.58069	0.660556	1.52e-15	1.96e-13	chromosome 11 open reading frame 96
C12orf29	557.459	0.0708838	-1.05054	0.949693	-0.0744661	0.293471	0.539313	chromosome 12 open reading frame 29
C12orf4	707.306	0.0649295	6.21301	1.32263	0.403408	5.2e-10	2.92e-08	chromosome 12 open reading frame 4
C12orf43	509.355	0.0715257	-1.11201	0.946361	-0.079537	0.266136	0.509938	chromosome 12 open reading frame 43
C12orf57	490.447	0.0698139	-0.0216787	0.998951	-0.00151347	0.982704	0.993619	chromosome 12 open reading frame 57
C12orf60	38.4024	0.240534	0.517347	1.09008	0.12444	0.604914	0.789176	chromosome 12 open reading frame 60
C12orf73	155.241	0.127008	-1.43475	0.881343	-0.182224	0.151358	0.362246	chromosome 12 open reading frame 73
C12orf75	1003.44	0.0616753	-0.459749	0.980538	-0.0283552	0.645696	0.815848	chromosome 12 open reading frame 75
C12orf76	150.462	0.126113	0.637744	1.05733	0.080428	0.52364	0.735208	chromosome 12 open reading frame 76
C13orf46	29.5088	0.287013	1.19119	1.26741	0.341888	0.233577	0.472103	chromosome 13 open reading frame 46
C14orf119	1186.14	0.0559388	-0.61071	0.976599	-0.0341624	0.541391	0.745772	chromosome 14 open reading frame 119
C14orf132	40.0866	0.243792	0.592635	1.10533	0.14448	0.553425	0.75407	chromosome 14 open reading frame 132
C14orf28	30.7814	0.279923	0.761162	1.15915	0.213067	0.446561	0.67797	chromosome 14 open reading frame 28
C14orf93	145.955	0.128806	0.700207	1.06451	0.0901907	0.483798	0.707483	chromosome 14 open reading frame 93
C15orf39	1443.02	0.0461799	3.33339	1.1126	0.153936	0.000857947	0.00823534	chromosome 15 open reading frame 39
C15orf40	240.19	0.106619	-0.0302527	0.997767	-0.0032255	0.975866	0.992116	chromosome 15 open reading frame 40
C15orf48	555.161	0.267349	2.88044	1.70537	0.770083	0.00397121	0.0272871	chromosome 15 open reading frame 48
C15orf61	72.5963	0.198737	0.00354378	1.00049	0.00070428	0.997172	0.998894	chromosome 15 open reading frame 61
C15orf62	1.98385	1.21597	1.75107	4.37493	2.12926	0.0799333	0.239458	chromosome 15 open reading frame 62
C15orf65	12.7378	0.436212	-0.239652	0.930102	-0.104539	0.8106	0.913286	chromosome 15 open reading frame 65
C16orf46	33.0065	0.264243	0.896986	1.17856	0.237022	0.369727	0.614364	chromosome 16 open reading frame 46
C16orf72	1487.38	0.0536981	0.271292	1.01015	0.0145678	0.786167	0.900916	chromosome 16 open reading frame 72
C16orf74	474.17	0.0813006	0.224937	1.01276	0.0182875	0.822028	0.918656	chromosome 16 open reading frame 74
C16orf86	18.6541	0.368131	-1.13562	0.748432	-0.418057	0.256116	0.498627	chromosome 16 open reading frame 86
C16orf87	291.386	0.106091	0.0362773	1.00267	0.00384871	0.971061	0.990113	chromosome 16 open reading frame 87
C16orf91	295.576	0.0873882	0.186403	1.01135	0.0162894	0.852129	0.933843	chromosome 16 open reading frame 91
C16orf95	33.2997	0.288755	-0.831896	0.84662	-0.240214	0.405468	0.643674	chromosome 16 open reading frame 95
C17orf100	43.2786	0.247746	0.260563	1.04576	0.0645533	0.79443	0.905121	chromosome 17 open reading frame 100
C17orf107	64.1039	0.199834	4.02274	1.74579	0.80388	5.75e-05	0.000873713	chromosome 17 open reading frame 107
C17orf113	3.21754	0.865134	-1.05123	0.532387	-0.909453	0.293154	0.53906	chromosome 17 open reading frame 113
C17orf49	635.466	0.0639168	-2.20564	0.906905	-0.140977	0.0274094	0.115186	chromosome 17 open reading frame 49
C17orf58	187.399	0.112869	0.752549	1.06064	0.0849392	0.451721	0.681939	chromosome 17 open reading frame 58
C17orf67	194.75	0.109626	-0.577818	0.957043	-0.0633438	0.563387	0.761211	chromosome 17 open reading frame 67
C17orf75	214.341	0.124781	-1.13956	0.906139	-0.142196	0.254469	0.497019	chromosome 17 open reading frame 75
C17orf80	718.251	0.061686	0.773652	1.03363	0.0477235	0.439137	0.672268	chromosome 17 open reading frame 80
C17orf97	57.4427	0.214552	0.225935	1.03417	0.0484748	0.821252	0.917944	chromosome 17 open reading frame 97
C18orf21	355.003	0.0844654	-0.458211	0.97353	-0.0387029	0.646801	0.816592	chromosome 18 open reading frame 21
C18orf25	802.525	0.0625441	0.230845	1.01006	0.014438	0.817435	0.916096	chromosome 18 open reading frame 25
C18orf32	22.9584	0.311646	-0.162142	0.965581	-0.0505309	0.871194	0.94364	chromosome 18 open reading frame 32
C18orf54	491.326	0.0792987	-4.46993	0.782163	-0.35446	7.82e-06	0.000160265	chromosome 18 open reading frame 54
C18orf63	1.38259	1.53223	2.55579	15.0956	3.91606	0.0105946	0.057634	chromosome 18 open reading frame 63
C19orf12	690.262	0.0746098	6.27723	1.38352	0.468343	3.45e-10	2e-08	chromosome 19 open reading frame 12
C19orf18	2.49782	1.00178	-0.879848	0.542834	-0.881416	0.378942	0.621756	chromosome 19 open reading frame 18
C19orf25	341.464	0.0918921	2.3784	1.16357	0.218556	0.0173879	0.0827115	chromosome 19 open reading frame 25
C19orf33	16.123	0.473716	-3.13158	0.357626	-1.48348	0.0017387	0.0146067	chromosome 19 open reading frame 33
C19orf38	9.20725	0.510919	0.934007	1.39204	0.477202	0.3503	0.595501	chromosome 19 open reading frame 38
C19orf44	136.398	0.138608	1.55234	1.16084	0.215168	0.12058	0.313562	chromosome 19 open reading frame 44
C19orf47	476.219	0.078643	1.737	1.09931	0.136603	0.0823875	0.243813	chromosome 19 open reading frame 47
C19orf53	1265.73	0.0612876	-0.894924	0.962696	-0.0548477	0.370828	0.615014	chromosome 19 open reading frame 53
C19orf54	155.207	0.12459	1.46624	1.13499	0.182679	0.142584	0.348895	chromosome 19 open reading frame 54
C19orf73	7.26531	0.663693	-0.161028	0.928598	-0.106873	0.872071	0.943808	chromosome 19 open reading frame 73
C19orf81	13.8458	0.436862	-0.257472	0.924997	-0.11248	0.796814	0.90631	chromosome 19 open reading frame 81
C1D	199.282	0.111623	0.850773	1.06804	0.0949659	0.394896	0.635483	C1D nuclear receptor corepressor
C1GALT1	1471.29	0.0482927	1.67351	1.05762	0.0808181	0.0942277	0.265992	core 1 synthase, glycoprotein-N-acetylgalactosamine 3-beta-galactosyltransferase 1
C1GALT1C1	1473.68	0.0552901	1.31602	1.05173	0.0727627	0.188169	0.416625	C1GALT1 specific chaperone 1
C1GALT1C1L	15.7412	0.377793	1.3654	1.42983	0.515839	0.172127	0.393144	C1GALT1 specific chaperone 1 like
C1orf109	497.452	0.0766067	1.67645	1.0931	0.128427	0.0936505	0.264967	chromosome 1 open reading frame 109
C1orf112	327.941	0.0857782	-0.861119	0.950089	-0.0738652	0.389173	0.630923	chromosome 1 open reading frame 112
C1orf115	906.152	0.0594266	-3.12093	0.879365	-0.185466	0.00180282	0.0150628	chromosome 1 open reading frame 115
C1orf116	9.4941	0.948726	-4.85262	0.041126	-4.6038	1.22e-06	3.15e-05	chromosome 1 open reading frame 116
C1orf122	356.56	0.0939112	0.545879	1.03617	0.0512641	0.585149	0.775079	chromosome 1 open reading frame 122
C1orf131	275.538	0.0969575	1.64459	1.11687	0.159456	0.100054	0.277323	chromosome 1 open reading frame 131
C1orf159	194.057	0.114468	0.354526	1.02853	0.0405817	0.722945	0.863468	chromosome 1 open reading frame 159
C1orf162	42.1529	0.233322	-1.34811	0.804106	-0.314543	0.177623	0.401117	chromosome 1 open reading frame 162
C1orf174	516.723	0.0741563	-0.702991	0.96451	-0.0521312	0.482061	0.706232	chromosome 1 open reading frame 174
C1orf198	396.408	0.0838642	-2.75162	0.852184	-0.230763	0.00593009	0.0372886	chromosome 1 open reading frame 198
C1orf21	196.172	0.114289	-0.0104121	0.999176	-0.00118999	0.991692	0.996614	chromosome 1 open reading frame 21
C1orf210	1.24281	1.5374	-2.44218	0.0740887	-3.7546	0.0145989	0.0730101	chromosome 1 open reading frame 210
C1orf216	324.421	0.0863066	0.834795	1.05121	0.0720484	0.403833	0.642881	chromosome 1 open reading frame 216
C1orf226	108.273	0.155206	-2.29102	0.781555	-0.35558	0.0219623	0.0980339	chromosome 1 open reading frame 226
C1orf35	390.66	0.0821948	-2.78368	0.853342	-0.228804	0.00537456	0.0347525	chromosome 1 open reading frame 35
C1orf43	3754.1	0.0395246	-0.027703	0.999241	-0.00109495	0.977899	0.993014	chromosome 1 open reading frame 43
C1orf50	200.403	0.110478	-0.301117	0.977205	-0.0332667	0.763325	0.886774	chromosome 1 open reading frame 50
C1orf52	629.388	0.069052	0.0661425	1.00317	0.00456727	0.947264	0.978461	chromosome 1 open reading frame 52
C1orf53	18.1048	0.360788	0.288305	1.07476	0.104017	0.773113	0.892937	chromosome 1 open reading frame 53
C1orf54	254.455	0.0994371	-3.67065	0.776469	-0.364999	0.000241931	0.00290484	chromosome 1 open reading frame 54
C1orf56	42.1938	0.235996	0.0735499	1.0121	0.0173575	0.941369	0.975549	chromosome 1 open reading frame 56
C1orf74	111.424	0.158076	1.27634	1.1501	0.201759	0.201836	0.43369	chromosome 1 open reading frame 74
C1QBP	4722.84	0.0416266	4.30512	1.13226	0.179207	1.67e-05	0.000305862	complement C1q binding protein
C1QL1	2.14825	1.26526	-0.124215	0.896786	-0.157164	0.901145	0.955989	complement C1q like 1
C1QL4	4.71869	0.695517	0.248979	1.12753	0.173169	0.803377	0.909711	complement C1q like 4
C1QTNF1	624.952	0.0837389	9.13282	1.6991	0.764772	6.67e-20	1.39e-17	C1q and TNF related 1
C1QTNF12	5.73849	0.778891	1.1815	1.89246	0.920261	0.237403	0.47763	C1q and TNF related 12
C1QTNF2	3.77825	0.789211	0.25184	1.14771	0.198755	0.801165	0.908429	C1q and TNF related 2
C1QTNF3	4.81028	0.744545	-0.695677	0.698357	-0.517963	0.486631	0.708692	C1q and TNF related 3
C1QTNF4	8.89229	0.591008	0.904558	1.44854	0.534601	0.3657	0.611167	C1q and TNF related 4
C1QTNF6	320.035	0.0880709	-3.37146	0.813984	-0.296928	0.000747705	0.00742269	C1q and TNF related 6
C1R	1858.18	0.0594288	2.49333	1.10817	0.148176	0.0126552	0.0657936	complement C1r
C1RL	651.988	0.0748945	0.0433472	1.00225	0.00324647	0.965425	0.987474	complement C1r subcomponent like
C1S	1308.92	0.0667276	5.30823	1.27828	0.354205	1.11e-07	3.78e-06	complement C1s
C2	21.9857	0.326681	0.587587	1.14231	0.191954	0.55681	0.756683	complement C2
C20orf204	4.52012	0.781708	-1.05243	0.565385	-0.822695	0.292601	0.53879	chromosome 20 open reading frame 204
C20orf27	685.981	0.0802739	-0.687881	0.962448	-0.0552189	0.491528	0.71292	chromosome 20 open reading frame 27
C20orf96	248.098	0.09708	-1.40268	0.90993	-0.136172	0.160712	0.375884	chromosome 20 open reading frame 96
C21orf58	108.376	0.152404	0.244153	1.02613	0.03721	0.807112	0.911807	chromosome 21 open reading frame 58
C21orf91	400.185	0.0827774	-1.06542	0.940701	-0.0881926	0.286686	0.531995	chromosome 21 open reading frame 91
C22orf23	3.4973	0.792352	0.0173043	1.00955	0.0137111	0.986194	0.994991	chromosome 22 open reading frame 23
C22orf39	306.278	0.0925926	-2.44642	0.854694	-0.22652	0.0144283	0.0724434	chromosome 22 open reading frame 39
C2CD2	1079.04	0.0509049	3.76207	1.14196	0.191508	0.000168515	0.0021632	C2 calcium dependent domain containing 2
C2CD2L	261.95	0.102067	0.0213092	1.00151	0.00217496	0.982999	0.993801	C2CD2 like
C2CD3	730.017	0.0665592	0.542051	1.02532	0.0360785	0.587783	0.776786	C2 domain containing 3 centriole elongation regulator
C2CD4A	10.724	0.506931	0.124126	1.04458	0.0629233	0.901216	0.955989	C2 calcium dependent domain containing 4A
C2CD4B	261.679	0.101115	1.42526	1.10505	0.144116	0.154081	0.366351	C2 calcium dependent domain containing 4B
C2CD4C	3.62723	0.853074	-1.36146	0.44707	-1.16143	0.173367	0.395133	C2 calcium dependent domain containing 4C
C2CD5	861.416	0.0581661	-0.685164	0.972754	-0.0398533	0.49324	0.714222	C2 calcium dependent domain containing 5
C2CD6	6.88469	0.588281	-0.793812	0.723475	-0.466984	0.427305	0.663194	C2 calcium dependent domain containing 6
C2orf16	18.1815	0.453254	0.0478439	1.01514	0.0216854	0.961841	0.98569	chromosome 2 open reading frame 16
C2orf42	262.79	0.0944768	3.25916	1.23792	0.307915	0.00111742	0.0101826	chromosome 2 open reading frame 42
C2orf49	573.199	0.0731182	1.83863	1.09766	0.134438	0.065969	0.210593	chromosome 2 open reading frame 49
C2orf50	1.51471	1.41741	-1.12858	0.329955	-1.59966	0.259076	0.501656	chromosome 2 open reading frame 50
C2orf66	6.71229	0.578663	0.389544	1.16911	0.225415	0.696873	0.847246	chromosome 2 open reading frame 66
C2orf68	314.806	0.103555	-1.68727	0.885936	-0.174725	0.0915522	0.261513	chromosome 2 open reading frame 68
C2orf69	554.865	0.081834	-4.07076	0.793814	-0.333127	4.69e-05	0.00073998	chromosome 2 open reading frame 69
C2orf72	2.14885	1.1331	0.775162	1.83826	0.87834	0.438244	0.671511	chromosome 2 open reading frame 72
C2orf74	61.8133	0.21354	1.7888	1.30313	0.381982	0.0736464	0.226774	chromosome 2 open reading frame 74
C2orf76	88.2191	0.16395	1.01789	1.12263	0.166883	0.308732	0.554863	chromosome 2 open reading frame 76
C2orf81	18.5326	0.374876	-0.956622	0.779913	-0.358615	0.338758	0.583863	chromosome 2 open reading frame 81
C2orf88	11.4633	0.458595	1.85321	1.80234	0.849875	0.0638519	0.205246	chromosome 2 open reading frame 88
C2orf92	4.72008	0.699877	-0.406364	0.82108	-0.284404	0.684475	0.839359	chromosome 2 open reading frame 92
C3	421.643	0.0955584	4.26644	1.32656	0.407694	1.99e-05	0.000353753	complement C3
C3AR1	181.321	0.115761	0.609922	1.05016	0.0706053	0.541913	0.746048	complement C3a receptor 1
C3orf14	159.894	0.120174	0.0573025	1.00478	0.00688626	0.954304	0.982521	chromosome 3 open reading frame 14
C3orf18	29.9306	0.292842	-0.510503	0.901565	-0.149497	0.609699	0.792524	chromosome 3 open reading frame 18
C3orf20	17.526	0.379065	0.0829484	1.02203	0.0314429	0.933893	0.971915	chromosome 3 open reading frame 20
C3orf33	57.2502	0.206672	1.7709	1.28877	0.365995	0.0765781	0.232723	chromosome 3 open reading frame 33
C3orf38	857.105	0.0607867	-1.76566	0.928305	-0.107329	0.0774528	0.234346	chromosome 3 open reading frame 38
C3orf52	162.651	0.127447	1.66281	1.15823	0.21192	0.09635	0.27023	chromosome 3 open reading frame 52
C3orf62	49.6593	0.220691	-0.112594	0.982924	-0.0248484	0.910353	0.960997	chromosome 3 open reading frame 62
C3orf70	2.50606	1.03259	0.0222177	1.01603	0.0229419	0.982274	0.993545	chromosome 3 open reading frame 70
C4A	10.3918	0.503631	3.11853	2.97026	1.57059	0.00181754	0.0151223	complement C4A (Rodgers blood group)
C4B	3.26483	0.914183	0.235123	1.16066	0.214945	0.814114	0.914138	complement C4B (Chido blood group)
C4orf3	1669.65	0.0462541	-1.40667	0.955903	-0.0650642	0.159526	0.374423	chromosome 4 open reading frame 3
C4orf33	373.802	0.0933691	-0.455671	0.97094	-0.0425456	0.648627	0.817785	chromosome 4 open reading frame 33
C4orf36	6.18945	0.643906	-0.52977	0.789427	-0.341122	0.596271	0.782592	chromosome 4 open reading frame 36
C4orf46	635.232	0.0688315	-1.29335	0.940159	-0.0890232	0.195891	0.425509	chromosome 4 open reading frame 46
C4orf47	4.11744	0.819807	-0.954677	0.581298	-0.782651	0.339741	0.58462	chromosome 4 open reading frame 47
C4orf48	167.156	0.127986	-3.08255	0.760741	-0.394523	0.00205238	0.0166582	chromosome 4 open reading frame 48
C5	20.0681	0.333605	-0.235373	0.947028	-0.0785215	0.81392	0.914135	complement C5
C5orf15	1397.66	0.050054	4.44982	1.16694	0.222731	8.59e-06	0.00017373	chromosome 5 open reading frame 15
C5orf22	956.454	0.0629349	-0.911514	0.961017	-0.057366	0.362025	0.60787	chromosome 5 open reading frame 22
C5orf24	1949.29	0.0466479	3.42554	1.11713	0.159794	0.000613568	0.00632084	chromosome 5 open reading frame 24
C5orf34	156.983	0.122761	-2.53521	0.805957	-0.311225	0.0112379	0.0602235	chromosome 5 open reading frame 34
C5orf51	294.115	0.0914461	0.911059	1.05945	0.0833128	0.362264	0.608035	chromosome 5 open reading frame 51
C5orf63	54.6874	0.211812	1.03224	1.16364	0.218641	0.301958	0.547894	chromosome 5 open reading frame 63
C6orf120	1111.89	0.0501246	3.55169	1.13134	0.178027	0.000382765	0.00426151	chromosome 6 open reading frame 120
C6orf132	60.2735	0.203363	0.787964	1.11747	0.160242	0.430718	0.665525	chromosome 6 open reading frame 132
C6orf136	195.882	0.119074	-0.41582	0.966262	-0.0495133	0.677542	0.834226	chromosome 6 open reading frame 136
C6orf141	94.9511	0.16479	-0.159231	0.981976	-0.0262397	0.873487	0.944195	chromosome 6 open reading frame 141
C6orf163	4.3831	0.746344	0.57982	1.3498	0.432745	0.562036	0.760607	chromosome 6 open reading frame 163
C6orf201	4.52488	0.751166	0.226218	1.125	0.169928	0.821032	0.917944	chromosome 6 open reading frame 201
C6orf226	33.9157	0.257985	-0.696287	0.882928	-0.179632	0.486249	0.708388	chromosome 6 open reading frame 226
C6orf47	382.137	0.085519	-0.110212	0.993488	-0.00942526	0.912241	0.961678	chromosome 6 open reading frame 47
C6orf52	3.12395	0.964354	0.395398	1.30252	0.381303	0.69255	0.844274	chromosome 6 open reading frame 52
C6orf58	18.8788	0.371549	0.380098	1.10284	0.141225	0.703873	0.851667	chromosome 6 open reading frame 58
C6orf62	4746.97	0.0422853	-0.93142	0.973069	-0.0393853	0.351637	0.596613	chromosome 6 open reading frame 62
C6orf89	1620.82	0.0439217	-0.0851094	0.997412	-0.00373815	0.932174	0.971265	chromosome 6 open reading frame 89
C7	2.27893	1.13548	0.887247	2.01035	1.00745	0.374946	0.618897	complement C7
C7orf25	393.106	0.0854833	-0.969008	0.944201	-0.0828341	0.332541	0.578518	chromosome 7 open reading frame 25
C7orf26	485.998	0.0853658	1.21184	1.07434	0.10345	0.225573	0.463389	chromosome 7 open reading frame 26
C7orf31	94.6699	0.154309	1.36918	1.15771	0.211277	0.170944	0.391516	chromosome 7 open reading frame 31
C7orf50	980.227	0.0587566	-1.00129	0.960041	-0.0588326	0.316685	0.562672	chromosome 7 open reading frame 50
C7orf57	1.63453	1.41019	1.74867	5.52491	2.46595	0.0803484	0.240088	chromosome 7 open reading frame 57
C7orf61	52.7739	0.210936	-1.55118	0.797082	-0.3272	0.120858	0.313933	chromosome 7 open reading frame 61
C8orf33	723.553	0.0663398	3.024	1.14919	0.200611	0.0024946	0.0192813	chromosome 8 open reading frame 33
C8orf34	1.87665	1.24203	0.499423	1.53719	0.620299	0.617481	0.797113	chromosome 8 open reading frame 34
C8orf37	56.0718	0.209601	-3.13193	0.634434	-0.656457	0.0017366	0.0146067	chromosome 8 open reading frame 37
C8orf44-SGK3	21.6766	0.330491	0.733032	1.18284	0.24226	0.463539	0.691894	C8orf44-SGK3 readthrough
C8orf48	108.875	0.152724	2.58013	1.31408	0.394048	0.00987622	0.0548688	chromosome 8 open reading frame 48
C8orf58	290.676	0.0921317	-1.60613	0.902516	-0.147975	0.108246	0.292746	chromosome 8 open reading frame 58
C8orf76	17.1225	0.356337	0.558031	1.14778	0.198847	0.576823	0.770002	chromosome 8 open reading frame 76
C8orf82	201.064	0.122163	-0.235845	0.980227	-0.0288116	0.813553	0.914087	chromosome 8 open reading frame 82
C8orf88	73.6415	0.185681	1.07835	1.14888	0.20023	0.280877	0.525461	chromosome 8 open reading frame 88
C9orf116	29.8503	0.281066	2.6267	1.66818	0.738277	0.00862174	0.0496829	chromosome 9 open reading frame 116
C9orf163	2.10131	1.17101	0.165027	1.14334	0.193248	0.868923	0.942624	chromosome 9 putative open reading frame 163
C9orf24	3.00654	0.863257	1.17351	2.01816	1.01304	0.240591	0.48091	chromosome 9 open reading frame 24
C9orf40	167.643	0.118502	1.52334	1.13329	0.180519	0.127674	0.325532	chromosome 9 open reading frame 40
C9orf43	8.10289	0.525881	-0.0682732	0.975421	-0.0359036	0.945568	0.977871	chromosome 9 open reading frame 43
C9orf47	28.7054	0.304661	0.0770894	1.01641	0.0234861	0.938552	0.974298	chromosome 9 open reading frame 47
C9orf64	350.283	0.088461	1.41923	1.09092	0.125547	0.155832	0.369088	chromosome 9 open reading frame 64
C9orf72	277.685	0.0996813	0.832231	1.05919	0.0829579	0.405278	0.643566	C9orf72-SMCR8 complex subunit
C9orf78	962.813	0.053812	-0.400591	0.985169	-0.0215566	0.688722	0.84217	chromosome 9 open reading frame 78
C9orf85	214.99	0.108499	2.1678	1.17707	0.235205	0.0301738	0.122704	chromosome 9 open reading frame 85
CA11	19.2027	0.35927	-1.5598	0.67812	-0.560389	0.118807	0.310459	carbonic anhydrase 11
CA12	88.8034	0.177716	0.80657	1.10446	0.14334	0.419914	0.656691	carbonic anhydrase 12
CA13	86.1126	0.202944	-0.562934	0.923866	-0.114244	0.57348	0.767948	carbonic anhydrase 13
CA2	3.99628	0.837357	0.455544	1.30265	0.381453	0.648718	0.817826	carbonic anhydrase 2
CA3	2.00252	1.2053	1.33178	3.04237	1.60519	0.182931	0.409296	carbonic anhydrase 3
CA5B	68.9492	0.180289	0.142516	1.01797	0.0256941	0.886673	0.95027	carbonic anhydrase 5B
CA8	126.317	0.133639	2.51368	1.26219	0.335925	0.0119479	0.0628677	carbonic anhydrase 8
CA9	2.23189	1.13394	-0.547676	0.650207	-0.62103	0.583914	0.774381	carbonic anhydrase 9
CAAP1	374.797	0.0798727	0.256579	1.01431	0.0204936	0.797504	0.906793	caspase activity and apoptosis inhibitor 1
CAB39	4044.68	0.0355226	-0.0501248	0.998767	-0.00178056	0.960023	0.985132	calcium binding protein 39
CAB39L	168.596	0.121686	2.06195	1.18996	0.250911	0.039212	0.147149	calcium binding protein 39 like
CABCOCO1	2.88696	0.946029	-0.389173	0.774765	-0.368169	0.697148	0.847362	ciliary associated calcium binding coiled-coil 1
CABIN1	1549.45	0.0455054	-2.52916	0.923324	-0.11509	0.0114336	0.060976	calcineurin binding protein 1
CABLES1	508.49	0.082925	-1.35039	0.925317	-0.111981	0.176891	0.400348	Cdk5 and Abl enzyme substrate 1
CABLES2	219.846	0.109481	-0.820851	0.939609	-0.0898678	0.411731	0.650033	Cdk5 and Abl enzyme substrate 2
CABP1	5.73153	0.645202	-0.370222	0.84741	-0.238868	0.711217	0.855943	calcium binding protein 1
CABP4	97.3984	0.171986	1.35176	1.17485	0.232483	0.176454	0.399552	calcium binding protein 4
CABYR	93.404	0.152487	0.69975	1.07676	0.106703	0.484084	0.707483	calcium binding tyrosine phosphorylation regulated
CACFD1	39.0801	0.244478	-0.706798	0.887121	-0.172797	0.479692	0.704271	calcium channel flower domain containing 1
CACHD1	515.443	0.0756685	1.90216	1.10491	0.143933	0.0571504	0.189838	cache domain containing 1
CACNA1A	35.5944	0.288935	0.747265	1.16144	0.215911	0.454904	0.685071	calcium voltage-gated channel subunit alpha1 A
CACNA1B	5.98659	0.698833	1.43013	1.9992	0.999424	0.152679	0.364378	calcium voltage-gated channel subunit alpha1 B
CACNA1I	74.5673	0.181505	2.71081	1.40642	0.492025	0.00671189	0.0409655	calcium voltage-gated channel subunit alpha1 I
CACNA2D1	1005.82	0.0563841	0.377052	1.01485	0.0212598	0.706135	0.853292	calcium voltage-gated channel auxiliary subunit alpha2delta 1
CACNA2D2	3.71789	0.945947	0.649631	1.53104	0.614516	0.515931	0.730656	calcium voltage-gated channel auxiliary subunit alpha2delta 2
CACNA2D4	15.1483	0.390199	-0.0353472	0.990485	-0.0137924	0.971803	0.990371	calcium voltage-gated channel auxiliary subunit alpha2delta 4
CACNB1	76.1844	0.170969	1.97034	1.26301	0.336866	0.0487998	0.17104	calcium voltage-gated channel auxiliary subunit beta 1
CACNB3	336.504	0.0970951	-2.5011	0.845077	-0.242845	0.0123807	0.0645597	calcium voltage-gated channel auxiliary subunit beta 3
CACNB4	2.25119	1.1386	1.20173	2.58164	1.36829	0.229469	0.467053	calcium voltage-gated channel auxiliary subunit beta 4
CACNG6	180.261	0.131652	2.0599	1.2068	0.27119	0.0394079	0.147511	calcium voltage-gated channel auxiliary subunit gamma 6
CACNG7	1.99596	1.20874	-1.30006	0.336473	-1.57144	0.193579	0.42273	calcium voltage-gated channel auxiliary subunit gamma 7
CACNG8	177.306	0.131053	0.734208	1.06897	0.0962202	0.462822	0.691576	calcium voltage-gated channel auxiliary subunit gamma 8
CACTIN	934.252	0.0571597	2.12734	1.08794	0.121598	0.0333921	0.132051	cactin, spliceosome C complex subunit
CACUL1	1339.77	0.048857	2.25742	1.07945	0.110291	0.0239817	0.104544	CDK2 associated cullin domain 1
CACYBP	2427.16	0.0404872	-3.00686	0.919079	-0.121739	0.00263964	0.0200887	calcyclin binding protein
CAD	2565.93	0.0405951	3.35081	1.09887	0.136026	0.000805751	0.00785889	carbamoyl-phosphate synthetase 2, aspartate transcarbamylase, and dihydroorotase
CADM1	17.568	0.36709	1.54529	1.48171	0.567261	0.122276	0.316436	cell adhesion molecule 1
CADM3	14.8075	0.428434	-0.670199	0.819527	-0.287136	0.502731	0.721711	cell adhesion molecule 3
CADM4	21.2233	0.34812	-0.772743	0.82989	-0.269007	0.439674	0.672574	cell adhesion molecule 4
CADPS2	1241.27	0.0498059	0.676775	1.02364	0.0337074	0.498549	0.718152	calcium dependent secretion activator 2
CALB2	1.59799	1.43962	-2.86286	0.0574549	-4.12143	0.00419834	0.0284686	calbindin 2
CALCOCO1	743.907	0.0621422	-0.411437	0.982434	-0.0255676	0.680752	0.836415	calcium binding and coiled-coil domain 1
CALCOCO2	2544.19	0.0377264	-2.37197	0.939858	-0.0894859	0.0176937	0.0838793	calcium binding and coiled-coil domain 2
CALCRL	2832.26	0.151276	-2.9678	0.732573	-0.448956	0.00299935	0.0221266	calcitonin receptor like receptor
CALD1	9260.74	0.0365645	2.19039	1.05708	0.0800905	0.028496	0.118228	caldesmon 1
CALHM2	215.488	0.114416	-0.23532	0.98151	-0.0269245	0.81396	0.914135	calcium homeostasis modulator family member 2
CALHM5	582.495	0.0700412	1.90748	1.09703	0.133602	0.0564584	0.188168	calcium homeostasis modulator family member 5
CALHM6	56.2429	0.221757	1.62768	1.28427	0.360949	0.103592	0.28419	calcium homeostasis modulator family member 6
CALM1	8131.98	0.0306995	0.473042	1.01012	0.0145222	0.636183	0.809202	calmodulin 1
CALM2	8214.06	0.0331668	4.76051	1.11565	0.157891	1.93e-06	4.8e-05	calmodulin 2
CALM3	8135.62	0.0353858	-5.93307	0.864569	-0.209947	2.97e-09	1.44e-07	calmodulin 3
CALML3	25.4331	1.3628	-5.95118	0.00361884	-8.11026	2.66e-09	1.31e-07	calmodulin like 3
CALML4	133.327	0.139268	1.21742	1.12471	0.169547	0.223445	0.460967	calmodulin like 4
CALR	40119.7	0.0303434	0.242659	1.00512	0.0073631	0.808269	0.912283	calreticulin
CALU	8961.38	0.0382436	2.17141	1.05925	0.0830426	0.0299002	0.121876	calumenin
CAMK1	354.812	0.0843333	-0.43648	0.974808	-0.0368098	0.662489	0.826659	calcium/calmodulin dependent protein kinase I
CAMK1D	84.1291	0.172829	1.46959	1.1925	0.253989	0.141672	0.347519	calcium/calmodulin dependent protein kinase ID
CAMK2B	5.74246	0.714104	0.906237	1.56607	0.647148	0.36481	0.610266	calcium/calmodulin dependent protein kinase II beta
CAMK2D	1613.49	0.0470537	-0.802316	0.974172	-0.037752	0.42237	0.658544	calcium/calmodulin dependent protein kinase II delta
CAMK2G	613.313	0.0642221	-1.13756	0.950622	-0.0730563	0.255306	0.497885	calcium/calmodulin dependent protein kinase II gamma
CAMK2N1	108.663	0.1507	-0.202284	0.979092	-0.0304842	0.839694	0.928656	calcium/calmodulin dependent protein kinase II inhibitor 1
CAMK2N2	2.05423	1.45481	-2.52916	0.07805	-3.67946	0.0114335	0.060976	calcium/calmodulin dependent protein kinase II inhibitor 2
CAMK4	47.2706	0.223177	0.0171662	1.00266	0.0038311	0.986304	0.994991	calcium/calmodulin dependent protein kinase IV
CAMKK1	141.222	0.148996	1.42254	1.15825	0.211953	0.154869	0.367777	calcium/calmodulin dependent protein kinase kinase 1
CAMKK2	2029.39	0.0491166	-0.967004	0.967614	-0.0474959	0.333542	0.579683	calcium/calmodulin dependent protein kinase kinase 2
CAMKMT	96.1655	0.159317	-0.790319	0.916425	-0.125911	0.429341	0.664622	calmodulin-lysine N-methyltransferase
CAMLG	692.411	0.0658144	-1.45864	0.935624	-0.0959993	0.144665	0.351881	calcium modulating ligand
CAMSAP1	1245.92	0.06492	0.628733	1.0287	0.0408174	0.529524	0.738114	calmodulin regulated spectrin associated protein 1
CAMSAP2	2000.15	0.0454067	0.128506	1.00405	0.00583505	0.897748	0.955091	calmodulin regulated spectrin associated protein family member 2
CAMSAP3	3.33551	0.879007	-1.6953	0.355969	-1.49018	0.0900193	0.258566	calmodulin regulated spectrin associated protein family member 3
CAMTA1	523.128	0.0711114	-0.300757	0.985285	-0.0213873	0.7636	0.886871	calmodulin binding transcription activator 1
CAMTA2	917.859	0.0645041	-1.04764	0.954239	-0.0675773	0.294803	0.540479	calmodulin binding transcription activator 2
CAND1	4246.74	0.0356915	-0.901086	0.977954	-0.0321612	0.367543	0.612561	cullin associated and neddylation dissociated 1
CAND2	131.697	0.135233	-0.735121	0.933413	-0.0994127	0.462266	0.691211	cullin associated and neddylation dissociated 2 (putative)
CANT1	2853.34	0.0387553	1.4667	1.04019	0.0568423	0.142458	0.348648	calcium activated nucleotidase 1
CANX	31538.9	0.0254168	6.84789	1.12822	0.174052	7.49e-12	5.77e-10	calnexin
CAP1	9984.07	0.0269127	4.15174	1.08053	0.111734	3.3e-05	0.000545156	cyclase associated actin cytoskeleton regulatory protein 1
CAP2	338.44	0.0918575	-0.917555	0.943252	-0.0842844	0.358852	0.604876	cyclase associated actin cytoskeleton regulatory protein 2
CAPG	748.137	0.0602549	-0.607249	0.974957	-0.0365898	0.543685	0.747306	capping actin protein, gelsolin like
CAPN1	3885.45	0.0415232	-2.6032	0.927813	-0.108093	0.0092357	0.0520535	calpain 1
CAPN10	360.516	0.0864201	-0.970622	0.943516	-0.0838813	0.331737	0.577785	calpain 10
CAPN11	7.23798	0.637984	-1.1062	0.613128	-0.70574	0.268638	0.512969	calpain 11
CAPN12	5.06863	0.716964	0.722938	1.43229	0.518321	0.469718	0.696649	calpain 12
CAPN15	1513.58	0.0511168	2.60017	1.09651	0.132912	0.00931766	0.0523293	calpain 15
CAPN2	8533.54	0.0321324	-1.71534	0.962516	-0.0551181	0.0862822	0.251305	calpain 2
CAPN3	83.0461	0.163841	3.16581	1.43265	0.518689	0.0015465	0.0132064	calpain 3
CAPN5	365.458	0.0894627	-0.225926	0.986088	-0.0202119	0.821259	0.917944	calpain 5
CAPN7	755.34	0.0611965	-2.2165	0.910265	-0.135642	0.0266571	0.113057	calpain 7
CAPN8	2.06191	1.48726	-3.02007	0.0444513	-4.49163	0.00252716	0.0194681	calpain 8
CAPNS1	5097.58	0.0358744	-1.24011	0.969634	-0.0444883	0.214933	0.450687	calpain small subunit 1
CAPNS2	2.25542	1.03511	0.306878	1.2463	0.317651	0.758936	0.884484	calpain small subunit 2
CAPRIN1	8571.39	0.0337868	-0.748478	0.982624	-0.0252886	0.454172	0.68423	cell cycle associated protein 1
CAPRIN2	548.702	0.0812914	2.47966	1.14995	0.201575	0.0131508	0.067688	caprin family member 2
CAPS	10.223	0.495699	-1.26424	0.647663	-0.626685	0.206142	0.43935	calcyphosine
CAPS2	15.9608	0.389304	-1.02745	0.757863	-0.399991	0.304208	0.549475	calcyphosine 2
CAPZA1	7316.22	0.0349699	-2.01957	0.952226	-0.0706241	0.0434285	0.158509	capping actin protein of muscle Z-line subunit alpha 1
CAPZA2	3744.05	0.0488656	-2.66306	0.913748	-0.130132	0.00774328	0.0455441	capping actin protein of muscle Z-line subunit alpha 2
CAPZB	5158.95	0.0374812	-1.97343	0.950022	-0.0739666	0.048446	0.170135	capping actin protein of muscle Z-line subunit beta
CARD10	572.981	0.0702319	-0.663672	0.968208	-0.0466109	0.5069	0.724328	caspase recruitment domain family member 10
CARD11	886.446	0.0535209	-0.717492	0.973734	-0.0384008	0.47307	0.699627	caspase recruitment domain family member 11
CARD16	1129.38	0.0554012	-1.23169	0.953803	-0.0682372	0.218064	0.454127	caspase recruitment domain family member 16
CARD17	1.76513	1.23797	0.693111	1.81259	0.858051	0.48824	0.710119	caspase recruitment domain family member 17
CARD19	380.863	0.084109	-1.03192	0.941613	-0.0867934	0.302112	0.547894	caspase recruitment domain family member 19
CARD6	1215.27	0.0615716	0.667856	1.02891	0.0411209	0.504225	0.722441	caspase recruitment domain family member 6
CARD8	3165.49	0.0417186	0.202858	1.00588	0.00846293	0.839246	0.928521	caspase recruitment domain family member 8
CARD9	2.36975	1.03145	0.774198	1.73934	0.798544	0.438814	0.67187	caspase recruitment domain family member 9
CARF	27.4444	0.311673	-0.461752	0.905059	-0.143915	0.644259	0.814934	calcium responsive transcription factor
CARHSP1	294.379	0.0910724	-5.8806	0.689891	-0.53556	4.09e-09	1.93e-07	calcium regulated heat stable protein 1
CARM1	2048.09	0.0411903	-0.808495	0.977181	-0.0333021	0.418806	0.655924	coactivator associated arginine methyltransferase 1
CARMIL1	66.9279	0.205586	-1.70949	0.783798	-0.351447	0.0873599	0.253648	capping protein regulator and myosin 1 linker 1
CARMIL2	18.7884	0.369767	-0.0256178	0.993456	-0.00947262	0.979562	0.99311	capping protein regulator and myosin 1 linker 2
CARNMT1	517.398	0.0714807	1.9935	1.10381	0.142497	0.0462068	0.164781	carnosine N-methyltransferase 1
CARS1	2096.58	0.0470272	4.1967	1.1466	0.197359	2.71e-05	0.000461144	cysteinyl-tRNA synthetase 1
CARS2	647.568	0.0657012	1.65433	1.07825	0.108691	0.0980611	0.273754	cysteinyl-tRNA synthetase 2, mitochondrial
CASC3	2543.06	0.0398349	-1.83489	0.950598	-0.0730927	0.0665216	0.211678	CASC3 exon junction complex subunit
CASD1	185.245	0.121223	-1.58539	0.875278	-0.192187	0.112877	0.300487	CAS1 domain containing 1
CASK	468.213	0.0842383	-0.281755	0.983683	-0.0237346	0.778131	0.895835	calcium/calmodulin dependent serine protein kinase
CASKIN1	4.10988	0.794296	1.80467	2.70091	1.43344	0.0711258	0.221487	CASK interacting protein 1
CASKIN2	699.119	0.0666711	-1.08426	0.951128	-0.0722887	0.27825	0.523005	CASK interacting protein 2
CASP1	1894.58	0.0435019	-2.20489	0.935678	-0.0959167	0.027462	0.115312	caspase 1
CASP10	1271.68	0.0500519	-1.63914	0.944719	-0.0820421	0.101184	0.279082	caspase 10
CASP2	644.71	0.0640499	-2.44836	0.897002	-0.156817	0.0143508	0.0721842	caspase 2
CASP3	2365.1	0.0461292	0.192099	1.00616	0.00886138	0.847665	0.932433	caspase 3
CASP4	3211.65	0.0402874	0.0436476	1.00122	0.00175845	0.965185	0.987302	caspase 4
CASP6	317.662	0.0869952	-1.72311	0.901312	-0.149902	0.0848688	0.248801	caspase 6
CASP7	2206.09	0.039426	-5.49566	0.860548	-0.216672	3.89e-08	1.49e-06	caspase 7
CASP8	727.059	0.061248	-0.779084	0.967466	-0.0477173	0.43593	0.670011	caspase 8
CASP8AP2	676.788	0.0622942	-0.12485	0.994624	-0.0077774	0.900643	0.955871	caspase 8 associated protein 2
CASP9	128.749	0.137188	-1.03961	0.905871	-0.142623	0.298519	0.544273	caspase 9
CAST	5508.62	0.0333086	-1.0054	0.977055	-0.0334885	0.314703	0.561011	calpastatin
CASTOR1	64.4296	0.194655	-2.44166	0.719326	-0.475282	0.0146199	0.0730891	cytosolic arginine sensor for mTORC1 subunit 1
CASTOR2	102.34	0.15363	-1.72781	0.831942	-0.265444	0.0840217	0.24715	cytosolic arginine sensor for mTORC1 subunit 2
CASZ1	330.87	0.0902184	2.43437	1.16443	0.219625	0.0149178	0.0741525	castor zinc finger 1
CAT	475.595	0.078212	-2.62549	0.867331	-0.205345	0.00865232	0.0497562	catalase
CATSPER1	12.3498	0.443586	-0.699803	0.806405	-0.310423	0.48405	0.707483	cation channel sperm associated 1
CATSPER3	3.61773	0.800223	-0.360311	0.81885	-0.288329	0.718615	0.860295	cation channel sperm associated 3
CATSPERE	9.1281	0.553299	1.40866	1.71643	0.779409	0.158936	0.373651	catsper channel auxiliary subunit epsilon
CATSPERG	5.22027	0.703228	0.191412	1.09779	0.134606	0.848203	0.932789	cation channel sperm associated auxiliary subunit gamma
CATSPERZ	5.11925	0.78015	-0.255374	0.871015	-0.19923	0.798434	0.907007	catsper channel auxiliary subunit zeta
CAV1	19359.9	0.0531683	-3.79479	0.869488	-0.201762	0.00014777	0.001949	caveolin 1
CAV2	3102.04	0.0504884	1.92055	1.06952	0.0969654	0.0547888	0.184647	caveolin 2
CAVIN1	17475.9	0.0289123	-0.768413	0.984719	-0.0222166	0.442242	0.674399	caveolae associated protein 1
CAVIN2	4733.17	0.100218	-3.52869	0.782608	-0.353638	0.000417619	0.00458	caveolae associated protein 2
CAVIN3	427.727	0.084773	-1.3526	0.923597	-0.114664	0.176182	0.399272	caveolae associated protein 3
CAVIN4	17.9022	0.356128	0.586329	1.15573	0.208808	0.557655	0.756871	caveolae associated protein 4
CBARP	213.259	0.109152	1.60032	1.12871	0.174678	0.109527	0.294666	CACN subunit beta associated regulatory protein
CBFA2T2	438.77	0.0748255	-2.26781	0.889034	-0.16969	0.0233409	0.102488	CBFA2/RUNX1 partner transcriptional co-repressor 2
CBFA2T3	4.81219	0.809291	2.15399	3.34777	1.7432	0.0312413	0.125615	CBFA2/RUNX1 partner transcriptional co-repressor 3
CBFB	1627.36	0.0439335	4.55909	1.14893	0.200296	5.14e-06	0.000113583	core-binding factor subunit beta
CBL	2516.69	0.0426277	-0.619718	0.981856	-0.0264172	0.535444	0.742141	Cbl proto-oncogene
CBLB	418.999	0.0870635	-1.91653	0.890779	-0.16686	0.0552974	0.185855	Cbl proto-oncogene B
CBLC	5.42066	0.685144	-0.741111	0.70331	-0.507768	0.458626	0.688451	Cbl proto-oncogene C
CBLL1	838.817	0.0572026	2.80306	1.11755	0.160342	0.005062	0.0331938	Cbl proto-oncogene like 1
CBLN2	212.17	0.132462	10.142	2.53755	1.34344	3.6e-24	1.25e-21	cerebellin 2 precursor
CBLN3	71.3882	0.186064	0.372871	1.04926	0.0693776	0.709245	0.855173	cerebellin 3 precursor
CBR1	1429.84	0.0476072	-0.745758	0.975691	-0.0355035	0.455814	0.685645	carbonyl reductase 1
CBR3	641.426	0.0658838	-0.850339	0.961912	-0.0560236	0.395137	0.635749	carbonyl reductase 3
CBR4	353.63	0.0950238	0.145229	1.00961	0.0138002	0.88453	0.949206	carbonyl reductase 4
CBS	232.063	0.322585	-0.851096	0.826708	-0.274551	0.394716	0.635483	cystathionine beta-synthase
CBSL	100.668	1.14563	2.22883	5.87019	2.55341	0.0258254	0.110574	cystathionine beta-synthase like
CBWD1	344.191	0.0869396	-0.530417	0.968541	-0.0461143	0.595823	0.782525	COBW domain containing 1
CBWD2	322.634	0.0944776	0.88965	1.05999	0.084052	0.373654	0.617569	COBW domain containing 2
CBWD3	44.71	0.286371	-0.574167	0.892284	-0.164425	0.565855	0.762824	COBW domain containing 3
CBWD5	7.3938	0.631245	-1.2049	0.590256	-0.760588	0.228241	0.465755	COBW domain containing 5
CBWD6	68.1114	0.244238	-0.740902	0.882118	-0.180956	0.458753	0.688451	COBW domain containing 6
CBX1	1723.6	0.048385	0.191816	1.00645	0.00928105	0.847886	0.932588	chromobox 1
CBX2	365.675	0.0826994	-0.836644	0.953173	-0.0691899	0.402793	0.642129	chromobox 2
CBX3	2747.95	0.04629	-9.69846	0.73258	-0.448942	3.06e-22	9.07e-20	chromobox 3
CBX4	649.326	0.0971252	2.69224	1.19871	0.261484	0.00709736	0.0426466	chromobox 4
CBX5	2208.76	0.0421742	-0.661032	0.980862	-0.0278785	0.508592	0.725744	chromobox 5
CBX6	1498.72	0.04849	-7.90621	0.766643	-0.383372	2.65e-15	3.27e-13	chromobox 6
CBX7	54.1273	0.228078	-2.43862	0.680093	-0.556195	0.0147436	0.073512	chromobox 7
CBX8	33.6723	0.276886	0.863119	1.18016	0.238986	0.388072	0.629667	chromobox 8
CBY1	310.529	0.0938048	-2.77905	0.834689	-0.260689	0.00545177	0.0351213	chibby family member 1, beta catenin antagonist
CC2D1A	757.088	0.0673015	-3.27186	0.858446	-0.220201	0.00106842	0.00981596	coiled-coil and C2 domain containing 1A
CC2D1B	837.434	0.0580559	0.959119	1.03935	0.0556825	0.337499	0.583028	coiled-coil and C2 domain containing 1B
CC2D2A	331.914	0.0863732	0.615249	1.03752	0.053141	0.53839	0.743529	coiled-coil and C2 domain containing 2A
CC2D2B	2.25989	1.06507	0.00590911	1.00437	0.00629361	0.995285	0.998008	coiled-coil and C2 domain containing 2B
CCAR1	1960.75	0.0420549	0.509184	1.01495	0.0214137	0.610623	0.793321	cell division cycle and apoptosis regulator 1
CCAR2	2218.17	0.0387117	1.20653	1.0329	0.0467067	0.227614	0.465318	cell cycle and apoptosis regulator 2
CCBE1	102.24	0.15006	2.13907	1.24919	0.320988	0.0324302	0.128833	collagen and calcium binding EGF domains 1
CCDC102A	164.674	0.131087	2.3089	1.23342	0.302666	0.0209493	0.0946113	coiled-coil domain containing 102A
CCDC102B	11.3351	0.461322	0.788042	1.28658	0.363541	0.430672	0.665525	coiled-coil domain containing 102B
CCDC103	37.1685	0.243555	1.56166	1.30166	0.38035	0.118368	0.30966	coiled-coil domain containing 103
CCDC106	151.266	0.135344	-4.26656	0.670145	-0.577456	1.99e-05	0.000353753	coiled-coil domain containing 106
CCDC107	156.682	0.129163	-0.65809	0.942784	-0.0850009	0.510481	0.726963	coiled-coil domain containing 107
CCDC110	8.58558	0.53377	0.101297	1.03819	0.0540693	0.919315	0.96611	coiled-coil domain containing 110
CCDC112	217.285	0.106599	-2.90682	0.806717	-0.309865	0.00365121	0.0255934	coiled-coil domain containing 112
CCDC113	71.4304	0.190972	0.270519	1.03646	0.0516614	0.786761	0.90111	coiled-coil domain containing 113
CCDC115	305.427	0.103854	-1.47875	0.89902	-0.153575	0.139206	0.343753	coiled-coil domain containing 115
CCDC116	2.74412	0.908339	0.0140863	1.00891	0.0127952	0.988761	0.995525	coiled-coil domain containing 116
CCDC117	1006.86	0.0522972	-1.10964	0.960574	-0.0580309	0.267155	0.511048	coiled-coil domain containing 117
CCDC12	627.089	0.0818774	0.676267	1.03913	0.055371	0.498871	0.718445	coiled-coil domain containing 12
CCDC120	80.6424	0.174662	-0.967796	0.889436	-0.169038	0.333146	0.579283	coiled-coil domain containing 120
CCDC121	15.8802	0.393601	-0.495818	0.873479	-0.195155	0.620023	0.798712	coiled-coil domain containing 121
CCDC122	57.8347	0.202508	0.334297	1.04804	0.0676978	0.738156	0.872827	coiled-coil domain containing 122
CCDC124	1630.66	0.049666	-1.91577	0.936176	-0.0951486	0.0553944	0.185957	coiled-coil domain containing 124
CCDC125	162.573	0.120784	0.699889	1.06035	0.0845352	0.483997	0.707483	coiled-coil domain containing 125
CCDC126	95.9296	0.157533	-2.17743	0.788391	-0.343016	0.0294486	0.120778	coiled-coil domain containing 126
CCDC127	525.089	0.0728068	0.360247	1.01835	0.0262284	0.718662	0.860295	coiled-coil domain containing 127
CCDC13	12.29	0.456272	-0.68778	0.804512	-0.313814	0.491591	0.71292	coiled-coil domain containing 13
CCDC130	489.85	0.0736714	-1.25232	0.938052	-0.0922605	0.210452	0.445161	coiled-coil domain containing 130
CCDC134	199.745	0.115791	1.42909	1.12154	0.165475	0.152978	0.364775	coiled-coil domain containing 134
CCDC136	50.8085	0.208581	-1.07707	0.855798	-0.224658	0.281447	0.526315	coiled-coil domain containing 136
CCDC137	672.729	0.0654546	2.75277	1.13303	0.180182	0.00590928	0.0372023	coiled-coil domain containing 137
CCDC138	121.431	0.140468	-0.0952023	0.990773	-0.0133729	0.924154	0.968155	coiled-coil domain containing 138
CCDC14	953.965	0.077389	-0.463582	0.975439	-0.0358761	0.642947	0.814458	coiled-coil domain containing 14
CCDC142	164.344	0.125606	-0.0137628	0.998802	-0.0017287	0.989019	0.995595	coiled-coil domain containing 142
CCDC144A	1.98786	1.35227	2.08254	7.04287	2.81616	0.0372933	0.142404	coiled-coil domain containing 144A
CCDC146	41.3839	0.251489	1.90006	1.39266	0.477844	0.0574257	0.190389	coiled-coil domain containing 146
CCDC149	268.16	0.0963592	1.5192	1.1068	0.146389	0.128712	0.327015	coiled-coil domain containing 149
CCDC15	101.517	0.151437	-0.496537	0.949215	-0.0751938	0.619516	0.798601	coiled-coil domain containing 15
CCDC150	70.142	0.181337	0.457603	1.0592	0.0829801	0.647238	0.816921	coiled-coil domain containing 150
CCDC152	123.075	0.141019	-0.90744	0.915121	-0.127966	0.364174	0.609788	coiled-coil domain containing 152
CCDC153	6.4552	0.62014	-0.339016	0.864395	-0.210237	0.734598	0.870596	coiled-coil domain containing 153
CCDC157	18.2929	0.356526	0.869838	1.23981	0.31012	0.384389	0.626026	coiled-coil domain containing 157
CCDC159	117.797	0.157711	-1.46912	0.851633	-0.231697	0.1418	0.347708	coiled-coil domain containing 159
CCDC160	2.61893	1.05758	1.25161	2.50303	1.32367	0.210711	0.445327	coiled-coil domain containing 160
CCDC163	35.7047	0.27866	-0.0155578	0.996999	-0.00433534	0.987587	0.995317	coiled-coil domain containing 163
CCDC167	259.182	0.099991	-1.01954	0.931776	-0.101944	0.307949	0.553934	coiled-coil domain containing 167
CCDC168	3.88392	0.810355	0.822002	1.58679	0.666114	0.411076	0.649587	coiled-coil domain containing 168
CCDC169	14.0836	0.441097	-0.5068	0.856457	-0.223548	0.612295	0.794053	coiled-coil domain containing 169
CCDC17	9.10582	0.517367	-0.505123	0.834316	-0.261334	0.613472	0.794536	coiled-coil domain containing 17
CCDC170	7.82602	0.545789	-0.219886	0.92018	-0.120011	0.82596	0.921165	coiled-coil domain containing 170
CCDC171	22.2832	0.326891	-2.449	0.574127	-0.800558	0.0143253	0.0721287	coiled-coil domain containing 171
CCDC174	491.16	0.073105	1.69228	1.08954	0.123714	0.0905926	0.259717	coiled-coil domain containing 174
CCDC178	2.09197	1.12661	-1.1137	0.419079	-1.2547	0.265409	0.509177	coiled-coil domain containing 178
CCDC18	229.208	0.104355	-0.620054	0.95614	-0.0647057	0.535222	0.74197	coiled-coil domain containing 18
CCDC180	36.0625	0.26046	-1.8652	0.714097	-0.485809	0.0621539	0.201508	coiled-coil domain containing 180
CCDC181	22.1747	0.334223	-0.553423	0.879669	-0.184967	0.579974	0.771711	coiled-coil domain containing 181
CCDC183	5.36352	0.681399	0.923942	1.54711	0.629573	0.355517	0.601219	coiled-coil domain containing 183
CCDC184	27.5171	0.299593	-0.706597	0.863524	-0.211691	0.479817	0.704271	coiled-coil domain containing 184
CCDC186	445.848	0.0839228	-1.82186	0.899443	-0.152895	0.0684766	0.215828	coiled-coil domain containing 186
CCDC188	55.9877	0.216369	0.774174	1.12312	0.167507	0.438828	0.67187	coiled-coil domain containing 188
CCDC189	20.5638	0.357465	0.406924	1.10608	0.145461	0.684064	0.83907	coiled-coil domain containing 189
CCDC190	63.2145	0.194974	0.0697055	1.00946	0.0135908	0.944428	0.977266	coiled-coil domain containing 190
CCDC191	94.1168	0.170601	0.630095	1.07736	0.107495	0.528633	0.738114	coiled-coil domain containing 191
CCDC194	43.4804	0.290096	1.26709	1.29019	0.367579	0.205121	0.438056
CCDC22	246.653	0.106386	0.207514	1.01542	0.0220765	0.835609	0.926551	coiled-coil domain containing 22
CCDC24	23.1233	0.32446	-0.538251	0.885988	-0.174641	0.590404	0.778636	coiled-coil domain containing 24
CCDC25	1143.34	0.0499831	-2.60341	0.913751	-0.130127	0.00923018	0.0520535	coiled-coil domain containing 25
CCDC28A	225.394	0.100037	0.932452	1.06679	0.0932797	0.351103	0.596083	coiled-coil domain containing 28A
CCDC28B	165.013	0.125566	-1.9158	0.846417	-0.240559	0.0553909	0.185957	coiled-coil domain containing 28B
CCDC3	101.677	0.151655	-1.08609	0.892108	-0.16471	0.277439	0.522044	coiled-coil domain containing 3
CCDC30	5.84661	0.637348	-0.659513	0.747249	-0.420339	0.509567	0.726154	coiled-coil domain containing 30
CCDC32	347.203	0.0869648	-0.413474	0.975384	-0.0359577	0.679259	0.835626	coiled-coil domain containing 32
CCDC34	141.644	0.129415	-1.70278	0.858348	-0.220366	0.0886094	0.256184	coiled-coil domain containing 34
CCDC40	7.34682	0.568003	0.975508	1.46824	0.554091	0.329308	0.575462	coiled-coil domain containing 40
CCDC43	659.424	0.0664084	-0.947172	0.957338	-0.0629002	0.343551	0.588558	coiled-coil domain containing 43
CCDC47	3293.84	0.0365876	-1.10318	0.972411	-0.0403625	0.269951	0.514531	coiled-coil domain containing 47
CCDC50	4271.22	0.0325169	-3.72481	0.919474	-0.121119	0.000195459	0.00242851	coiled-coil domain containing 50
CCDC51	333.789	0.093255	3.19396	1.22931	0.297852	0.00140338	0.0122624	coiled-coil domain containing 51
CCDC57	183.088	0.13968	2.16218	1.23286	0.302014	0.0306041	0.123731	coiled-coil domain containing 57
CCDC59	689.063	0.0677551	4.24905	1.22086	0.287895	2.15e-05	0.000377534	coiled-coil domain containing 59
CCDC6	1649.36	0.0493736	0.82915	1.02878	0.0409381	0.407019	0.64508	coiled-coil domain containing 6
CCDC61	215.194	0.109299	-0.126041	0.990497	-0.0137762	0.899699	0.95562	coiled-coil domain containing 61
CCDC62	8.07799	0.547314	1.07964	1.50619	0.590899	0.280304	0.52515	coiled-coil domain containing 62
CCDC66	216.92	0.107856	-0.976574	0.929593	-0.105329	0.32878	0.574882	coiled-coil domain containing 66
CCDC68	303.941	0.0945598	-2.81117	0.831724	-0.265823	0.00493621	0.0325528	coiled-coil domain containing 68
CCDC69	449.111	0.0801648	1.09757	1.06289	0.0879868	0.272391	0.517368	coiled-coil domain containing 69
CCDC7	10.7897	0.479243	0.939244	1.36616	0.450126	0.347605	0.592878	coiled-coil domain containing 7
CCDC71	656.104	0.0700978	0.261277	1.01278	0.0183149	0.793879	0.904914	coiled-coil domain containing 71
CCDC71L	2032.7	0.0452695	-4.50716	0.868118	-0.204037	6.57e-06	0.000138856	coiled-coil domain containing 71 like
CCDC74A	15.3031	0.401279	-0.844379	0.790681	-0.338832	0.398458	0.63856	coiled-coil domain containing 74A
CCDC74B	2.86152	0.970947	-0.668097	0.637861	-0.648687	0.504072	0.722357	coiled-coil domain containing 74B
CCDC77	254.937	0.106585	-1.0156	0.927714	-0.108248	0.309818	0.556075	coiled-coil domain containing 77
CCDC78	4.36515	0.734189	1.06001	1.71505	0.778249	0.289139	0.534689	coiled-coil domain containing 78
CCDC8	8.72267	0.531101	0.00733257	1.0027	0.00389433	0.99415	0.997516	coiled-coil domain containing 8
CCDC80	445.88	0.0752475	-1.40024	0.92957	-0.105365	0.16144	0.377145	coiled-coil domain containing 80
CCDC81	20.823	0.373341	0.568264	1.15842	0.212156	0.569856	0.765885	coiled-coil domain containing 81
CCDC82	1130.5	0.0569835	-2.06912	0.921524	-0.117906	0.0385344	0.145551	coiled-coil domain containing 82
CCDC85A	155.164	0.132399	1.29896	1.1266	0.171982	0.193956	0.423115	coiled-coil domain containing 85A
CCDC85B	1440.62	0.0496133	-3.81954	0.876909	-0.1895	0.000133698	0.00178709	coiled-coil domain containing 85B
CCDC85C	232.105	0.104943	0.902487	1.06785	0.0947093	0.366798	0.612048	coiled-coil domain containing 85C
CCDC86	2381.23	0.0513317	2.84845	1.10666	0.146216	0.00439323	0.0296101	coiled-coil domain containing 86
CCDC87	5.07409	0.676852	0.335419	1.17042	0.227029	0.737309	0.872487	coiled-coil domain containing 87
CCDC88A	1551.16	0.0591599	-2.28549	0.910538	-0.135209	0.0222842	0.099037	coiled-coil domain containing 88A
CCDC88B	24.7143	0.316456	-0.988745	0.805025	-0.312894	0.322788	0.569016	coiled-coil domain containing 88B
CCDC88C	746.146	0.0676756	-4.11163	0.824587	-0.278257	3.93e-05	0.000636278	coiled-coil domain containing 88C
CCDC9	453.125	0.0913476	2.24131	1.15248	0.204738	0.0250063	0.107929	coiled-coil domain containing 9
CCDC90B	960.038	0.0539409	1.41209	1.05421	0.0761691	0.157925	0.372368	coiled-coil domain containing 90B
CCDC91	330.269	0.0882414	0.921866	1.05801	0.0813467	0.356598	0.602316	coiled-coil domain containing 91
CCDC92	442.566	0.0752488	-0.446482	0.976981	-0.0335972	0.655249	0.821897	coiled-coil domain containing 92
CCDC93	1341.23	0.0576271	2.35046	1.09844	0.13545	0.0187501	0.0877526	coiled-coil domain containing 93
CCDC96	27.265	0.294432	0.345998	1.07317	0.101873	0.729344	0.867661	coiled-coil domain containing 96
CCDC97	718.987	0.0706066	2.65925	1.13899	0.18776	0.00783155	0.0459662	coiled-coil domain containing 97
CCDC9B	370.743	0.0823803	0.802083	1.04687	0.0660758	0.422505	0.65868	coiled-coil domain containing 9B
CCER2	2.22907	1.18589	-1.13239	0.394231	-1.34289	0.257471	0.499743	coiled-coil glutamate rich protein 2
CCHCR1	367.409	0.0811937	-3.52118	0.820231	-0.285898	0.000429631	0.00468223	coiled-coil alpha-helical rod protein 1
CCIN	46.0354	0.216232	0.806906	1.12856	0.174479	0.41972	0.656691	calicin
CCL1	1.61465	1.22738	0.954698	2.2529	1.17178	0.33973	0.58462	C-C motif chemokine ligand 1
CCL14	54.3483	0.243135	-0.893994	0.860137	-0.217361	0.371325	0.615326	C-C motif chemokine ligand 14
CCL2	14979.3	0.0512961	4.41024	1.16977	0.226228	1.03e-05	0.000200859	C-C motif chemokine ligand 2
CCL20	2528.16	0.199972	6.04565	2.31171	1.20896	1.49e-09	7.54e-08	C-C motif chemokine ligand 20
CCL23	3.883	0.84303	-2.10501	0.292277	-1.77459	0.0352901	0.137411	C-C motif chemokine ligand 23
CCL28	33.618	0.275187	1.73524	1.39234	0.477514	0.0826991	0.244343	C-C motif chemokine ligand 28
CCL3	87.9509	0.235509	3.15165	1.67277	0.742242	0.00162352	0.013788	C-C motif chemokine ligand 3
CCL3L3	155.927	0.333875	1.99058	1.58514	0.664606	0.0465271	0.165357	C-C motif chemokine ligand 3 like 3
CCL4	12.1042	0.459589	0.614647	1.21629	0.282485	0.538788	0.743685	C-C motif chemokine ligand 4
CCL4L2	89.0357	0.438587	1.82417	1.74117	0.800057	0.0681262	0.215161	C-C motif chemokine ligand 4 like 2
CCL5	8146	0.188339	2.06512	1.30943	0.388943	0.0389116	0.146584	C-C motif chemokine ligand 5
CCL7	95.6204	0.181493	2.18162	1.31581	0.395949	0.0291375	0.120093	C-C motif chemokine ligand 7
CCL8	304.301	0.109844	5.88419	1.56519	0.64634	4e-09	1.9e-07	C-C motif chemokine ligand 8
CCM2	916.48	0.0549813	-1.84189	0.932212	-0.101269	0.0654916	0.209453	CCM2 scaffold protein
CCM2L	46.2229	0.2291	-0.810692	0.879204	-0.18573	0.417542	0.654976	CCM2 like scaffold protein
CCN1	18431.8	0.0388888	3.66497	1.10384	0.142526	0.000247366	0.00295482	cellular communication network factor 1
CCN2	35511.8	0.0289912	3.84213	1.08027	0.111388	0.000121973	0.00164935	cellular communication network factor 2
CCN3	9.62525	0.55067	2.39199	2.49182	1.3172	0.0167571	0.0804392	cellular communication network factor 3
CCNA1	71.8429	0.192544	3.88705	1.67996	0.748429	0.000101469	0.00141894	cyclin A1
CCNA2	1336.05	0.0617824	2.11099	1.09461	0.130422	0.0347729	0.136197	cyclin A2
CCNB1	2289.7	0.0416467	-2.64569	0.92647	-0.110184	0.0081524	0.0474892	cyclin B1
CCNB1IP1	434.6	0.0894376	1.03784	1.06645	0.0928219	0.299345	0.545145	cyclin B1 interacting protein 1
CCNB2	738.91	0.0636118	-3.72709	0.848457	-0.237087	0.000193705	0.00241317	cyclin B2
CCNB3	14.4936	0.393324	-1.11955	0.736958	-0.440346	0.262905	0.506338	cyclin B3
CCNC	1042.17	0.0543053	-2.81006	0.899627	-0.152601	0.0049533	0.03265	cyclin C
CCND1	9098.99	0.0292541	-0.0865009	0.998248	-0.00253051	0.931068	0.970871	cyclin D1
CCND2	83.3085	0.218654	-1.205	0.833077	-0.263479	0.228202	0.465755	cyclin D2
CCND3	2205.92	0.051415	-3.05274	0.896915	-0.156957	0.00226759	0.0179755	cyclin D3
CCNDBP1	445.651	0.075593	-0.651039	0.966463	-0.049214	0.515021	0.729727	cyclin D1 binding protein 1
CCNE1	229.069	0.10522	1.19241	1.09086	0.125466	0.233099	0.47148	cyclin E1
CCNE2	258.434	0.10408	-0.343474	0.975525	-0.0357489	0.731242	0.868561	cyclin E2
CCNF	919.705	0.0547398	-1.50187	0.944608	-0.082212	0.133131	0.334158	cyclin F
CCNG1	2689.7	0.0483647	-3.26948	0.896188	-0.158127	0.00107745	0.00989238	cyclin G1
CCNG2	295.514	0.0910058	-0.646645	0.96003	-0.0588484	0.517862	0.732411	cyclin G2
CCNH	1238.68	0.0509834	0.341113	1.01213	0.0173911	0.733018	0.869633	cyclin H
CCNI	3444.31	0.03953	-2.23241	0.940665	-0.0882472	0.0255878	0.109827	cyclin I
CCNI2	3.21915	0.869721	-0.232375	0.869283	-0.202101	0.816247	0.915356	cyclin I family member 2
CCNJ	868.843	0.0628305	4.00147	1.19037	0.251414	6.3e-05	0.000938738	cyclin J
CCNJL	161.711	0.135434	0.608034	1.05874	0.0823484	0.543165	0.747109	cyclin J like
CCNK	1816.55	0.0423187	0.435819	1.01287	0.0184433	0.662968	0.826737	cyclin K
CCNL1	1525.82	0.0723985	2.26616	1.12044	0.164066	0.0234417	0.102672	cyclin L1
CCNL2	1277.14	0.123028	1.26278	1.1137	0.155357	0.20667	0.439809	cyclin L2
CCNO	10.1322	0.538832	-0.725631	0.762604	-0.390993	0.468065	0.695574	cyclin O
CCNQ	255.637	0.112559	-1.07595	0.919482	-0.121108	0.28195	0.526619	cyclin Q
CCNT1	992.375	0.0567086	3.94903	1.16792	0.223944	7.85e-05	0.00113844	cyclin T1
CCNT2	990.282	0.052934	-0.488574	0.982233	-0.0258622	0.625143	0.802018	cyclin T2
CCNY	1623.29	0.0568302	-0.586859	0.977148	-0.0333513	0.557299	0.756832	cyclin Y
CCNYL1	3063.42	0.0410092	0.818672	1.02354	0.0335731	0.412974	0.650992	cyclin Y like 1
CCP110	607.252	0.0638942	0.513458	1.023	0.032807	0.607631	0.791238	centriolar coiled-coil protein 110
CCPG1	2179.28	0.0444288	-1.73728	0.947905	-0.0771854	0.0823374	0.243791	cell cycle progression 1
CCR10	207.295	0.121236	1.00551	1.08817	0.121904	0.314649	0.560988	C-C motif chemokine receptor 10
CCR4	12.9815	0.424813	1.7709	1.68448	0.752303	0.0765767	0.232723	C-C motif chemokine receptor 4
CCRL2	424.209	0.0787787	5.48503	1.3492	0.432103	4.13e-08	1.55e-06	C-C motif chemokine receptor like 2
CCS	186.491	0.131224	-0.165658	0.985045	-0.0217384	0.868426	0.942379	copper chaperone for superoxide dismutase
CCSAP	322.192	0.0855996	0.208761	1.01246	0.0178698	0.834635	0.926131	centriole, cilia and spindle associated protein
CCSER1	5.03695	0.72554	1.03111	1.67959	0.748109	0.302491	0.548009	coiled-coil serine rich protein 1
CCSER2	1385.27	0.0479692	4.21594	1.15048	0.202236	2.49e-05	0.000429823	coiled-coil serine rich protein 2
CCT2	5402.98	0.0362802	1.98151	1.05109	0.0718894	0.0475344	0.167822	chaperonin containing TCP1 subunit 2
CCT3	10112.3	0.0346628	-0.538627	0.987142	-0.0186703	0.590144	0.778636	chaperonin containing TCP1 subunit 3
CCT4	7423.42	0.033285	-1.5333	0.965243	-0.0510358	0.125203	0.321649	chaperonin containing TCP1 subunit 4
CCT5	10733	0.0321194	-0.44594	0.990121	-0.0143233	0.655641	0.822015	chaperonin containing TCP1 subunit 5
CCT6A	7501.9	0.0368057	0.0631807	1.00161	0.00232541	0.949623	0.979986	chaperonin containing TCP1 subunit 6A
CCT6B	5.23516	0.679984	-0.190921	0.913943	-0.129823	0.848587	0.932792	chaperonin containing TCP1 subunit 6B
CCT7	9524.24	0.0296788	0.499577	1.01033	0.0148268	0.617373	0.797068	chaperonin containing TCP1 subunit 7
CCT8	7727.53	0.0374931	1.60041	1.04247	0.0600044	0.109507	0.294666	chaperonin containing TCP1 subunit 8
CCZ1	663.668	0.263182	-1.42283	0.771393	-0.374462	0.154786	0.367643	CCZ1 homolog, vacuolar protein trafficking and biogenesis associated
CCZ1B	394.887	0.0797606	-0.585717	0.968137	-0.0467172	0.558065	0.757281	CCZ1 homolog B, vacuolar protein trafficking and biogenesis associated
CD101	2.1449	1.05632	-0.486146	0.700508	-0.513527	0.626864	0.80329	CD101 molecule
CD109	2934.18	0.0543443	-3.41161	0.879404	-0.185402	0.000645793	0.00659913	CD109 molecule
CD14	2.09433	1.20789	-0.731865	0.541857	-0.884015	0.464251	0.692449	CD14 molecule
CD151	4530.95	0.0378261	-1.49902	0.96146	-0.0567019	0.13387	0.33568	CD151 molecule (Raph blood group)
CD163L1	212.548	0.10571	1.26214	1.09689	0.13342	0.2069	0.440088	CD163 molecule like 1
CD164	9918.19	0.0296208	5.02446	1.10867	0.148829	5.05e-07	1.43e-05	CD164 molecule
CD19	1.36547	1.45392	-1.4801	0.225007	-2.15196	0.138846	0.343222	CD19 molecule
CD200	18.3129	0.379597	-0.503907	0.875827	-0.191281	0.614327	0.7952	CD200 molecule
CD226	2.37631	1.08266	1.05008	2.19906	1.13688	0.293681	0.539521	CD226 molecule
CD24	3.65209	1.02167	-1.40239	0.370419	-1.43277	0.1608	0.376028	CD24 molecule
CD248	2.87848	2.13279	-1.96248	0.0549566	-4.18556	0.0497066	0.173208	CD248 molecule
CD274	3635.2	0.0925575	3.4775	1.24995	0.321869	0.000506115	0.00535245	CD274 molecule
CD276	2649.25	0.0389682	1.17557	1.03226	0.0458099	0.239766	0.480368	CD276 molecule
CD28	2.10995	1.08543	-0.152626	0.891517	-0.165666	0.878693	0.946881	CD28 molecule
CD2AP	2191.99	0.0404086	-0.467245	0.986998	-0.0188808	0.640324	0.81262	CD2 associated protein
CD2BP2	2013.32	0.041298	-0.658039	0.98134	-0.0271757	0.510513	0.726963	CD2 cytoplasmic tail binding protein 2
CD302	8.38294	0.529359	-0.230668	0.918845	-0.122107	0.817572	0.916176	CD302 molecule
CD320	1228.98	0.0628385	-0.34964	0.984886	-0.0219709	0.726609	0.866019	CD320 molecule
CD34	347.767	0.102103	-4.22515	0.741542	-0.431399	2.39e-05	0.000414675	CD34 molecule
CD36	1.93603	1.51398	-1.35314	0.241714	-2.04863	0.176011	0.399172	CD36 molecule
CD38	906.025	0.0574771	3.63691	1.15592	0.209039	0.000275928	0.00323495	CD38 molecule
CD40	359.57	0.0833374	0.617261	1.0363	0.0514409	0.537062	0.74269	CD40 molecule
CD44	4372.82	0.0516349	7.53708	1.30965	0.389177	4.81e-14	5.11e-12	CD44 molecule (Indian blood group)
CD46	2975.27	0.0427519	4.0362	1.12705	0.172555	5.43e-05	0.000834883	CD46 molecule
CD47	4039.07	0.037018	0.357488	1.00921	0.0132335	0.720727	0.861507	CD47 molecule
CD55	3684.93	0.0447143	4.97981	1.16689	0.222669	6.36e-07	1.76e-05	CD55 molecule (Cromer blood group)
CD58	198.174	0.115394	0.187242	1.01509	0.0216065	0.851471	0.933634	CD58 molecule
CD59	21328.5	0.0288814	5.91407	1.12569	0.170807	3.34e-09	1.6e-07	CD59 molecule (CD59 blood group)
CD5L	3.24992	0.899056	0.0133489	1.00835	0.0120014	0.989349	0.995712	CD5 molecule like
CD63	8197.08	0.0337684	0.620305	1.01463	0.0209467	0.535057	0.741815	CD63 molecule
CD68	5580.76	0.0381967	3.50896	1.09736	0.134031	0.000449861	0.00487222	CD68 molecule
CD69	140.504	0.131534	3.82593	1.41739	0.503241	0.000130281	0.00174477	CD69 molecule
CD7	3.84864	0.753732	0.38216	1.22099	0.288046	0.702343	0.850777	CD7 molecule
CD70	11.3881	0.557811	3.27416	3.54643	1.82637	0.00105975	0.00976852	CD70 molecule
CD74	389.371	0.081422	3.19887	1.19786	0.260459	0.00137965	0.0120877	CD74 molecule
CD79A	2.22286	1.00932	0.0237956	1.01679	0.0240172	0.981016	0.99352	CD79a molecule
CD79B	69.1548	0.192619	2.03098	1.31149	0.391205	0.0422569	0.155291	CD79b molecule
CD81	5605.76	0.0316532	0.446032	1.00983	0.0141183	0.655574	0.822015	CD81 molecule
CD82	1015.52	0.0609572	-3.14699	0.875493	-0.191832	0.00164958	0.0139668	CD82 molecule
CD83	84.5744	0.169326	4.32324	1.66098	0.732038	1.54e-05	0.000284393	CD83 molecule
CD9	16536.8	0.0350405	-3.09986	0.927474	-0.108621	0.0019361	0.015881	CD9 molecule
CD93	13315.6	0.0437194	1.88235	1.0587	0.0822951	0.0597885	0.196168	CD93 molecule
CD99-2	845.849	0.875528	-1.70211	0.355953	-1.49024	0.0887356	0.256253	CD99 molecule (Xg blood group)
CD99L2	859.496	0.0563642	2.08734	1.08497	0.117652	0.036857	0.141612	CD99 molecule like 2
CDA	10.7015	0.444496	-0.735989	0.797113	-0.327144	0.461737	0.690771	cytidine deaminase
CDADC1	133.708	0.140933	-1.59886	0.855398	-0.225332	0.109852	0.295314	cytidine and dCMP deaminase domain containing 1
CDAN1	277.122	0.0997041	-0.498735	0.96612	-0.0497259	0.617966	0.79748	codanin 1
CDC123	2305.29	0.0412125	3.41721	1.10254	0.140832	0.000632676	0.00648524	cell division cycle 123
CDC14A	398.171	0.0887684	1.05109	1.06681	0.0933037	0.293216	0.53906	cell division cycle 14A
CDC14B	43.9727	0.25713	-0.143534	0.974743	-0.0369068	0.885869	0.949764	cell division cycle 14B
CDC16	1683.76	0.043229	1.82828	1.05631	0.0790349	0.0675072	0.213934	cell division cycle 16
CDC20	2312.73	0.0381478	-2.95571	0.924821	-0.112754	0.00311948	0.0228194	cell division cycle 20
CDC20B	2.74438	0.878724	0.619705	1.45856	0.54455	0.535452	0.742141	cell division cycle 20B
CDC23	1379.78	0.0457128	-0.791981	0.975218	-0.0362037	0.428372	0.663753	cell division cycle 23
CDC25A	765.501	0.0647642	0.193099	1.00871	0.0125059	0.846882	0.932036	cell division cycle 25A
CDC25B	1861.49	0.0464685	0.0307371	1.00099	0.00142831	0.975479	0.992003	cell division cycle 25B
CDC25C	165.811	0.133204	-1.72749	0.852571	-0.230109	0.0840802	0.24727	cell division cycle 25C
CDC26	383.099	0.0820066	1.50884	1.08955	0.123735	0.13134	0.331455	cell division cycle 26
CDC27	3659.91	0.0363705	-0.768591	0.98081	-0.027954	0.442136	0.674399	cell division cycle 27
CDC34	1594.77	0.0488048	-1.74019	0.942831	-0.0849293	0.0818265	0.242742	cell division cycle 34, ubiqiutin conjugating enzyme
CDC37	9092.87	0.0320175	0.76017	1.01701	0.0243387	0.447153	0.678426	cell division cycle 37, HSP90 cochaperone
CDC37L1	188.568	0.115949	0.859305	1.0715	0.0996356	0.390172	0.631535	cell division cycle 37 like 1
CDC40	836.585	0.0567721	-1.49233	0.942966	-0.084723	0.135612	0.338555	cell division cycle 40
CDC42	7564.86	0.0320464	-3.686	0.921386	-0.118123	0.000227803	0.00276862	cell division cycle 42
CDC42BPA	2477.69	0.0512981	-3.39908	0.886156	-0.174367	0.000676119	0.0068637	CDC42 binding protein kinase alpha
CDC42BPB	5439.1	0.0340313	-1.25043	0.970935	-0.0425536	0.211144	0.445885	CDC42 binding protein kinase beta
CDC42BPG	12.3641	0.502904	-3.12043	0.336978	-1.56927	0.0018059	0.0150664	CDC42 binding protein kinase gamma
CDC42EP1	2432.81	0.049691	3.72191	1.13677	0.184946	0.000197718	0.00244784	CDC42 effector protein 1
CDC42EP2	1656.49	0.0451924	2.18258	1.07076	0.0986357	0.0290671	0.11999	CDC42 effector protein 2
CDC42EP3	2238.81	0.054631	-0.903094	0.96638	-0.0493369	0.366476	0.611657	CDC42 effector protein 3
CDC42EP4	938.673	0.0616222	2.28276	1.10242	0.140669	0.0224447	0.0995256	CDC42 effector protein 4
CDC42EP5	326.942	0.0864692	-2.91193	0.839853	-0.251792	0.00359209	0.0252784	CDC42 effector protein 5
CDC42SE1	2630.96	0.042831	0.756156	1.0227	0.0323869	0.449556	0.680145	CDC42 small effector 1
CDC42SE2	1143.31	0.0524915	1.58443	1.05934	0.0831693	0.113095	0.30078	CDC42 small effector 2
CDC45	550.993	0.0750661	-2.99798	0.855567	-0.225047	0.00271772	0.0205162	cell division cycle 45
CDC5L	1688.13	0.0479366	0.600756	1.02016	0.0287982	0.548003	0.750426	cell division cycle 5 like
CDC6	1010.51	0.0549503	-1.83235	0.932588	-0.100688	0.0668991	0.212539	cell division cycle 6
CDC7	363.176	0.0850931	0.505567	1.03027	0.0430202	0.613161	0.794281	cell division cycle 7
CDC73	1869.89	0.0464929	0.415089	1.01347	0.0192987	0.678077	0.834667	cell division cycle 73
CDCA2	601.175	0.0767036	-1.98769	0.899713	-0.152463	0.0468464	0.166109	cell division cycle associated 2
CDCA3	293.389	0.0958927	-1.17496	0.924875	-0.11267	0.240013	0.480478	cell division cycle associated 3
CDCA4	1062.05	0.0537427	-1.02326	0.962599	-0.0549928	0.306184	0.551972	cell division cycle associated 4
CDCA5	723.129	0.0639617	-2.26282	0.904546	-0.144733	0.023647	0.103407	cell division cycle associated 5
CDCA7	641.75	0.0712325	1.4336	1.07335	0.102119	0.151685	0.362753	cell division cycle associated 7
CDCA7L	1679.15	0.0494592	-0.371811	0.987334	-0.0183895	0.710034	0.855443	cell division cycle associated 7 like
CDCA8	791.814	0.0666583	-1.08949	0.950907	-0.0726235	0.275938	0.520486	cell division cycle associated 8
CDCP1	658.925	0.0892352	9.15182	1.76133	0.816665	5.6e-20	1.2e-17	CUB domain containing protein 1
CDH1	13.8074	1.08911	-5.96477	0.0110768	-6.49631	2.45e-09	1.21e-07	cadherin 1
CDH11	487.518	0.0702325	3.33794	1.17644	0.234432	0.000844011	0.00812397	cadherin 11
CDH12	185.244	0.119402	-2.94775	0.783515	-0.351967	0.00320092	0.0232442	cadherin 12
CDH13	1123.24	0.0588124	-1.74448	0.931355	-0.102597	0.0810754	0.241183	cadherin 13
CDH15	5.36143	0.677063	0.704836	1.39206	0.477218	0.480912	0.705142	cadherin 15
CDH2	939.668	0.0645573	9.37838	1.52145	0.605442	6.7e-21	1.53e-18	cadherin 2
CDH20	5.45024	0.659409	1.02372	1.59665	0.675052	0.305966	0.551654	cadherin 20
CDH24	240.288	0.102	-1.16614	0.92086	-0.118946	0.243556	0.48537	cadherin 24
CDH26	3.35463	0.920179	-2.30939	0.229243	-2.12505	0.0209219	0.0945711	cadherin 26
CDH3	19.0527	0.939442	-6.00148	0.0200808	-5.63804	1.96e-09	9.8e-08	cadherin 3
CDH4	2.34666	1.01421	-0.740521	0.594173	-0.751045	0.458984	0.688649	cadherin 4
CDH5	26159.4	0.0277448	3.32052	1.06594	0.0921274	0.000898486	0.00853623	cadherin 5
CDHR3	4.87877	0.667669	0.123466	1.0588	0.0824346	0.901738	0.956269	cadherin related family member 3
[truncated: 11,930 more rows]
