# Supplementary material for: Transfer RNA derived fragment, tRF-Glu-CTC, aggravates the development of neovascular age-related macular degeneration
Source: Theranostics. 2024 Jan 27;14(4):1500–16. doi: 10.7150/thno.92943 (PMC10879880; doi:10.7150/thno.92943)
Supplement: Supplementary file 1 — Supplementary figures and tables. [file thnov14p1500s1.zip › Table S5.xlsx]

## Sheet: enrichment-go-Total
Table S5. Gene otology (GO) enrichment analysis revealed enriched terms of differentially expressed genes in HUVECs.
id	Term	Category	ListHits	ListTotal	PopHits	PopTotal	p-value	q-value	Enrichment_score	geneID
GO:0070268	cornification	biological_process	17	179	113	18684	6.36e-16	9.59e-13	15.7032	CSTA;DSC3;DSG2;DSG3;KLK5;KRT13;KRT15;KRT17;KRT5;KRT6A;KRT8;PI3;PKP1;PKP3;PPL;PRSS8;ST14
GO:0001533	cornified envelope	cellular_component	9	179	45	18684	3.66e-10	2.76e-07	20.876	CSTA;DSC3;DSG2;DSG3;PI3;PKP1;PKP3;PPL;SCEL
GO:0098609	cell-cell adhesion	biological_process	13	179	148	18684	1.83e-09	9.21e-07	9.1685	BAIAP2L1;CDH1;CSTA;DSC3;DSG2;DSG3;EPCAM;FAT2;PDPN;PKP1;PKP3;TENM2;TRIM29
GO:0030054	cell junction	cellular_component	14	179	195	18684	5.97e-09	2.25e-06	7.49394	CDH1;CDH3;DSC3;DSG2;GJB3;HCAR2;ITGB4;KDF1;PDPN;PKP3;SLC7A2;TENM2;TP73;TSPAN1
GO:0031424	keratinization	biological_process	13	179	180	18684	1.98e-08	5.96e-06	7.53855	CDH3;DSC3;DSG2;DSG3;KRT13;KRT15;KRT17;KRT5;KRT6A;KRT8;PKP1;PKP3;SFN
GO:0030057	desmosome	cellular_component	6	179	25	18684	1.08e-07	2.72e-05	25.0512	DSC3;DSG2;DSG3;PKP1;PKP3;PPL
GO:0070062	extracellular exosome	cellular_component	43	179	2094	18684	9.11e-07	0.000190166	2.14343	BAIAP2L1;C1orf116;C4A;CALML3;CD70;CDH1;CRABP2;CTSH;DSG2;DSG3;EPCAM;EPN3;FAT2;FBLN1;FUT3;FXYD3;GPRC5C;ITGB4;ITIH3;KRT13;KRT15;KRT5;KRT6A;KRT8;LCN2;MACROH2A2;MAL2;PAPPA2;PCBP3;PPL;PROM2;PRSS8;RAB25;SCEL;SDC1;SERPINA1;SFN;SLPI;SORL1;TSPAN1;WNT5A;WNT7A;WNT7B
GO:0005911	cell-cell junction	cellular_component	11	179	175	18684	1.01e-06	0.000190166	6.56102	AQP3;CLDN4;DSC3;DSG2;DSG3;GRHL2;KRT8;LAMA1;LIN7B;NGFR;PKP3
GO:0005509	calcium ion binding	molecular_function	21	179	705	18684	4.18e-06	0.000672471	3.10919	ANXA8;ANXA8L1;CALB2;CALML3;CAPN8;CDH1;CDH3;DSC3;DSG2;DSG3;FAT2;FBLN1;GJB2;LRP1B;NCALD;PADI3;RASEF;S100A2;SYT5;TENM2;TLL2
GO:0005615	extracellular space	cellular_component	33	179	1487	18684	4.46e-06	0.000672471	2.31643	C4A;CBLN2;CCL20;CSTA;CTSH;DMKN;ERBB3;FBLN1;FGFBP1;GDF6;IGFBP3;IL1B;IL27;KLK5;LAMA1;LCN2;PI3;PRSS8;SERPINA1;SERPINB5;SFN;SLPI;SORL1;ST14;TGFA;TMPRSS4;TNF;TNFAIP6;WNT10A;WNT5A;WNT7A;WNT7B;XDH
GO:0008544	epidermis development	biological_process	7	179	77	18684	9e-06	0.00123358	9.48908	CRABP2;GJB5;GRHL2;KLK5;KRT15;KRT5;SCEL
GO:0098641	cadherin binding involved in cell-cell adhesion	molecular_function	4	179	18	18684	2.24e-05	0.00281847	23.1955	BAIAP2L1;EPCAM;PKP3;TRIM29
GO:0016328	lateral plasma membrane	cellular_component	6	179	62	18684	2.8e-05	0.00324757	10.1013	CDH1;CLDN4;DSG2;EPCAM;ERBB3;GJB2
GO:0016323	basolateral plasma membrane	cellular_component	10	179	212	18684	3.9e-05	0.00419681	4.92358	AQP3;EPCAM;ERBB3;LIN7B;MAP7;PDPN;PROM2;SLC22A1;ST14;TGFA
GO:0050768	negative regulation of neurogenesis	biological_process	4	179	21	18684	4.29e-05	0.00431207	19.8819	IL1B;SORL1;TNF;WNT7A
GO:0005886	plasma membrane	cellular_component	66	179	4445	18684	5.63e-05	0.00530516	1.54985	ADGRF1;AFAP1L2;ANXA8;AQP3;BAIAP2L1;C19orf33;C1orf116;C4A;CD70;CDH1;CDH3;CLDN14;CLDN4;DRD4;DSC3;DSG2;DSG3;EFNA3;EMB;EPCAM;EPHA1;EPN3;ERBB3;FAT2;FGFBP1;FXYD3;GJB2;GNA15;GPR158;GPR87;GPRC5C;GRB7;HCAR2;ITGB4;LIN7B;LPAR3;LRP1B;NGFR;NOS2;NTRK2;PDPN;PKP1;PKP3;PPL;PRSS8;PTPN3;RASA4;S1PR5;SCN2A;SDC1;SLC22A1;SLC22A17;SLC7A2;SORL1;SORT1;ST14;SYK;SYT5;TENM2;TGFA;TMPRSS4;TNF;TSPAN1;WNT5A;WNT7A;WNT7B
GO:0061436	establishment of skin barrier	biological_process	4	179	24	18684	7.45e-05	0.00660512	17.3966	CLDN4;KDF1;SFN;TP63
GO:0005125	cytokine activity	molecular_function	9	179	187	18684	8.18e-05	0.00685049	5.02363	CD70;GDF6;IL1B;IL27;TNF;WNT10A;WNT5A;WNT7A;WNT7B
GO:0031069	hair follicle morphogenesis	biological_process	4	179	27	18684	0.000120331	0.00954419	15.4637	KRT17;NGFR;TP63;WNT10A
GO:0030216	keratinocyte differentiation	biological_process	5	179	53	18684	0.000150926	0.0109896	9.84716	CSTA;SCEL;ST14;TP63;WNT5A
GO:0046330	positive regulation of JNK cascade	biological_process	6	179	84	18684	0.000155682	0.0109896	7.45571	IL1B;TNF;TPD52L1;WNT5A;WNT7A;WNT7B
GO:0035115	embryonic forelimb morphogenesis	biological_process	4	179	29	18684	0.000160433	0.0109896	14.3972	CRABP2;SHOX2;TP63;WNT7A
GO:0000187	activation of MAPK activity	biological_process	7	179	124	18684	0.000193324	0.0123758	5.89241	DRD4;IL1B;LPAR3;TGFA;TNF;TP73;WNT5A
GO:0042060	wound healing	biological_process	6	179	88	18684	0.000201113	0.0123758	7.11681	CDH3;ERBB3;KRT6A;PPL;SDC1;WNT5A
GO:0042476	odontogenesis	biological_process	4	179	31	18684	0.000209387	0.0123758	13.4684	AQP3;SDC1;SSUH2;WNT10A
GO:0032757	positive regulation of interleukin-8 production	biological_process	5	179	57	18684	0.000213517	0.0123758	9.15613	AFAP1L2;IL1B;SYK;TNF;WNT5A
GO:0010839	negative regulation of keratinocyte proliferation	biological_process	3	179	13	18684	0.000230429	0.0128613	24.0877	KDF1;SFN;SNAI2
GO:0007267	cell-cell signaling	biological_process	9	179	228	18684	0.000361493	0.0183579	4.12026	CCL20;CD70;EFNA3;FGFBP1;GJB2;GJB3;GJB5;IL1B;TNFAIP6
GO:0030335	positive regulation of cell migration	biological_process	9	179	228	18684	0.000361493	0.0183579	4.12026	CLDN4;CTSH;EPHA1;FAM83H;GRB7;IL1B;PDPN;SNAI2;TNFAIP6
GO:0006954	inflammatory response	biological_process	12	179	388	18684	0.000374893	0.0183579	3.22824	ACOD1;AFAP1L2;C4A;CCL20;ELF3;IL1B;IL27;MEP1B;NOS2;SDC1;TNF;TNFAIP6
GO:0048018	receptor ligand activity	molecular_function	4	179	36	18684	0.000377634	0.0183579	11.5978	WNT10A;WNT5A;WNT7A;WNT7B
GO:0005109	frizzled binding	molecular_function	4	179	37	18684	0.000420263	0.0197918	11.2843	WNT10A;WNT5A;WNT7A;WNT7B
GO:0050995	negative regulation of lipid catabolic process	biological_process	3	179	16	18684	0.000441737	0.020074	19.5712	HCAR2;IL1B;TNF
GO:0010951	negative regulation of endopeptidase activity	biological_process	7	179	143	18684	0.000461141	0.020074	5.10951	C4A;CSTA;ITIH3;PI3;SERPINA1;SERPINB5;SLPI
GO:0051402	neuron apoptotic process	biological_process	4	179	38	18684	0.000466218	0.020074	10.9874	ERBB3;NGFR;SCN2A;TP63
GO:0060070	canonical Wnt signaling pathway	biological_process	5	179	68	18684	0.000488352	0.020443	7.67499	SDC1;WNT10A;WNT5A;WNT7A;WNT7B
GO:0004866	endopeptidase inhibitor activity	molecular_function	4	179	39	18684	0.000515644	0.021002	10.7056	C4A;ITIH3;PI3;SLPI
GO:0005882	intermediate filament	cellular_component	6	179	108	18684	0.000606669	0.0240592	5.79888	KRT15;KRT17;KRT5;KRT8;PKP1;PPL
GO:0002009	morphogenesis of an epithelium	biological_process	3	179	18	18684	0.000634664	0.0245241	17.3966	KRT6A;RIPK4;SERPINB5
GO:0032526	response to retinoic acid	biological_process	4	179	42	18684	0.000686203	0.0252222	9.94094	AQP3;CTSH;GJB2;PTGES
GO:0097191	extrinsic apoptotic signaling pathway	biological_process	4	179	42	18684	0.000686203	0.0252222	9.94094	CD70;G0S2;KRT8;TNF
GO:0005921	gap junction	cellular_component	3	179	19	18684	0.000748373	0.0263816	16.481	CALB2;GJB2;GJB3
GO:0005576	extracellular region	cellular_component	31	179	1777	18684	0.000752758	0.0263816	1.82092	ADGRF1;C4A;CCL20;CDH1;CTSH;DSC3;FBLN1;FGFBP1;IGFBP3;IL1B;IL27;ITIH3;KLK5;LAMA1;LCN2;MEP1B;NGFR;PAPPA2;PI3;PRSS8;SERPINA1;SLPI;SSC4D;TGFA;TLL2;TNF;TNFAIP6;WNT10A;WNT5A;WNT7A;WNT7B
GO:0005887	integral component of plasma membrane	cellular_component	26	179	1392	18684	0.00079116	0.0270972	1.94962	B3GNT3;CD70;CLDN4;DRD4;EMB;EPHA1;ERBB3;FXYD3;GJB2;GPRC5C;LPAR3;MEP1B;NGFR;NTRK2;PDPN;PROM2;SCN2A;SDC1;SLC22A1;SLC22A17;SLC7A2;SORL1;ST14;TENM2;TNF;TSPAN1
GO:0048011	neurotrophin TRK receptor signaling pathway	biological_process	3	179	20	18684	0.000874261	0.0275438	15.657	NGFR;NTRK2;SORT1
GO:0031622	positive regulation of fever generation	biological_process	2	179	5	18684	0.000895586	0.0275438	41.752	IL1B;TNF
GO:0038132	neuregulin binding	molecular_function	2	179	5	18684	0.000895586	0.0275438	41.752	ERBB3;ITGB4
GO:0048406	nerve growth factor binding	molecular_function	2	179	5	18684	0.000895586	0.0275438	41.752	NGFR;SORT1
GO:2000647	negative regulation of stem cell proliferation	biological_process	2	179	5	18684	0.000895586	0.0275438	41.752	FBLN1;KDF1
GO:0005912	adherens junction	cellular_component	7	179	163	18684	0.00100133	0.0287984	4.48257	BAIAP2L1;CDH1;CDH3;FAT2;PKP1;PKP3;TRIM29
GO:0005243	gap junction channel activity	molecular_function	3	179	21	18684	0.00101282	0.0287984	14.9114	GJB2;GJB3;GJB5
GO:0005922	connexin complex	cellular_component	3	179	21	18684	0.00101282	0.0287984	14.9114	GJB2;GJB3;GJB5
GO:2001235	positive regulation of apoptotic signaling pathway	biological_process	3	179	21	18684	0.00101282	0.0287984	14.9114	NGFR;TP63;TPD52L1
GO:0007156	homophilic cell adhesion via plasma membrane adhesion molecules	biological_process	7	179	165	18684	0.00107506	0.0300021	4.42824	CDH1;CDH3;DSC3;DSG2;DSG3;EMB;FAT2
GO:0045617	negative regulation of keratinocyte differentiation	biological_process	2	179	6	18684	0.00133491	0.0359235	34.7933	GRHL2;TP63
GO:0051712	positive regulation of killing of cells of other organism	biological_process	2	179	6	18684	0.00133491	0.0359235	34.7933	NOS2;SYK
GO:0006919	activation of cysteine-type endopeptidase activity involved in apoptotic process	biological_process	5	179	86	18684	0.00142076	0.037563	6.0686	ATP2A3;CTSH;NGFR;TNF;XDH
GO:0042802	identical protein binding	molecular_function	26	179	1459	18684	0.00155634	0.0404381	1.86009	AQP3;CDH1;CLDN14;CLDN4;DRD4;ERBB3;FAM83A;FBLN1;GJB2;GRB7;HOOK1;LCN2;MEP1B;OLFML2A;PADI3;RASEF;S100A2;SDC1;SERPINA1;SFN;SLC22A1;TNF;TP63;TP73;TPD52L1;TRIM29
GO:0031410	cytoplasmic vesicle	cellular_component	9	179	283	18684	0.00166882	0.0417498	3.3195	AP1M2;MARVELD3;PDPN;PROM2;RAB25;SORT1;STON2;TGFA;WDR72
GO:0010573	vascular endothelial growth factor production	biological_process	2	179	7	18684	0.00185711	0.0417498	29.8228	IL1B;TNF
GO:0048672	positive regulation of collateral sprouting	biological_process	2	179	7	18684	0.00185711	0.0417498	29.8228	CRABP2;LPAR3
GO:0051798	positive regulation of hair follicle development	biological_process	2	179	7	18684	0.00185711	0.0417498	29.8228	KRT17;TNF
GO:0150078	positive regulation of neuroinflammatory response	biological_process	2	179	7	18684	0.00185711	0.0417498	29.8228	IL1B;TNF
GO:1900004	negative regulation of serine-type endopeptidase activity	biological_process	2	179	7	18684	0.00185711	0.0417498	29.8228	ANXA8;ANXA8L1
GO:1904861	excitatory synapse assembly	biological_process	2	179	7	18684	0.00185711	0.0417498	29.8228	WNT5A;WNT7A
GO:0008236	serine-type peptidase activity	molecular_function	4	179	55	18684	0.0018984	0.0417498	7.59126	KLK5;PRSS8;ST14;TMPRSS4
GO:0045165	cell fate commitment	biological_process	4	179	55	18684	0.0018984	0.0417498	7.59126	WNT10A;WNT5A;WNT7A;WNT7B
GO:1900740	positive regulation of protein insertion into mitochondrial membrane involved in apoptotic signaling pathway	biological_process	3	179	26	18684	0.00191157	0.0417498	12.0438	SFN;TP63;TP73
GO:1900745	positive regulation of p38MAPK cascade	biological_process	3	179	26	18684	0.00191157	0.0417498	12.0438	GDF6;IL1B;XDH
GO:0070830	bicellular tight junction assembly	biological_process	4	179	57	18684	0.00216638	0.0461768	7.3249	CLDN14;CLDN4;GRHL2;MARVELD3
GO:0004867	serine-type endopeptidase inhibitor activity	molecular_function	5	179	95	18684	0.00220619	0.0461768	5.49368	ITIH3;PI3;SERPINA1;SERPINB5;SLPI
GO:0045095	keratin filament	cellular_component	5	179	95	18684	0.00220619	0.0461768	5.49368	FAM83H;KRT13;KRT5;KRT6A;KRT8
GO:0001968	fibronectin binding	molecular_function	3	179	28	18684	0.00237501	0.0469376	11.1836	EPHA1;FBLN1;IGFBP3
GO:0003334	keratinocyte development	biological_process	2	179	8	18684	0.00246057	0.0469376	26.095	KDF1;SFN
GO:0014902	myotube differentiation	biological_process	2	179	8	18684	0.00246057	0.0469376	26.095	BARX2;SORT1
GO:0043281	regulation of cysteine-type endopeptidase activity involved in apoptotic process	biological_process	2	179	8	18684	0.00246057	0.0469376	26.095	NGFR;TP63
GO:0045606	positive regulation of epidermal cell differentiation	biological_process	2	179	8	18684	0.00246057	0.0469376	26.095	KDF1;SFN
GO:0070307	lens fiber cell development	biological_process	2	179	8	18684	0.00246057	0.0469376	26.095	WNT7A;WNT7B
GO:0097371	MDM2/MDM4 family protein binding	molecular_function	2	179	8	18684	0.00246057	0.0469376	26.095	TP63;TP73
GO:0043122	regulation of I-kappaB kinase/NF-kappaB signaling	biological_process	3	179	29	18684	0.00263054	0.0491408	10.7979	IL1B;TNF;WNT5A
GO:0002020	protease binding	molecular_function	5	179	99	18684	0.00264128	0.0491408	5.27171	CD70;CSTA;NTRK2;SERPINA1;TNF
GO:0030182	neuron differentiation	biological_process	6	179	145	18684	0.0027576	0.0498478	4.31917	ASCL2;NTRK2;WNT10A;WNT5A;WNT7A;WNT7B
GO:0048471	perinuclear region of cytoplasm	cellular_component	15	179	692	18684	0.00276529	0.0498478	2.26257	CDH1;EPN3;GJB2;MAL2;MAP7;NOS2;NTRK2;PTGES;RASEF;SCEL;SORT1;SYT5;TGFA;TPD52L1;TSPAN1
GO:0030136	clathrin-coated vesicle	cellular_component	4	179	61	18684	0.00277851	0.0498478	6.84458	AP1M2;EPN3;SORT1;STON2
GO:0030198	extracellular matrix organization	biological_process	8	179	251	18684	0.00295445	0.0523806	3.32685	CDH1;ELF3;FBLN1;ITGB4;LAMA1;OLFML2A;SERPINB5;TNF
GO:0032308	positive regulation of prostaglandin secretion	biological_process	2	179	9	18684	0.00314369	0.0550878	23.1955	IL1B;PTGES
GO:0050772	positive regulation of axonogenesis	biological_process	3	179	31	18684	0.00319095	0.0552731	10.1013	NGFR;NTRK2;SHOX2
GO:2001240	negative regulation of extrinsic apoptotic signaling pathway in absence of ligand	biological_process	3	179	32	18684	0.00349648	0.0592586	9.78561	IL1B;SNAI2;TNF
GO:0032729	positive regulation of interferon-gamma production	biological_process	4	179	65	18684	0.00349968	0.0592586	6.42338	IL1B;IL27;TNF;WNT5A
GO:0050839	cell adhesion molecule binding	molecular_function	4	179	66	18684	0.00369803	0.0619215	6.32605	CDH1;DSG2;PKP3;TENM2
GO:0010628	positive regulation of gene expression	biological_process	10	179	382	18684	0.00386065	0.0619445	2.73246	CDH3;CTSH;ERBB3;IL1B;NTRK2;PKP1;PKP3;TNF;WNT10A;WNT5A
GO:0005641	nuclear envelope lumen	cellular_component	2	179	10	18684	0.00390493	0.0619445	20.876	PTGES;SORL1
GO:0009651	response to salt stress	biological_process	2	179	10	18684	0.00390493	0.0619445	20.876	PAPPA2;TNF
GO:0030296	protein tyrosine kinase activator activity	molecular_function	2	179	10	18684	0.00390493	0.0619445	20.876	AFAP1L2;ERBB3
GO:1903140	regulation of establishment of endothelial barrier	biological_process	2	179	10	18684	0.00390493	0.0619445	20.876	IL1B;TNF
GO:0017080	sodium channel regulator activity	molecular_function	3	179	34	18684	0.0041597	0.0652986	9.20999	FXYD3;PRSS8;PTPN3
GO:0005198	structural molecule activity	molecular_function	6	179	159	18684	0.00433814	0.0673977	3.93886	CLDN14;CLDN4;KRT13;KRT17;MAP7;PPL
GO:0001736	establishment of planar polarity	biological_process	2	179	11	18684	0.00474273	0.0707653	18.9782	TP63;WNT5A
GO:0043589	skin morphogenesis	biological_process	2	179	11	18684	0.00474273	0.0707653	18.9782	ITGB4;TP63
GO:0071639	positive regulation of monocyte chemotactic protein-1 production	biological_process	2	179	11	18684	0.00474273	0.0707653	18.9782	IL1B;SYK
GO:1990124	messenger ribonucleoprotein complex	cellular_component	2	179	11	18684	0.00474273	0.0707653	18.9782	PKP1;PKP3
GO:0033674	positive regulation of kinase activity	biological_process	4	179	71	18684	0.00480479	0.0709884	5.88056	DRD4;EPHA1;ERBB3;NTRK2
GO:0007411	axon guidance	biological_process	7	179	217	18684	0.00499531	0.0730867	3.36709	EFNA3;EMB;EPHA1;GRB7;LAMA1;NGFR;WNT5A
GO:0007032	endosome organization	biological_process	3	179	37	18684	0.00528913	0.0766416	8.46323	ANXA8;ANXA8L1;HOOK1
GO:0005923	bicellular tight junction	cellular_component	5	179	117	18684	0.0053931	0.0774039	4.46068	CLDN14;CLDN4;EPCAM;LIN7B;MARVELD3
GO:0031581	hemidesmosome assembly	biological_process	2	179	12	18684	0.00565557	0.0796537	17.3966	ITGB4;KRT5
GO:0045295	gamma-catenin binding	molecular_function	2	179	12	18684	0.00565557	0.0796537	17.3966	CDH1;DSC3
GO:0016324	apical plasma membrane	cellular_component	9	179	344	18684	0.00604166	0.0843036	2.73087	CLDN4;DSG2;EPCAM;ERBB3;MAL2;PAPPA2;PDPN;PROM2;SLC22A1
GO:0007257	activation of JUN kinase activity	biological_process	3	179	39	18684	0.00613477	0.0848174	8.02922	MAP3K9;SYK;WNT5A
GO:0015250	water channel activity	molecular_function	2	179	13	18684	0.00664196	0.0878021	16.0584	AQP3;PDPN
GO:0031994	insulin-like growth factor I binding	molecular_function	2	179	13	18684	0.00664196	0.0878021	16.0584	IGFBP3;ITGB4
GO:0032725	positive regulation of granulocyte macrophage colony-stimulating factor production	biological_process	2	179	13	18684	0.00664196	0.0878021	16.0584	IL1B;SYK
GO:0043568	positive regulation of insulin-like growth factor receptor signaling pathway	biological_process	2	179	13	18684	0.00664196	0.0878021	16.0584	CDH3;IGFBP3
GO:0099054	presynapse assembly	biological_process	2	179	13	18684	0.00664196	0.0878021	16.0584	WNT5A;WNT7A
GO:0032570	response to progesterone	biological_process	3	179	41	18684	0.00705664	0.0924727	7.63755	CLDN4;DSG2;GJB2
GO:0008630	intrinsic apoptotic signaling pathway in response to DNA damage	biological_process	3	179	42	18684	0.00754668	0.0959052	7.45571	SFN;TNF;TP73
GO:0003382	epithelial cell morphogenesis	biological_process	2	179	14	18684	0.00770042	0.0959052	14.9114	GRHL2;RAB25
GO:0005041	low-density lipoprotein particle receptor activity	molecular_function	2	179	14	18684	0.00770042	0.0959052	14.9114	LRP1B;SORL1
GO:0010838	positive regulation of keratinocyte proliferation	biological_process	2	179	14	18684	0.00770042	0.0959052	14.9114	CDH3;TP63
GO:0010952	positive regulation of peptidase activity	biological_process	2	179	14	18684	0.00770042	0.0959052	14.9114	CTSH;FBLN1
GO:0062009	secondary palate development	biological_process	2	179	14	18684	0.00770042	0.0959052	14.9114	WNT5A;WNT7A
GO:0032755	positive regulation of interleukin-6 production	biological_process	4	179	83	18684	0.00831864	0.102756	5.03036	IL1B;SYK;TNF;WNT5A
GO:0030276	clathrin binding	molecular_function	3	179	44	18684	0.00858585	0.103148	7.11681	EPN3;NCALD;SYT5
GO:0030280	structural constituent of skin epidermis	molecular_function	2	179	15	18684	0.00882949	0.103148	13.9173	PI3;PKP1
GO:0036342	post-anal tail morphogenesis	biological_process	2	179	15	18684	0.00882949	0.103148	13.9173	TP63;WNT5A
GO:0051044	positive regulation of membrane protein ectodomain proteolysis	biological_process	2	179	15	18684	0.00882949	0.103148	13.9173	IL1B;TNF
GO:0060252	positive regulation of glial cell proliferation	biological_process	2	179	15	18684	0.00882949	0.103148	13.9173	IL1B;TNF
GO:0060324	face development	biological_process	2	179	15	18684	0.00882949	0.103148	13.9173	GRHL2;WNT5A
GO:0070886	positive regulation of calcineurin-NFAT signaling cascade	biological_process	2	179	15	18684	0.00882949	0.103148	13.9173	ERBB3;TNF
GO:0009986	cell surface	cellular_component	12	179	572	18684	0.00920498	0.106707	2.18979	DSG2;FGFBP1;ITGB4;NGFR;PROM2;SDC1;SORL1;SORT1;TGFA;TNF;WNT5A;WNT7A
GO:0031252	cell leading edge	cellular_component	3	179	46	18684	0.00970491	0.109965	6.80738	CDC42BPG;ITGB4;KDF1
GO:0042733	embryonic digit morphogenesis	biological_process	3	179	46	18684	0.00970491	0.109965	6.80738	GRHL2;WNT5A;WNT7A
GO:0045599	negative regulation of fat cell differentiation	biological_process	3	179	46	18684	0.00970491	0.109965	6.80738	SORT1;TNF;WNT5A
GO:0008656	cysteine-type endopeptidase activator activity involved in apoptotic process	molecular_function	2	179	16	18684	0.0100277	0.110305	13.0475	ATP2A3;CTSH
GO:0034116	positive regulation of heterotypic cell-cell adhesion	biological_process	2	179	16	18684	0.0100277	0.110305	13.0475	IL1B;TNF
GO:0035615	clathrin adaptor activity	molecular_function	2	179	16	18684	0.0100277	0.110305	13.0475	AP1M2;STON2
GO:0040037	negative regulation of fibroblast growth factor receptor signaling pathway	biological_process	2	179	16	18684	0.0100277	0.110305	13.0475	NGFR;WNT5A
GO:0051781	positive regulation of cell division	biological_process	3	179	47	18684	0.0102948	0.111983	6.66255	IL1B;MACC1;TGFA
GO:0032496	response to lipopolysaccharide	biological_process	5	179	137	18684	0.0103289	0.111983	3.80948	GJB2;IL1B;NOS2;PTGES;SLPI
GO:0007010	cytoskeleton organization	biological_process	5	179	138	18684	0.0106362	0.114491	3.78188	CECR2;KRT13;KRT15;KRT5;KRT6A
GO:0005005	transmembrane-ephrin receptor activity	molecular_function	2	179	17	18684	0.0112938	0.118192	12.28	EFNA3;EPHA1
GO:0006833	water transport	biological_process	2	179	17	18684	0.0112938	0.118192	12.28	AQP3;PDPN
GO:0045198	establishment of epithelial cell apical/basal polarity	biological_process	2	179	17	18684	0.0112938	0.118192	12.28	LAMA1;WNT5A
GO:2000811	negative regulation of anoikis	biological_process	2	179	17	18684	0.0112938	0.118192	12.28	NTRK2;SNAI2
GO:0071346	cellular response to interferon-gamma	biological_process	4	179	91	18684	0.0114088	0.118573	4.58813	ACOD1;CCL20;NOS2;WNT5A
GO:0007173	epidermal growth factor receptor signaling pathway	biological_process	3	179	49	18684	0.0115358	0.119072	6.39061	FAM83A;GRB7;TGFA
GO:0009925	basal plasma membrane	cellular_component	3	179	50	18684	0.0121872	0.12494	6.26279	CLDN4;ERBB3;ITGB4
GO:0006801	superoxide metabolic process	biological_process	2	179	18	18684	0.0126261	0.125182	11.5978	NCF2;NOS2
GO:0045618	positive regulation of keratinocyte differentiation	biological_process	2	179	18	18684	0.0126261	0.125182	11.5978	MACROH2A2;ZBED2
GO:0099175	regulation of postsynapse organization	biological_process	2	179	18	18684	0.0126261	0.125182	11.5978	WNT5A;WNT7A
GO:1902430	negative regulation of amyloid-beta formation	biological_process	2	179	18	18684	0.0126261	0.125182	11.5978	NTRK2;SORL1
GO:2000649	regulation of sodium ion transmembrane transporter activity	biological_process	2	179	18	18684	0.0126261	0.125182	11.5978	FXYD3;PTPN3
GO:0002053	positive regulation of mesenchymal cell proliferation	biological_process	2	179	19	18684	0.0140235	0.133263	10.9874	SHOX2;WNT5A
GO:0006622	protein targeting to lysosome	biological_process	2	179	19	18684	0.0140235	0.133263	10.9874	SORL1;SORT1
GO:0006892	post-Golgi vesicle-mediated transport	biological_process	2	179	19	18684	0.0140235	0.133263	10.9874	SORL1;SORT1
GO:0006970	response to osmotic stress	biological_process	2	179	19	18684	0.0140235	0.133263	10.9874	MAP7;MARVELD3
GO:0046827	positive regulation of protein export from nucleus	biological_process	2	179	19	18684	0.0140235	0.133263	10.9874	IL1B;SFN
GO:0048514	blood vessel morphogenesis	biological_process	2	179	19	18684	0.0140235	0.133263	10.9874	LAMA1;SYK
GO:0072659	protein localization to plasma membrane	biological_process	5	179	148	18684	0.0140603	0.133263	3.52635	CDH1;GPR158;MAP7;PKP3;TNF
GO:0045111	intermediate filament cytoskeleton	cellular_component	3	179	53	18684	0.0142662	0.13437	5.9083	KRT13;KRT17;KRT8
GO:0004714	transmembrane receptor protein tyrosine kinase activity	molecular_function	3	179	54	18684	0.0150011	0.138691	5.79888	EPHA1;ERBB3;NTRK2
GO:0051965	positive regulation of synapse assembly	biological_process	3	179	54	18684	0.0150011	0.138691	5.79888	CBLN2;NTRK2;WNT7A
GO:0071560	cellular response to transforming growth factor beta stimulus	biological_process	3	179	54	18684	0.0150011	0.138691	5.79888	WNT10A;WNT5A;WNT7A
GO:0001502	cartilage condensation	biological_process	2	179	20	18684	0.0154846	0.140176	10.438	BARX2;WNT7A
GO:0019222	regulation of metabolic process	biological_process	2	179	20	18684	0.0154846	0.140176	10.438	LPAR3;S1PR5
GO:0051262	protein tetramerization	biological_process	2	179	20	18684	0.0154846	0.140176	10.438	TP63;TP73
GO:0043235	receptor complex	cellular_component	6	179	209	18684	0.0155338	0.140176	2.99655	EPHA1;ERBB3;GPRC5C;ITGB4;LRP1B;NTRK2
GO:0051592	response to calcium ion	biological_process	3	179	55	18684	0.015757	0.141344	5.69345	AQP3;PTGES;SDC1
GO:0016192	vesicle-mediated transport	biological_process	5	179	153	18684	0.0160219	0.141929	3.41111	AP1M2;CECR2;NCALD;STON2;SYT5
GO:0001649	osteoblast differentiation	biological_process	4	179	101	18684	0.016199	0.141929	4.13386	IGFBP3;RRBP1;SHOX2;SNAI2
GO:0005200	structural constituent of cytoskeleton	molecular_function	4	179	101	18684	0.016199	0.141929	4.13386	KRT15;KRT5;KRT6A;PPL
GO:0005796	Golgi lumen	cellular_component	4	179	101	18684	0.016199	0.141929	4.13386	SDC1;WNT5A;WNT7A;WNT7B
GO:0005544	calcium-dependent phospholipid binding	molecular_function	3	179	56	18684	0.0165341	0.1432	5.59178	ANXA8;ANXA8L1;SYT5
GO:0030665	clathrin-coated vesicle membrane	cellular_component	3	179	56	18684	0.0165341	0.1432	5.59178	AP1M2;TGFA;WNT5A
GO:0016327	apicolateral plasma membrane	cellular_component	2	179	21	18684	0.0170079	0.143994	9.94094	CLDN4;KRT8
GO:0016338	calcium-independent cell-cell adhesion via plasma membrane cell-adhesion molecules	biological_process	2	179	21	18684	0.0170079	0.143994	9.94094	CLDN14;CLDN4
GO:0045104	intermediate filament cytoskeleton organization	biological_process	2	179	21	18684	0.0170079	0.143994	9.94094	FAM83H;PPL
GO:0050807	regulation of synapse organization	biological_process	2	179	21	18684	0.0170079	0.143994	9.94094	TNF;WNT5A
GO:0004888	transmembrane signaling receptor activity	molecular_function	5	179	157	18684	0.0177166	0.149156	3.3242	CLDN4;ERBB3;NGFR;SLC22A17;SORL1
GO:0097110	scaffold protein binding	molecular_function	3	179	58	18684	0.0181517	0.15197	5.39896	KRT15;KRT5;KRT8
GO:0019897	extrinsic component of plasma membrane	cellular_component	2	179	22	18684	0.0185922	0.154798	9.48908	EPN3;ST14
GO:0007155	cell adhesion	biological_process	10	179	485	18684	0.0187086	0.154912	2.15216	CDH3;CLDN14;CLDN4;DSC3;DSG2;GRHL2;ITGB4;LAMA1;PKP1;TNFAIP6
GO:0043154	negative regulation of cysteine-type endopeptidase activity involved in apoptotic process	biological_process	3	179	59	18684	0.0189923	0.156401	5.30745	NGFR;SFN;TNF
GO:0044267	cellular protein metabolic process	biological_process	6	179	221	18684	0.0198731	0.162765	2.83384	C4A;CTSH;IGFBP3;PAPPA2;SERPINA1;SORL1
GO:0004252	serine-type endopeptidase activity	molecular_function	5	179	162	18684	0.0199965	0.162891	3.2216	CTSH;KLK5;PRSS8;ST14;TMPRSS4
GO:0006508	proteolysis	biological_process	9	179	421	18684	0.0204385	0.165596	2.2314	CAPN8;CTSH;KLK5;MEP1B;PAPPA2;PRSS8;ST14;TLL2;TMPRSS4
GO:0035019	somatic stem cell population maintenance	biological_process	3	179	61	18684	0.0207375	0.16712	5.13344	ASCL2;EPHA1;WNT7A
GO:0005543	phospholipid binding	molecular_function	4	179	110	18684	0.0214497	0.17194	3.79563	EPN3;LPAR3;RASA4;WNT5A
GO:0007165	signal transduction	biological_process	17	179	1038	18684	0.0217916	0.173756	1.7095	CCL20;CD70;CRABP2;ERBB3;FAM83A;FAM83F;FAM83H;FGFBP1;IL1B;MACC1;PKP1;PTGES;SFN;STAC;TENM2;TGFA;TNFAIP6
GO:0009954	proximal/distal pattern formation	biological_process	2	179	24	18684	0.0219387	0.174009	8.69832	HOXB9;TP63
GO:0071300	cellular response to retinoic acid	biological_process	3	179	64	18684	0.0235151	0.185044	4.89281	GJB3;WNT5A;WNT7B
GO:0008376	acetylgalactosaminyltransferase activity	molecular_function	2	179	25	18684	0.0236984	0.185044	8.35039	B3GNT3;CHPF
GO:0042573	retinoic acid metabolic process	biological_process	2	179	25	18684	0.0236984	0.185044	8.35039	CRABP2;CYP3A5
GO:0005788	endoplasmic reticulum lumen	cellular_component	7	179	299	18684	0.0253941	0.19419	2.44368	C4A;IGFBP3;IL27;SERPINA1;WNT5A;WNT7A;WNT7B
GO:0002039	p53 binding	molecular_function	3	179	66	18684	0.0254734	0.19419	4.74454	TP63;TP73;TRIM29
GO:0031528	microvillus membrane	cellular_component	2	179	26	18684	0.025514	0.19419	8.02922	PDPN;PROM2
GO:0045664	regulation of neuron differentiation	biological_process	2	179	26	18684	0.025514	0.19419	8.02922	EFNA3;S1PR5
GO:2001238	positive regulation of extrinsic apoptotic signaling pathway	biological_process	2	179	26	18684	0.025514	0.19419	8.02922	G0S2;TNF
GO:0030424	axon	cellular_component	7	179	301	18684	0.0262072	0.198463	2.42744	C4A;EMB;LPAR3;MAP7;NTRK2;SCN2A;SYT5
GO:0010468	regulation of gene expression	biological_process	6	179	236	18684	0.0263731	0.198721	2.65373	CDH1;PCBP3;PEG3;SORT1;TMPRSS4;TP73
GO:0035116	embryonic hindlimb morphogenesis	biological_process	2	179	27	18684	0.0273842	0.204275	7.73184	TP63;WNT7A
GO:2000379	positive regulation of reactive oxygen species metabolic process	biological_process	2	179	27	18684	0.0273842	0.204275	7.73184	ACOD1;XDH
GO:0030666	endocytic vesicle membrane	cellular_component	3	179	68	18684	0.0275168	0.204275	4.605	WNT5A;WNT7A;WNT7B
GO:0043087	regulation of GTPase activity	biological_process	3	179	69	18684	0.0285703	0.211056	4.53826	EPHA1;NTRK2;PROM2
GO:0001934	positive regulation of protein phosphorylation	biological_process	5	179	179	18684	0.0291563	0.211326	2.91564	IL1B;LIMCH1;NTRK2;PROM2;TNF
GO:0018149	peptide cross-linking	biological_process	2	179	28	18684	0.029308	0.211326	7.45571	CSTA;PI3
GO:0031214	biomineral tissue development	biological_process	2	179	28	18684	0.029308	0.211326	7.45571	FAM83H;WDR72
GO:0042771	intrinsic apoptotic signaling pathway in response to DNA damage by p53 class mediator	biological_process	2	179	28	18684	0.029308	0.211326	7.45571	TP63;TP73
GO:0045930	negative regulation of mitotic cell cycle	biological_process	2	179	28	18684	0.029308	0.211326	7.45571	PTPN3;TNF
GO:0001843	neural tube closure	biological_process	3	179	70	18684	0.0296451	0.212739	4.47342	CECR2;GRHL2;ST14
GO:0007169	transmembrane receptor protein tyrosine kinase signaling pathway	biological_process	4	179	123	18684	0.0306904	0.213839	3.39447	EPHA1;ERBB3;NTRK2;SYK
GO:0018108	peptidyl-tyrosine phosphorylation	biological_process	4	179	123	18684	0.0306904	0.213839	3.39447	EPHA1;ERBB3;NTRK2;SYK
GO:0042742	defense response to bacterium	biological_process	4	179	123	18684	0.0306904	0.213839	3.39447	CCL20;LCN2;NOS2;SYK
GO:0007623	circadian rhythm	biological_process	3	179	71	18684	0.0307409	0.213839	4.41042	CLDN4;NOS2;NTRK2
GO:0009617	response to bacterium	biological_process	3	179	71	18684	0.0307409	0.213839	4.41042	BAIAP2L1;IL27;NOS2
GO:0050796	regulation of insulin secretion	biological_process	3	179	71	18684	0.0307409	0.213839	4.41042	IL1B;NOS2;TNF
GO:0019901	protein kinase binding	molecular_function	9	179	453	18684	0.0307917	0.213839	2.07377	BCL2L14;EPHA1;FAM83A;FAM83F;FAM83H;GRB7;SFN;SYK;TP73
GO:0010803	regulation of tumor necrosis factor-mediated signaling pathway	biological_process	2	179	29	18684	0.0312841	0.214296	7.19861	SYK;TNF
GO:0045840	positive regulation of mitotic nuclear division	biological_process	2	179	29	18684	0.0312841	0.214296	7.19861	IL1B;TGFA
GO:1905606	regulation of presynapse assembly	biological_process	2	179	29	18684	0.0312841	0.214296	7.19861	CBLN2;WNT7A
GO:0045732	positive regulation of protein catabolic process	biological_process	3	179	72	18684	0.0318579	0.215325	4.34916	SORL1;TNF;WNT5A
GO:0001933	negative regulation of protein phosphorylation	biological_process	3	179	73	18684	0.032996	0.215325	4.28958	FBLN1;IGFBP3;XDH
GO:0001937	negative regulation of endothelial cell proliferation	biological_process	2	179	30	18684	0.0333114	0.215325	6.95866	TNF;XDH
GO:0008625	extrinsic apoptotic signaling pathway via death domain receptors	biological_process	2	179	30	18684	0.0333114	0.215325	6.95866	SORT1;TNF
GO:0048701	embryonic cranial skeleton morphogenesis	biological_process	2	179	30	18684	0.0333114	0.215325	6.95866	GRHL2;TBX15
GO:0070372	regulation of ERK1 and ERK2 cascade	biological_process	2	179	30	18684	0.0333114	0.215325	6.95866	IL1B;SYK
GO:0045766	positive regulation of angiogenesis	biological_process	4	179	128	18684	0.0347806	0.215325	3.26187	CTSH;EPHA1;IL1B;WNT5A
GO:0005164	tumor necrosis factor receptor binding	molecular_function	2	179	31	18684	0.0353887	0.215325	6.73419	CD70;TNF
GO:0016342	catenin complex	cellular_component	2	179	31	18684	0.0353887	0.215325	6.73419	CDH1;CDH3
GO:0019838	growth factor binding	molecular_function	2	179	31	18684	0.0353887	0.215325	6.73419	ERBB3;FGFBP1
GO:0031032	actomyosin structure organization	biological_process	2	179	31	18684	0.0353887	0.215325	6.73419	CDC42BPG;LIMCH1
GO:0038128	ERBB2 signaling pathway	biological_process	2	179	31	18684	0.0353887	0.215325	6.73419	ERBB3;GRB7
GO:0007202	activation of phospholipase C activity	biological_process	2	179	32	18684	0.0375148	0.215325	6.52374	GNA15;NTRK2
GO:0051482	positive regulation of cytosolic calcium ion concentration involved in phospholipase C-activating G protein-coupled signaling pathway	biological_process	2	179	32	18684	0.0375148	0.215325	6.52374	GNA15;LPAR3
GO:0000785	chromatin	cellular_component	15	179	943	18684	0.0376743	0.215325	1.66034	ASCL2;BARX2;EHF;ELF3;GRHL2;HOXB9;MACROH2A2;MSC;NKX1-2;SHOX2;SNAI2;TBX15;TP63;TP73;ZBED2
GO:0061024	membrane organization	biological_process	4	179	133	18684	0.0391727	0.215325	3.13924	SFN;STON2;TGFA;WNT5A
GO:0007566	embryo implantation	biological_process	2	179	33	18684	0.0396887	0.215325	6.32605	ACOD1;IL1B
GO:0048488	synaptic vesicle endocytosis	biological_process	2	179	33	18684	0.0396887	0.215325	6.32605	STON2;SYT5
GO:0071949	FAD binding	molecular_function	2	179	33	18684	0.0396887	0.215325	6.32605	CYB5R2;XDH
GO:0030324	lung development	biological_process	3	179	79	18684	0.0402627	0.215325	3.96379	PDPN;WNT5A;WNT7B
GO:0045893	positive regulation of transcription, DNA-templated	biological_process	11	179	632	18684	0.0412613	0.215325	1.81674	AFAP1L2;CDH1;EHF;GDF6;IL1B;TNF;TP63;TP73;VGLL1;WNT5A;WNT7A
GO:0003779	actin binding	molecular_function	6	179	263	18684	0.0413488	0.215325	2.38129	BAIAP2L1;HOOK1;LIMCH1;MYO18B;NCALD;TNS4
GO:0010634	positive regulation of epithelial cell migration	biological_process	2	179	34	18684	0.0419093	0.215325	6.13999	CTSH;RAB25
GO:0031663	lipopolysaccharide-mediated signaling pathway	biological_process	2	179	34	18684	0.0419093	0.215325	6.13999	IL1B;TNF
GO:0050767	regulation of neurogenesis	biological_process	2	179	34	18684	0.0419093	0.215325	6.13999	ASCL2;IL1B
GO:0007275	multicellular organism development	biological_process	9	179	481	18684	0.0424704	0.215325	1.95305	EHF;EPHA1;ERBB3;GDF6;HOOK1;NKX1-2;NTRK2;SORT1;TLL2
GO:0050729	positive regulation of inflammatory response	biological_process	3	179	81	18684	0.0428502	0.215325	3.86592	IL1B;TNF;WNT5A
GO:0008284	positive regulation of cell population proliferation	biological_process	9	179	484	18684	0.0438773	0.215325	1.94095	CTSH;EPCAM;EPHA1;ERBB3;IL1B;KRT6A;NTRK2;RAB25;TGFA
GO:0071277	cellular response to calcium ion	biological_process	3	179	82	18684	0.0441746	0.215325	3.81878	RASA4;SYT5;WNT5A
GO:0001890	placenta development	biological_process	2	179	35	18684	0.0441754	0.215325	5.96457	ASCL2;GJB3
GO:0045429	positive regulation of nitric oxide biosynthetic process	biological_process	2	179	35	18684	0.0441754	0.215325	5.96457	IL1B;TNF
GO:0006605	protein targeting	biological_process	2	179	36	18684	0.0464861	0.215325	5.79888	AP1M2;SORL1
GO:0042059	negative regulation of epidermal growth factor receptor signaling pathway	biological_process	2	179	36	18684	0.0464861	0.215325	5.79888	PTPN3;TGFA
GO:0043588	skin development	biological_process	2	179	36	18684	0.0464861	0.215325	5.79888	GJB3;WNT10A
GO:0046627	negative regulation of insulin receptor signaling pathway	biological_process	2	179	36	18684	0.0464861	0.215325	5.79888	GRB7;IL1B
GO:0048870	cell motility	biological_process	2	179	36	18684	0.0464861	0.215325	5.79888	ITGB4;LRATD1
GO:0150104	transport across blood-brain barrier	biological_process	3	179	84	18684	0.0468839	0.215325	3.72785	ATP2A3;SLC22A1;SLC7A2
GO:0000064	L-ornithine transmembrane transporter activity	molecular_function	1	179	5	18684	0.0469978	0.215325	20.876	SLC7A2
GO:0004668	protein-arginine deiminase activity	molecular_function	1	179	5	18684	0.0469978	0.215325	20.876	PADI3
GO:0007195	adenylate cyclase-inhibiting dopamine receptor signaling pathway	biological_process	1	179	5	18684	0.0469978	0.215325	20.876	DRD4
GO:0008517	folic acid transmembrane transporter activity	molecular_function	1	179	5	18684	0.0469978	0.215325	20.876	PDPN
GO:0010543	regulation of platelet activation	biological_process	1	179	5	18684	0.0469978	0.215325	20.876	SYK
GO:0010626	negative regulation of Schwann cell proliferation	biological_process	1	179	5	18684	0.0469978	0.215325	20.876	ASCL2
GO:0010631	epithelial cell migration	biological_process	1	179	5	18684	0.0469978	0.215325	20.876	FAT2
GO:0010815	bradykinin catabolic process	biological_process	1	179	5	18684	0.0469978	0.215325	20.876	CTSH
GO:0010829	negative regulation of glucose transmembrane transport	biological_process	1	179	5	18684	0.0469978	0.215325	20.876	IL1B
GO:0010897	negative regulation of triglyceride catabolic process	biological_process	1	179	5	18684	0.0469978	0.215325	20.876	SORL1
GO:0014910	regulation of smooth muscle cell migration	biological_process	1	179	5	18684	0.0469978	0.215325	20.876	SORL1
GO:0015204	urea transmembrane transporter activity	molecular_function	1	179	5	18684	0.0469978	0.215325	20.876	AQP3
GO:0015254	glycerol channel activity	molecular_function	1	179	5	18684	0.0469978	0.215325	20.876	AQP3
GO:0016071	mRNA metabolic process	biological_process	1	179	5	18684	0.0469978	0.215325	20.876	PCBP3
GO:0018119	peptidyl-cysteine S-nitrosylation	biological_process	1	179	5	18684	0.0469978	0.215325	20.876	NOS2
GO:0022405	hair cycle process	biological_process	1	179	5	18684	0.0469978	0.215325	20.876	CDH3
GO:0030859	polarized epithelial cell differentiation	biological_process	1	179	5	18684	0.0469978	0.215325	20.876	TP63
GO:0031826	type 2A serotonin receptor binding	molecular_function	1	179	5	18684	0.0469978	0.215325	20.876	GNA15
GO:0032010	phagolysosome	cellular_component	1	179	5	18684	0.0469978	0.215325	20.876	NCF2
GO:0032635	interleukin-6 production	biological_process	1	179	5	18684	0.0469978	0.215325	20.876	NOS2
GO:0035509	negative regulation of myosin-light-chain-phosphatase activity	biological_process	1	179	5	18684	0.0469978	0.215325	20.876	TNF
GO:0036414	histone citrullination	biological_process	1	179	5	18684	0.0469978	0.215325	20.876	PADI3
GO:0038031	non-canonical Wnt signaling pathway via JNK cascade	biological_process	1	179	5	18684	0.0469978	0.215325	20.876	WNT5A
GO:0042487	regulation of odontogenesis of dentin-containing tooth	biological_process	1	179	5	18684	0.0469978	0.215325	20.876	WNT10A
GO:0042596	fear response	biological_process	1	179	5	18684	0.0469978	0.215325	20.876	DRD4
GO:0043125	ErbB-3 class receptor binding	molecular_function	1	179	5	18684	0.0469978	0.215325	20.876	ERBB3
GO:0043208	glycosphingolipid binding	molecular_function	1	179	5	18684	0.0469978	0.215325	20.876	LAMA1
GO:0043243	positive regulation of protein-containing complex disassembly	biological_process	1	179	5	18684	0.0469978	0.215325	20.876	TNF
GO:0045053	protein retention in Golgi apparatus	biological_process	1	179	5	18684	0.0469978	0.215325	20.876	SORL1
GO:0045602	negative regulation of endothelial cell differentiation	biological_process	1	179	5	18684	0.0469978	0.215325	20.876	XDH
GO:0045833	negative regulation of lipid metabolic process	biological_process	1	179	5	18684	0.0469978	0.215325	20.876	IL1B
GO:0045836	positive regulation of meiotic nuclear division	biological_process	1	179	5	18684	0.0469978	0.215325	20.876	WNT5A
GO:0048022	negative regulation of melanin biosynthetic process	biological_process	1	179	5	18684	0.0469978	0.215325	20.876	WNT5A
GO:0048341	paraxial mesoderm formation	biological_process	1	179	5	18684	0.0469978	0.215325	20.876	WNT5A
GO:0048733	sebaceous gland development	biological_process	1	179	5	18684	0.0469978	0.215325	20.876	WNT10A
GO:0051964	negative regulation of synapse assembly	biological_process	1	179	5	18684	0.0469978	0.215325	20.876	WNT5A
GO:0060415	muscle tissue morphogenesis	biological_process	1	179	5	18684	0.0469978	0.215325	20.876	SHOX2
GO:0060664	epithelial cell proliferation involved in salivary gland morphogenesis	biological_process	1	179	5	18684	0.0469978	0.215325	20.876	TNF
GO:0060669	embryonic placenta morphogenesis	biological_process	1	179	5	18684	0.0469978	0.215325	20.876	WNT7B
GO:0060931	sinoatrial node cell development	biological_process	1	179	5	18684	0.0469978	0.215325	20.876	SHOX2
GO:0061304	retinal blood vessel morphogenesis	biological_process	1	179	5	18684	0.0469978	0.215325	20.876	LAMA1
GO:0070051	fibrinogen binding	molecular_function	1	179	5	18684	0.0469978	0.215325	20.876	FBLN1
GO:0070695	FHF complex	cellular_component	1	179	5	18684	0.0469978	0.215325	20.876	HOOK1
GO:0070915	lysophosphatidic acid receptor activity	molecular_function	1	179	5	18684	0.0469978	0.215325	20.876	LPAR3
GO:0071681	cellular response to indole-3-methanol	biological_process	1	179	5	18684	0.0469978	0.215325	20.876	CDH1
GO:0071953	elastic fiber	cellular_component	1	179	5	18684	0.0469978	0.215325	20.876	FBLN1
GO:0072207	metanephric epithelium development	biological_process	1	179	5	18684	0.0469978	0.215325	20.876	WNT7B
GO:0086083	cell adhesive protein binding involved in bundle of His cell-Purkinje myocyte communication	molecular_function	1	179	5	18684	0.0469978	0.215325	20.876	DSG2
GO:0097025	MPP7-DLG1-LIN7 complex	cellular_component	1	179	5	18684	0.0469978	0.215325	20.876	LIN7B
GO:0097356	perinucleolar compartment	cellular_component	1	179	5	18684	0.0469978	0.215325	20.876	SORL1
GO:0097638	L-arginine import across plasma membrane	biological_process	1	179	5	18684	0.0469978	0.215325	20.876	SLC7A2
GO:1902474	positive regulation of protein localization to synapse	biological_process	1	179	5	18684	0.0469978	0.215325	20.876	WNT5A
GO:1902953	positive regulation of ER to Golgi vesicle-mediated transport	biological_process	1	179	5	18684	0.0469978	0.215325	20.876	SORL1
GO:1904037	positive regulation of epithelial cell apoptotic process	biological_process	1	179	5	18684	0.0469978	0.215325	20.876	SORT1
GO:1904179	positive regulation of adipose tissue development	biological_process	1	179	5	18684	0.0469978	0.215325	20.876	SORL1
GO:1990743	protein sialylation	biological_process	1	179	5	18684	0.0469978	0.215325	20.876	ST6GALNAC2
GO:1990962	xenobiotic transport across blood-brain barrier	biological_process	1	179	5	18684	0.0469978	0.215325	20.876	SLC22A1
GO:2000556	positive regulation of T-helper 1 cell cytokine production	biological_process	1	179	5	18684	0.0469978	0.215325	20.876	IL1B
GO:0007043	cell-cell junction assembly	biological_process	2	179	37	18684	0.0488402	0.215325	5.64216	PKP1;PKP3
GO:0031226	intrinsic component of plasma membrane	cellular_component	2	179	37	18684	0.0488402	0.215325	5.64216	EFNA3;SCN2A
GO:0032722	positive regulation of chemokine production	biological_process	2	179	37	18684	0.0488402	0.215325	5.64216	TNF;WNT5A
GO:0098742	cell-cell adhesion via plasma-membrane adhesion molecules	biological_process	2	179	37	18684	0.0488402	0.215325	5.64216	CDH1;CDH3
GO:0042169	SH2 domain binding	molecular_function	2	179	38	18684	0.0512367	0.215325	5.49368	AFAP1L2;SYK
GO:0043491	protein kinase B signaling	biological_process	2	179	38	18684	0.0512367	0.215325	5.49368	IL1B;TNF
GO:0005102	signaling receptor binding	molecular_function	7	179	350	18684	0.051964	0.215325	2.0876	CD70;IL27;LAMA1;MAP7;PDPN;SYK;WNT7A
GO:0006486	protein glycosylation	biological_process	3	179	88	18684	0.0525424	0.215325	3.55841	B3GNT3;FUT3;ST6GALNAC2
GO:0014068	positive regulation of phosphatidylinositol 3-kinase signaling	biological_process	3	179	88	18684	0.0525424	0.215325	3.55841	ERBB3;NTRK2;TNF
GO:0032580	Golgi cisterna membrane	cellular_component	3	179	88	18684	0.0525424	0.215325	3.55841	CHPF;FUT3;SORT1
GO:0033138	positive regulation of peptidyl-serine phosphorylation	biological_process	3	179	88	18684	0.0525424	0.215325	3.55841	NTRK2;TNF;WNT5A
GO:0009968	negative regulation of signal transduction	biological_process	2	179	39	18684	0.0536747	0.215325	5.35281	ERBB3;IGFBP3
GO:0043010	camera-type eye development	biological_process	2	179	39	18684	0.0536747	0.215325	5.35281	GRHL2;LAMA1
GO:0043407	negative regulation of MAP kinase activity	biological_process	2	179	39	18684	0.0536747	0.215325	5.35281	IL1B;SORL1
GO:0071407	cellular response to organic cyclic compound	biological_process	2	179	39	18684	0.0536747	0.215325	5.35281	IL1B;TNF
GO:1901998	toxin transport	biological_process	2	179	39	18684	0.0536747	0.215325	5.35281	MEP1B;SLC22A1
GO:0004713	protein tyrosine kinase activity	molecular_function	3	179	89	18684	0.0540064	0.215325	3.51842	ERBB3;NTRK2;SYK
GO:0098794	postsynapse	cellular_component	3	179	89	18684	0.0540064	0.215325	3.51842	CDH1;DRD4;WNT5A
GO:0019221	cytokine-mediated signaling pathway	biological_process	6	179	283	18684	0.0553369	0.215325	2.213	CCL20;IL1B;LCN2;NOS2;SDC1;TNF
GO:0000578	embryonic axis specification	biological_process	1	179	6	18684	0.0561304	0.215325	17.3966	WNT7A
GO:0001665	alpha-N-acetylgalactosaminide alpha-2,6-sialyltransferase activity	molecular_function	1	179	6	18684	0.0561304	0.215325	17.3966	ST6GALNAC2
GO:0001945	lymph vessel development	biological_process	1	179	6	18684	0.0561304	0.215325	17.3966	SYK
GO:0002283	neutrophil activation involved in immune response	biological_process	1	179	6	18684	0.0561304	0.215325	17.3966	SYK
GO:0002719	negative regulation of cytokine production involved in immune response	biological_process	1	179	6	18684	0.0561304	0.215325	17.3966	TNF
GO:0002925	positive regulation of humoral immune response mediated by circulating immunoglobulin	biological_process	1	179	6	18684	0.0561304	0.215325	17.3966	TNF
GO:0002934	desmosome organization	biological_process	1	179	6	18684	0.0561304	0.215325	17.3966	DSG2
GO:0003209	cardiac atrium morphogenesis	biological_process	1	179	6	18684	0.0561304	0.215325	17.3966	SHOX2
GO:0004128	cytochrome-b5 reductase activity, acting on NAD(P)H	molecular_function	1	179	6	18684	0.0561304	0.215325	17.3966	CYB5R2
GO:0005372	water transmembrane transporter activity	molecular_function	1	179	6	18684	0.0561304	0.215325	17.3966	PDPN
GO:0007423	sensory organ development	biological_process	1	179	6	18684	0.0561304	0.215325	17.3966	ASCL2
GO:0009988	cell-cell recognition	biological_process	1	179	6	18684	0.0561304	0.215325	17.3966	FUT3
GO:0010644	cell communication by electrical coupling	biological_process	1	179	6	18684	0.0561304	0.215325	17.3966	GJB2
GO:0010792	DNA double-strand break processing involved in repair via single-strand annealing	biological_process	1	179	6	18684	0.0561304	0.215325	17.3966	SLX1B
GO:0015101	organic cation transmembrane transporter activity	molecular_function	1	179	6	18684	0.0561304	0.215325	17.3966	SLC22A1
GO:0017083	4-galactosyl-N-acetylglucosaminide 3-alpha-L-fucosyltransferase activity	molecular_function	1	179	6	18684	0.0561304	0.215325	17.3966	FUT3
GO:0019227	neuronal action potential propagation	biological_process	1	179	6	18684	0.0561304	0.215325	17.3966	NTRK2
GO:0032637	interleukin-8 production	biological_process	1	179	6	18684	0.0561304	0.215325	17.3966	NOS2
GO:0034136	negative regulation of toll-like receptor 2 signaling pathway	biological_process	1	179	6	18684	0.0561304	0.215325	17.3966	ACOD1
GO:0034706	sodium channel complex	cellular_component	1	179	6	18684	0.0561304	0.215325	17.3966	SCN2A
GO:0035325	Toll-like receptor binding	molecular_function	1	179	6	18684	0.0561304	0.215325	17.3966	SYK
GO:0036465	synaptic vesicle recycling	biological_process	1	179	6	18684	0.0561304	0.215325	17.3966	WNT7A
GO:0042737	drug catabolic process	biological_process	1	179	6	18684	0.0561304	0.215325	17.3966	CYP3A5
GO:0043546	molybdopterin cofactor binding	molecular_function	1	179	6	18684	0.0561304	0.215325	17.3966	XDH
GO:0045743	positive regulation of fibroblast growth factor receptor signaling pathway	biological_process	1	179	6	18684	0.0561304	0.215325	17.3966	FGFBP1
GO:0046323	glucose import	biological_process	1	179	6	18684	0.0561304	0.215325	17.3966	SORT1
GO:0047238	glucuronosyl-N-acetylgalactosaminyl-proteoglycan 4-beta-N-acetylgalactosaminyltransferase activity	molecular_function	1	179	6	18684	0.0561304	0.215325	17.3966	CHPF
GO:0048730	epidermis morphogenesis	biological_process	1	179	6	18684	0.0561304	0.215325	17.3966	WNT10A
GO:0051005	negative regulation of lipoprotein lipase activity	biological_process	1	179	6	18684	0.0561304	0.215325	17.3966	SORT1
GO:0051379	epinephrine binding	molecular_function	1	179	6	18684	0.0561304	0.215325	17.3966	DRD4
GO:0051620	norepinephrine uptake	biological_process	1	179	6	18684	0.0561304	0.215325	17.3966	SLC22A1
GO:0060056	mammary gland involution	biological_process	1	179	6	18684	0.0561304	0.215325	17.3966	ELF3
GO:0060351	cartilage development involved in endochondral bone morphogenesis	biological_process	1	179	6	18684	0.0561304	0.215325	17.3966	SHOX2
GO:0060706	cell differentiation involved in embryonic placenta development	biological_process	1	179	6	18684	0.0561304	0.215325	17.3966	KRT8
GO:0060710	chorio-allantoic fusion	biological_process	1	179	6	18684	0.0561304	0.215325	17.3966	WNT7B
GO:0061038	uterus morphogenesis	biological_process	1	179	6	18684	0.0561304	0.215325	17.3966	WNT7A
GO:0061469	regulation of type B pancreatic cell proliferation	biological_process	1	179	6	18684	0.0561304	0.215325	17.3966	SGPP2
GO:0070293	renal absorption	biological_process	1	179	6	18684	0.0561304	0.215325	17.3966	CLDN4
GO:0071219	cellular response to molecule of bacterial origin	biological_process	1	179	6	18684	0.0561304	0.215325	17.3966	ACOD1
GO:0071918	urea transmembrane transport	biological_process	1	179	6	18684	0.0561304	0.215325	17.3966	AQP3
GO:0072378	blood coagulation, fibrin clot formation	biological_process	1	179	6	18684	0.0561304	0.215325	17.3966	FBLN1
GO:0086073	bundle of His cell-Purkinje myocyte adhesion involved in cell communication	biological_process	1	179	6	18684	0.0561304	0.215325	17.3966	DSG2
GO:0090330	regulation of platelet aggregation	biological_process	1	179	6	18684	0.0561304	0.215325	17.3966	SYK
GO:0090494	dopamine uptake	biological_process	1	179	6	18684	0.0561304	0.215325	17.3966	SLC22A1
GO:0090650	cellular response to oxygen-glucose deprivation	biological_process	1	179	6	18684	0.0561304	0.215325	17.3966	AQP3
GO:0097208	alveolar lamellar body	cellular_component	1	179	6	18684	0.0561304	0.215325	17.3966	CTSH
GO:0099558	maintenance of synapse structure	biological_process	1	179	6	18684	0.0561304	0.215325	17.3966	CBLN2
GO:1900020	positive regulation of protein kinase C activity	biological_process	1	179	6	18684	0.0561304	0.215325	17.3966	WNT5A
GO:1903588	negative regulation of blood vessel endothelial cell proliferation involved in sprouting angiogenesis	biological_process	1	179	6	18684	0.0561304	0.215325	17.3966	NGFR
GO:1903721	positive regulation of I-kappaB phosphorylation	biological_process	1	179	6	18684	0.0561304	0.215325	17.3966	TNF
GO:1904953	Wnt signaling pathway involved in midbrain dopaminergic neuron differentiation	biological_process	1	179	6	18684	0.0561304	0.215325	17.3966	WNT5A
GO:1905394	retromer complex binding	molecular_function	1	179	6	18684	0.0561304	0.215325	17.3966	SORT1
GO:1990254	keratin filament binding	molecular_function	1	179	6	18684	0.0561304	0.215325	17.3966	FAM83H
GO:1990349	gap junction-mediated intercellular transport	biological_process	1	179	6	18684	0.0561304	0.215325	17.3966	GJB2
GO:2000427	positive regulation of apoptotic cell clearance	biological_process	1	179	6	18684	0.0561304	0.215325	17.3966	C4A
GO:2001137	positive regulation of endocytic recycling	biological_process	1	179	6	18684	0.0561304	0.215325	17.3966	SORL1
GO:2001236	regulation of extrinsic apoptotic signaling pathway	biological_process	1	179	6	18684	0.0561304	0.215325	17.3966	BCL2L14
GO:0061098	positive regulation of protein tyrosine kinase activity	biological_process	2	179	40	18684	0.056153	0.215325	5.21899	AFAP1L2;ERBB3
GO:1902895	positive regulation of pri-miRNA transcription by RNA polymerase II	biological_process	2	179	40	18684	0.056153	0.215325	5.21899	NGFR;TNF
GO:0071222	cellular response to lipopolysaccharide	biological_process	4	179	150	18684	0.0563684	0.215602	2.78346	ACOD1;IL1B;NOS2;WNT5A
GO:0006865	amino acid transport	biological_process	2	179	41	18684	0.0586708	0.217301	5.0917	PDPN;SLC7A2
GO:0015171	amino acid transmembrane transporter activity	molecular_function	2	179	41	18684	0.0586708	0.217301	5.0917	PDPN;SLC7A2
GO:0045071	negative regulation of viral genome replication	biological_process	2	179	41	18684	0.0586708	0.217301	5.0917	SLPI;TNF
GO:0030315	T-tubule	cellular_component	2	179	42	18684	0.061227	0.217301	4.97047	SCN2A;STAC
GO:0007229	integrin-mediated signaling pathway	biological_process	3	179	95	18684	0.0631945	0.217301	3.29621	FBLN1;ITGB4;SYK
GO:0001837	epithelial to mesenchymal transition	biological_process	2	179	43	18684	0.0638207	0.217301	4.85488	SNAI2;WNT5A
GO:0007162	negative regulation of cell adhesion	biological_process	2	179	43	18684	0.0638207	0.217301	4.85488	ERBB3;FBLN1
GO:0010718	positive regulation of epithelial to mesenchymal transition	biological_process	2	179	43	18684	0.0638207	0.217301	4.85488	IL1B;PDPN
GO:0016529	sarcoplasmic reticulum	cellular_component	2	179	43	18684	0.0638207	0.217301	4.85488	ATP2A3;XDH
GO:0034332	adherens junction organization	biological_process	2	179	43	18684	0.0638207	0.217301	4.85488	CDH1;CDH3
GO:0045454	cell redox homeostasis	biological_process	2	179	43	18684	0.0638207	0.217301	4.85488	NCF2;NOS2
GO:0048146	positive regulation of fibroblast proliferation	biological_process	2	179	43	18684	0.0638207	0.217301	4.85488	NGFR;WNT5A
GO:0050766	positive regulation of phagocytosis	biological_process	2	179	43	18684	0.0638207	0.217301	4.85488	IL1B;TNF
GO:0001740	Barr body	cellular_component	1	179	7	18684	0.0651759	0.217301	14.9114	MACROH2A2
GO:0002637	regulation of immunoglobulin production	biological_process	1	179	7	18684	0.0651759	0.217301	14.9114	TNF
GO:0002933	lipid hydroxylation	biological_process	1	179	7	18684	0.0651759	0.217301	14.9114	CYP3A5
GO:0003170	heart valve development	biological_process	1	179	7	18684	0.0651759	0.217301	14.9114	SHOX2
GO:0003283	atrial septum development	biological_process	1	179	7	18684	0.0651759	0.217301	14.9114	WNT5A
GO:0005501	retinoid binding	molecular_function	1	179	7	18684	0.0651759	0.217301	14.9114	CRABP2
GO:0006527	arginine catabolic process	biological_process	1	179	7	18684	0.0651759	0.217301	14.9114	NOS2
GO:0008553	proton-exporting ATPase activity, phosphorylative mechanism	molecular_function	1	179	7	18684	0.0651759	0.217301	14.9114	ATP2A3
GO:0008821	crossover junction endodeoxyribonuclease activity	molecular_function	1	179	7	18684	0.0651759	0.217301	14.9114	SLX1B
GO:0014037	Schwann cell differentiation	biological_process	1	179	7	18684	0.0651759	0.217301	14.9114	ERBB3
GO:0015793	glycerol transport	biological_process	1	179	7	18684	0.0651759	0.217301	14.9114	AQP3
GO:0016461	unconventional myosin complex	cellular_component	1	179	7	18684	0.0651759	0.217301	14.9114	MYO18B
GO:0016600	flotillin complex	cellular_component	1	179	7	18684	0.0651759	0.217301	14.9114	CDH1
GO:0021707	cerebellar granule cell differentiation	biological_process	1	179	7	18684	0.0651759	0.217301	14.9114	WNT7A
GO:0030056	hemidesmosome	cellular_component	1	179	7	18684	0.0651759	0.217301	14.9114	ITGB4
GO:0030130	clathrin coat of trans-Golgi network vesicle	cellular_component	1	179	7	18684	0.0651759	0.217301	14.9114	NCALD
GO:0030213	hyaluronan biosynthetic process	biological_process	1	179	7	18684	0.0651759	0.217301	14.9114	IL1B
GO:0030728	ovulation	biological_process	1	179	7	18684	0.0651759	0.217301	14.9114	TNFAIP6
GO:0031394	positive regulation of prostaglandin biosynthetic process	biological_process	1	179	7	18684	0.0651759	0.217301	14.9114	IL1B
GO:0035240	dopamine binding	molecular_function	1	179	7	18684	0.0651759	0.217301	14.9114	DRD4
GO:0035878	nail development	biological_process	1	179	7	18684	0.0651759	0.217301	14.9114	ITGB4
GO:0042392	sphingosine-1-phosphate phosphatase activity	molecular_function	1	179	7	18684	0.0651759	0.217301	14.9114	SGPP2
GO:0043567	regulation of insulin-like growth factor receptor signaling pathway	biological_process	1	179	7	18684	0.0651759	0.217301	14.9114	IGFBP3
GO:0045588	positive regulation of gamma-delta T cell differentiation	biological_process	1	179	7	18684	0.0651759	0.217301	14.9114	SYK
GO:0048023	positive regulation of melanin biosynthetic process	biological_process	1	179	7	18684	0.0651759	0.217301	14.9114	CDH3
GO:0048149	behavioral response to ethanol	biological_process	1	179	7	18684	0.0651759	0.217301	14.9114	DRD4
GO:0050805	negative regulation of synaptic transmission	biological_process	1	179	7	18684	0.0651759	0.217301	14.9114	IL1B
GO:0050996	positive regulation of lipid catabolic process	biological_process	1	179	7	18684	0.0651759	0.217301	14.9114	IL1B
GO:0051610	serotonin uptake	biological_process	1	179	7	18684	0.0651759	0.217301	14.9114	SLC22A1
GO:0060009	Sertoli cell development	biological_process	1	179	7	18684	0.0651759	0.217301	14.9114	SDC1
GO:0060428	lung epithelium development	biological_process	1	179	7	18684	0.0651759	0.217301	14.9114	WNT7B
GO:0060463	lung lobe morphogenesis	biological_process	1	179	7	18684	0.0651759	0.217301	14.9114	GRHL2
GO:0060487	lung epithelial cell differentiation	biological_process	1	179	7	18684	0.0651759	0.217301	14.9114	GRHL2
GO:0060760	positive regulation of response to cytokine stimulus	biological_process	1	179	7	18684	0.0651759	0.217301	14.9114	WNT5A
GO:0070324	thyroid hormone binding	molecular_function	1	179	7	18684	0.0651759	0.217301	14.9114	CTSH
GO:0071437	invadopodium	cellular_component	1	179	7	18684	0.0651759	0.217301	14.9114	PDPN
GO:0090009	primitive streak formation	biological_process	1	179	7	18684	0.0651759	0.217301	14.9114	WNT5A
GO:0097486	multivesicular body lumen	cellular_component	1	179	7	18684	0.0651759	0.217301	14.9114	CTSH
GO:0099106	ion channel regulator activity	molecular_function	1	179	7	18684	0.0651759	0.217301	14.9114	FXYD3
GO:1900121	negative regulation of receptor binding	biological_process	1	179	7	18684	0.0651759	0.217301	14.9114	ATP2A3
GO:1901387	positive regulation of voltage-gated calcium channel activity	biological_process	1	179	7	18684	0.0651759	0.217301	14.9114	STAC
GO:1902961	positive regulation of aspartic-type endopeptidase activity involved in amyloid precursor protein catabolic process	biological_process	1	179	7	18684	0.0651759	0.217301	14.9114	EFNA3
GO:1903361	protein localization to basolateral plasma membrane	biological_process	1	179	7	18684	0.0651759	0.217301	14.9114	LIN7B
GO:1903997	positive regulation of non-membrane spanning protein tyrosine kinase activity	biological_process	1	179	7	18684	0.0651759	0.217301	14.9114	NTRK2
GO:2000052	positive regulation of non-canonical Wnt signaling pathway	biological_process	1	179	7	18684	0.0651759	0.217301	14.9114	WNT5A
GO:0000122	negative regulation of transcription by RNA polymerase II	biological_process	13	179	852	18684	0.0663552	0.21865	1.59265	ASCL2;BARX2;MACROH2A2;MSC;PEG3;SHOX2;SNAI2;TBX15;TENM2;TNF;TP63;TRIM29;ZBED2
GO:0120162	positive regulation of cold-induced thermogenesis	biological_process	3	179	97	18684	0.0664081	0.21865	3.22824	G0S2;LCN2;SYK
GO:0001784	phosphotyrosine residue binding	molecular_function	2	179	44	18684	0.0664509	0.21865	4.74454	PTPN3;SYK
GO:0014704	intercalated disc	cellular_component	2	179	44	18684	0.0664509	0.21865	4.74454	DSG2;SCN2A
GO:0042552	myelination	biological_process	2	179	44	18684	0.0664509	0.21865	4.74454	MAL2;SCN2A
GO:0071230	cellular response to amino acid stimulus	biological_process	2	179	44	18684	0.0664509	0.21865	4.74454	NTRK2;TNF
GO:0042127	regulation of cell population proliferation	biological_process	4	179	159	18684	0.0668727	0.219558	2.62591	ERBB3;FUT3;NOS2;SYK
GO:0051092	positive regulation of NF-kappaB transcription factor activity	biological_process	4	179	160	18684	0.0680986	0.220293	2.6095	IL1B;RIPK4;TNF;WNT5A
GO:0007346	regulation of mitotic cell cycle	biological_process	2	179	45	18684	0.0691167	0.220293	4.63911	AFAP1L2;TP73
GO:0062023	collagen-containing extracellular matrix	cellular_component	7	179	375	18684	0.0697131	0.220293	1.94842	ANXA8;CTSH;FBLN1;LAMA1;SERPINA1;SLPI;WNT5A
GO:0005044	scavenger receptor activity	molecular_function	2	179	46	18684	0.0718173	0.220293	4.53826	SSC4D;TMPRSS4
GO:0019731	antibacterial humoral response	biological_process	2	179	46	18684	0.0718173	0.220293	4.53826	PI3;SLPI
GO:0098978	glutamatergic synapse	cellular_component	6	179	303	18684	0.0718762	0.220293	2.06693	CBLN2;CDH1;DRD4;SCN2A;WNT5A;WNT7A
GO:0001849	complement component C1q complex binding	molecular_function	1	179	8	18684	0.0741353	0.220293	13.0475	C4A
GO:0003197	endocardial cushion development	biological_process	1	179	8	18684	0.0741353	0.220293	13.0475	ERBB3
GO:0004706	JUN kinase kinase kinase activity	molecular_function	1	179	8	18684	0.0741353	0.220293	13.0475	MAP3K9
GO:0008595	anterior/posterior axis specification, embryo	biological_process	1	179	8	18684	0.0741353	0.220293	13.0475	WNT5A
GO:0014033	neural crest cell differentiation	biological_process	1	179	8	18684	0.0741353	0.220293	13.0475	WNT10A
GO:0015085	calcium ion transmembrane transporter activity	molecular_function	1	179	8	18684	0.0741353	0.220293	13.0475	ATP2A3
GO:0015174	basic amino acid transmembrane transporter activity	molecular_function	1	179	8	18684	0.0741353	0.220293	13.0475	SLC7A2
GO:0015884	folic acid transport	biological_process	1	179	8	18684	0.0741353	0.220293	13.0475	PDPN
GO:0016176	superoxide-generating NADPH oxidase activator activity	molecular_function	1	179	8	18684	0.0741353	0.220293	13.0475	NCF2
GO:0016264	gap junction assembly	biological_process	1	179	8	18684	0.0741353	0.220293	13.0475	GJB2
GO:0031731	CCR6 chemokine receptor binding	molecular_function	1	179	8	18684	0.0741353	0.220293	13.0475	CCL20
GO:0031995	insulin-like growth factor II binding	molecular_function	1	179	8	18684	0.0741353	0.220293	13.0475	IGFBP3
GO:0032364	oxygen homeostasis	biological_process	1	179	8	18684	0.0741353	0.220293	13.0475	WNT7B
GO:0032437	cuticular plate	cellular_component	1	179	8	18684	0.0741353	0.220293	13.0475	CALB2
GO:0033129	positive regulation of histone phosphorylation	biological_process	1	179	8	18684	0.0741353	0.220293	13.0475	IL1B
GO:0035635	entry of bacterium into host cell	biological_process	1	179	8	18684	0.0741353	0.220293	13.0475	CDH1
GO:0038036	sphingosine-1-phosphate receptor activity	molecular_function	1	179	8	18684	0.0741353	0.220293	13.0475	S1PR5
GO:0043457	regulation of cellular respiration	biological_process	1	179	8	18684	0.0741353	0.220293	13.0475	NOS2
GO:0046920	alpha-(1->3)-fucosyltransferase activity	molecular_function	1	179	8	18684	0.0741353	0.220293	13.0475	FUT3
GO:0048103	somatic stem cell division	biological_process	1	179	8	18684	0.0741353	0.220293	13.0475	WNT7A
GO:0048227	plasma membrane to endosome transport	biological_process	1	179	8	18684	0.0741353	0.220293	13.0475	SORT1
GO:0048739	cardiac muscle fiber development	biological_process	1	179	8	18684	0.0741353	0.220293	13.0475	MYO18B
GO:0048743	positive regulation of skeletal muscle fiber development	biological_process	1	179	8	18684	0.0741353	0.220293	13.0475	SHOX2
GO:0051045	negative regulation of membrane protein ectodomain proteolysis	biological_process	1	179	8	18684	0.0741353	0.220293	13.0475	PTPN3
GO:0060080	inhibitory postsynaptic potential	biological_process	1	179	8	18684	0.0741353	0.220293	13.0475	DRD4
GO:0060158	phospholipase C-activating dopamine receptor signaling pathway	biological_process	1	179	8	18684	0.0741353	0.220293	13.0475	GNA15
GO:0060539	diaphragm development	biological_process	1	179	8	18684	0.0741353	0.220293	13.0475	MSC
GO:0061180	mammary gland epithelium development	biological_process	1	179	8	18684	0.0741353	0.220293	13.0475	WNT7B
GO:0071169	establishment of protein localization to chromatin	biological_process	1	179	8	18684	0.0741353	0.220293	13.0475	MACROH2A2
GO:0071550	death-inducing signaling complex assembly	biological_process	1	179	8	18684	0.0741353	0.220293	13.0475	TNF
GO:0072531	pyrimidine-containing compound transmembrane transport	biological_process	1	179	8	18684	0.0741353	0.220293	13.0475	SLC22A1
GO:0072577	endothelial cell apoptotic process	biological_process	1	179	8	18684	0.0741353	0.220293	13.0475	TNF
GO:0072678	T cell migration	biological_process	1	179	8	18684	0.0741353	0.220293	13.0475	CCL20
GO:0090091	positive regulation of extracellular matrix disassembly	biological_process	1	179	8	18684	0.0741353	0.220293	13.0475	PDPN
GO:0097527	necroptotic signaling pathway	biological_process	1	179	8	18684	0.0741353	0.220293	13.0475	TNF
GO:0101020	estrogen 16-alpha-hydroxylase activity	molecular_function	1	179	8	18684	0.0741353	0.220293	13.0475	CYP3A5
GO:0150012	positive regulation of neuron projection arborization	biological_process	1	179	8	18684	0.0741353	0.220293	13.0475	WNT5A
GO:1900015	regulation of cytokine production involved in inflammatory response	biological_process	1	179	8	18684	0.0741353	0.220293	13.0475	NOS2
GO:1902966	positive regulation of protein localization to early endosome	biological_process	1	179	8	18684	0.0741353	0.220293	13.0475	SORL1
GO:2000271	positive regulation of fibroblast apoptotic process	biological_process	1	179	8	18684	0.0741353	0.220293	13.0475	TP63
GO:2001259	positive regulation of cation channel activity	biological_process	1	179	8	18684	0.0741353	0.220293	13.0475	STAC
GO:0007269	neurotransmitter secretion	biological_process	2	179	47	18684	0.0745516	0.220293	4.4417	LIN7B;WNT7A
GO:0008333	endosome to lysosome transport	biological_process	2	179	47	18684	0.0745516	0.220293	4.4417	HOOK1;SORT1
GO:0030514	negative regulation of BMP signaling pathway	biological_process	2	179	47	18684	0.0745516	0.220293	4.4417	SORL1;WNT5A
GO:0070888	E-box binding	molecular_function	2	179	47	18684	0.0745516	0.220293	4.4417	ASCL2;SNAI2
GO:0030168	platelet activation	biological_process	3	179	102	18684	0.0747616	0.220481	3.07	GNA15;PDPN;SYK
GO:0098793	presynapse	cellular_component	3	179	106	18684	0.0817628	0.222985	2.95415	LIN7B;SLC22A1;WNT7A
GO:0043195	terminal bouton	cellular_component	2	179	50	18684	0.0829486	0.222985	4.1752	CALB2;NTRK2
GO:0043280	positive regulation of cysteine-type endopeptidase activity involved in apoptotic process	biological_process	2	179	50	18684	0.0829486	0.222985	4.1752	SYK;TNF
GO:0001963	synaptic transmission, dopaminergic	biological_process	1	179	9	18684	0.0830092	0.222985	11.5978	DRD4
GO:0002456	T cell mediated immunity	biological_process	1	179	9	18684	0.0830092	0.222985	11.5978	CD70
GO:0002544	chronic inflammatory response	biological_process	1	179	9	18684	0.0830092	0.222985	11.5978	PTGES
GO:0002720	positive regulation of cytokine production involved in immune response	biological_process	1	179	9	18684	0.0830092	0.222985	11.5978	WNT5A
GO:0003208	cardiac ventricle morphogenesis	biological_process	1	179	9	18684	0.0830092	0.222985	11.5978	GRHL2
GO:0005388	calcium transmembrane transporter activity, phosphorylative mechanism	molecular_function	1	179	9	18684	0.0830092	0.222985	11.5978	ATP2A3
GO:0006670	sphingosine metabolic process	biological_process	1	179	9	18684	0.0830092	0.222985	11.5978	SGPP2
GO:0006903	vesicle targeting	biological_process	1	179	9	18684	0.0830092	0.222985	11.5978	AP1M2
GO:0008417	fucosyltransferase activity	molecular_function	1	179	9	18684	0.0830092	0.222985	11.5978	FUT3
GO:0008504	monoamine transmembrane transporter activity	molecular_function	1	179	9	18684	0.0830092	0.222985	11.5978	SLC22A1
GO:0010833	telomere maintenance via telomere lengthening	biological_process	1	179	9	18684	0.0830092	0.222985	11.5978	SLX1B
GO:0010888	negative regulation of lipid storage	biological_process	1	179	9	18684	0.0830092	0.222985	11.5978	TNF
GO:0017108	5'-flap endonuclease activity	molecular_function	1	179	9	18684	0.0830092	0.222985	11.5978	SLX1B
GO:0019534	toxin transmembrane transporter activity	molecular_function	1	179	9	18684	0.0830092	0.222985	11.5978	SLC22A1
GO:0030125	clathrin vesicle coat	cellular_component	1	179	9	18684	0.0830092	0.222985	11.5978	EPN3
GO:0030131	clathrin adaptor complex	cellular_component	1	179	9	18684	0.0830092	0.222985	11.5978	AP1M2
GO:0031095	platelet dense tubular network membrane	cellular_component	1	179	9	18684	0.0830092	0.222985	11.5978	ATP2A3
GO:0031985	Golgi cisterna	cellular_component	1	179	9	18684	0.0830092	0.222985	11.5978	SORL1
GO:0032060	bleb assembly	biological_process	1	179	9	18684	0.0830092	0.222985	11.5978	LPAR3
GO:0032509	endosome transport via multivesicular body sorting pathway	biological_process	1	179	9	18684	0.0830092	0.222985	11.5978	SORT1
GO:0034144	negative regulation of toll-like receptor 4 signaling pathway	biological_process	1	179	9	18684	0.0830092	0.222985	11.5978	ACOD1
GO:0034618	arginine binding	molecular_function	1	179	9	18684	0.0830092	0.222985	11.5978	NOS2
GO:0042053	regulation of dopamine metabolic process	biological_process	1	179	9	18684	0.0830092	0.222985	11.5978	DRD4
GO:0043229	intracellular organelle	cellular_component	1	179	9	18684	0.0830092	0.222985	11.5978	BCL2L14
GO:0043306	positive regulation of mast cell degranulation	biological_process	1	179	9	18684	0.0830092	0.222985	11.5978	SYK
GO:0044342	type B pancreatic cell proliferation	biological_process	1	179	9	18684	0.0830092	0.222985	11.5978	IGFBP3
GO:0046548	retinal rod cell development	biological_process	1	179	9	18684	0.0830092	0.222985	11.5978	NTRK2
GO:0046638	positive regulation of alpha-beta T cell differentiation	biological_process	1	179	9	18684	0.0830092	0.222985	11.5978	SYK
GO:0046641	positive regulation of alpha-beta T cell proliferation	biological_process	1	179	9	18684	0.0830092	0.222985	11.5978	SYK
GO:0048806	genitalia development	biological_process	1	179	9	18684	0.0830092	0.222985	11.5978	WNT5A
GO:0051838	cytolysis by host of symbiont cells	biological_process	1	179	9	18684	0.0830092	0.222985	11.5978	KRT6A
GO:0060054	positive regulation of epithelial cell proliferation involved in wound healing	biological_process	1	179	9	18684	0.0830092	0.222985	11.5978	WNT7A
GO:0060272	embryonic skeletal joint morphogenesis	biological_process	1	179	9	18684	0.0830092	0.222985	11.5978	SHOX2
GO:0060627	regulation of vesicle-mediated transport	biological_process	1	179	9	18684	0.0830092	0.222985	11.5978	RAB25
GO:0060907	positive regulation of macrophage cytokine production	biological_process	1	179	9	18684	0.0830092	0.222985	11.5978	WNT5A
GO:0061820	telomeric D-loop disassembly	biological_process	1	179	9	18684	0.0830092	0.222985	11.5978	SLX1B
GO:0071316	cellular response to nicotine	biological_process	1	179	9	18684	0.0830092	0.222985	11.5978	TNF
GO:0072089	stem cell proliferation	biological_process	1	179	9	18684	0.0830092	0.222985	11.5978	WNT7B
GO:0090037	positive regulation of protein kinase C signaling	biological_process	1	179	9	18684	0.0830092	0.222985	11.5978	WNT5A
GO:0090179	planar cell polarity pathway involved in neural tube closure	biological_process	1	179	9	18684	0.0830092	0.222985	11.5978	WNT5A
GO:0097186	amelogenesis	biological_process	1	179	9	18684	0.0830092	0.222985	11.5978	KLK5
GO:1900222	negative regulation of amyloid-beta clearance	biological_process	1	179	9	18684	0.0830092	0.222985	11.5978	TNF
GO:1901386	negative regulation of voltage-gated calcium channel activity	biological_process	1	179	9	18684	0.0830092	0.222985	11.5978	DRD4
GO:1902414	protein localization to cell junction	biological_process	1	179	9	18684	0.0830092	0.222985	11.5978	MARVELD3
GO:1903589	positive regulation of blood vessel endothelial cell proliferation involved in sprouting angiogenesis	biological_process	1	179	9	18684	0.0830092	0.222985	11.5978	FGFBP1
GO:1904888	cranial skeletal system development	biological_process	1	179	9	18684	0.0830092	0.222985	11.5978	TP63
GO:1990845	adaptive thermogenesis	biological_process	1	179	9	18684	0.0830092	0.222985	11.5978	SORL1
GO:0045087	innate immune response	biological_process	8	179	470	18684	0.0831991	0.223098	1.77668	C4A;IL27;LCN2;NCF2;PI3;SLPI;SYK;TRIM29
GO:0045202	synapse	cellular_component	7	179	392	18684	0.0836278	0.223849	1.86393	C4A;CALB2;EMB;GNA15;LIN7B;LPAR3;TENM2
GO:0045296	cadherin binding	molecular_function	6	179	316	18684	0.0839993	0.224215	1.9819	CDH1;CDH3;PKP1;PKP3;PPL;SFN
GO:0006915	apoptotic process	biological_process	9	179	553	18684	0.0851615	0.224215	1.69877	BCL2L14;GDF6;IGFBP3;IL1B;LCN2;MAP3K9;PEG3;TNS4;TP63
GO:0050808	synapse organization	biological_process	2	179	51	18684	0.0858094	0.224215	4.09333	CBLN2;WNT7B
GO:0051384	response to glucocorticoid	biological_process	2	179	51	18684	0.0858094	0.224215	4.09333	SDC1;TNF
GO:0031012	extracellular matrix	cellular_component	5	179	244	18684	0.0859286	0.224215	2.13893	FBLN1;LAMA1;OLFML2A;PI3;WNT7A
GO:0001701	in utero embryonic development	biological_process	4	179	175	18684	0.0878579	0.224215	2.38583	DSC3;GJB3;MYO18B;WNT7B
GO:0009612	response to mechanical stimulus	biological_process	2	179	52	18684	0.0886996	0.224215	4.01461	PPL;SCEL
GO:0045747	positive regulation of Notch signaling pathway	biological_process	2	179	52	18684	0.0886996	0.224215	4.01461	ELF3;TP63
GO:0051496	positive regulation of stress fiber assembly	biological_process	2	179	52	18684	0.0886996	0.224215	4.01461	EPHA1;LIMCH1
GO:0009898	cytoplasmic side of plasma membrane	cellular_component	2	179	53	18684	0.0916186	0.224215	3.93886	CDH1;PTPN3
GO:0031334	positive regulation of protein-containing complex assembly	biological_process	2	179	53	18684	0.0916186	0.224215	3.93886	SYK;TNF
GO:1903779	regulation of cardiac conduction	biological_process	2	179	53	18684	0.0916186	0.224215	3.93886	ATP2A3;FXYD3
GO:0001913	T cell mediated cytotoxicity	biological_process	1	179	10	18684	0.0917986	0.224215	10.438	CTSH
GO:0002011	morphogenesis of an epithelial sheet	biological_process	1	179	10	18684	0.0917986	0.224215	10.438	LAMA1
GO:0002024	diet induced thermogenesis	biological_process	1	179	10	18684	0.0917986	0.224215	10.438	SORL1
GO:0006855	drug transmembrane transport	biological_process	1	179	10	18684	0.0917986	0.224215	10.438	SLC22A1
GO:0007256	activation of JNKK activity	biological_process	1	179	10	18684	0.0917986	0.224215	10.438	MAP3K9
GO:0007494	midgut development	biological_process	1	179	10	18684	0.0917986	0.224215	10.438	WNT5A
GO:0008401	retinoic acid 4-hydroxylase activity	molecular_function	1	179	10	18684	0.0917986	0.224215	10.438	CYP3A5
GO:0015695	organic cation transport	biological_process	1	179	10	18684	0.0917986	0.224215	10.438	SLC22A1
GO:0016504	peptidase activator activity	molecular_function	1	179	10	18684	0.0917986	0.224215	10.438	FBLN1
GO:0016918	retinal binding	molecular_function	1	179	10	18684	0.0917986	0.224215	10.438	CRABP2
GO:0019215	intermediate filament binding	molecular_function	1	179	10	18684	0.0917986	0.224215	10.438	PKP1
GO:0019911	structural constituent of myelin sheath	molecular_function	1	179	10	18684	0.0917986	0.224215	10.438	MAL2
GO:0021846	cell proliferation in forebrain	biological_process	1	179	10	18684	0.0917986	0.224215	10.438	WNT7A
GO:0031284	positive regulation of guanylate cyclase activity	biological_process	1	179	10	18684	0.0917986	0.224215	10.438	NOS2
GO:0031301	integral component of organelle membrane	cellular_component	1	179	10	18684	0.0917986	0.224215	10.438	SLC22A17
GO:0032675	regulation of interleukin-6 production	biological_process	1	179	10	18684	0.0917986	0.224215	10.438	AFAP1L2
GO:0033629	negative regulation of cell adhesion mediated by integrin	biological_process	1	179	10	18684	0.0917986	0.224215	10.438	SNAI2
GO:0035313	wound healing, spreading of epidermal cells	biological_process	1	179	10	18684	0.0917986	0.224215	10.438	WNT7A
GO:0036312	phosphatidylinositol 3-kinase regulatory subunit binding	molecular_function	1	179	10	18684	0.0917986	0.224215	10.438	FAM83A
GO:0042129	regulation of T cell proliferation	biological_process	1	179	10	18684	0.0917986	0.224215	10.438	IL27
GO:0043068	positive regulation of programmed cell death	biological_process	1	179	10	18684	0.0917986	0.224215	10.438	TNF
GO:0043586	tongue development	biological_process	1	179	10	18684	0.0917986	0.224215	10.438	WNT10A
GO:0045199	maintenance of epithelial cell apical/basal polarity	biological_process	1	179	10	18684	0.0917986	0.224215	10.438	LIN7B
GO:0045294	alpha-catenin binding	molecular_function	1	179	10	18684	0.0917986	0.224215	10.438	PKP3
GO:0048333	mesodermal cell differentiation	biological_process	1	179	10	18684	0.0917986	0.224215	10.438	ITGB4
GO:0048791	calcium ion-regulated exocytosis of neurotransmitter	biological_process	1	179	10	18684	0.0917986	0.224215	10.438	SYT5
GO:0048935	peripheral nervous system neuron development	biological_process	1	179	10	18684	0.0917986	0.224215	10.438	NTRK2
GO:0050764	regulation of phagocytosis	biological_process	1	179	10	18684	0.0917986	0.224215	10.438	SYK
GO:0051252	regulation of RNA metabolic process	biological_process	1	179	10	18684	0.0917986	0.224215	10.438	PCBP3
GO:0051272	positive regulation of cellular component movement	biological_process	1	179	10	18684	0.0917986	0.224215	10.438	PDPN
GO:0060068	vagina development	biological_process	1	179	10	18684	0.0917986	0.224215	10.438	WNT5A
GO:0060445	branching involved in salivary gland morphogenesis	biological_process	1	179	10	18684	0.0917986	0.224215	10.438	LAMA1
GO:0071803	positive regulation of podosome assembly	biological_process	1	179	10	18684	0.0917986	0.224215	10.438	TNF
GO:0072205	metanephric collecting duct development	biological_process	1	179	10	18684	0.0917986	0.224215	10.438	WNT7B
GO:0097197	tetraspanin-enriched microdomain	cellular_component	1	179	10	18684	0.0917986	0.224215	10.438	PDPN
GO:0097284	hepatocyte apoptotic process	biological_process	1	179	10	18684	0.0917986	0.224215	10.438	KRT8
GO:0099149	regulation of postsynaptic neurotransmitter receptor internalization	biological_process	1	179	10	18684	0.0917986	0.224215	10.438	DRD4
GO:1904357	negative regulation of telomere maintenance via telomere lengthening	biological_process	1	179	10	18684	0.0917986	0.224215	10.438	SLX1B
GO:1990416	cellular response to brain-derived neurotrophic factor stimulus	biological_process	1	179	10	18684	0.0917986	0.224215	10.438	NTRK2
GO:2000048	negative regulation of cell-cell adhesion mediated by cadherin	biological_process	1	179	10	18684	0.0917986	0.224215	10.438	EPCAM
GO:2000343	positive regulation of chemokine (C-X-C motif) ligand 2 production	biological_process	1	179	10	18684	0.0917986	0.224215	10.438	TNF
GO:2000369	regulation of clathrin-dependent endocytosis	biological_process	1	179	10	18684	0.0917986	0.224215	10.438	PROM2
GO:0030425	dendrite	cellular_component	7	179	402	18684	0.0925094	0.225585	1.81756	C4A;CALB2;DRD4;NTRK2;SORT1;TENM2;TP63
GO:0007189	adenylate cyclase-activating G protein-coupled receptor signaling pathway	biological_process	3	179	112	18684	0.0927715	0.225859	2.79589	ADGRF1;LPAR3;S1PR5
GO:0007266	Rho protein signal transduction	biological_process	2	179	54	18684	0.0945654	0.229116	3.86592	NGFR;PDPN
GO:0032731	positive regulation of interleukin-1 beta production	biological_process	2	179	54	18684	0.0945654	0.229116	3.86592	TNF;WNT5A
GO:1903078	positive regulation of protein localization to plasma membrane	biological_process	2	179	54	18684	0.0945654	0.229116	3.86592	STAC;TNF
GO:0019730	antimicrobial humoral response	biological_process	2	179	55	18684	0.0975393	0.23159	3.79563	LCN2;PI3
GO:1904724	tertiary granule lumen	cellular_component	2	179	55	18684	0.0975393	0.23159	3.79563	CTSH;TNFAIP6
GO:0000977	RNA polymerase II transcription regulatory region sequence-specific DNA binding	molecular_function	6	179	331	18684	0.0993113	0.23159	1.89208	ASCL2;BARX2;MACROH2A2;MSC;PEG3;SNAI2
GO:0030336	negative regulation of cell migration	biological_process	3	179	116	18684	0.100433	0.23159	2.69948	CDH1;EPHA1;LIMCH1
GO:0003139	secondary heart field specification	biological_process	1	179	11	18684	0.100504	0.23159	9.48908	WNT5A
GO:0016175	superoxide-generating NAD(P)H oxidase activity	molecular_function	1	179	11	18684	0.100504	0.23159	9.48908	NCF2
GO:0016331	morphogenesis of embryonic epithelium	biological_process	1	179	11	18684	0.100504	0.23159	9.48908	KDF1
GO:0019370	leukotriene biosynthetic process	biological_process	1	179	11	18684	0.100504	0.23159	9.48908	SYK
GO:0019371	cyclooxygenase pathway	biological_process	1	179	11	18684	0.100504	0.23159	9.48908	PTGES
GO:0030212	hyaluronan metabolic process	biological_process	1	179	11	18684	0.100504	0.23159	9.48908	ITIH3
GO:0032009	early phagosome	cellular_component	1	179	11	18684	0.100504	0.23159	9.48908	SYK
GO:0032330	regulation of chondrocyte differentiation	biological_process	1	179	11	18684	0.100504	0.23159	9.48908	SHOX2
GO:0033270	paranode region of axon	cellular_component	1	179	11	18684	0.100504	0.23159	9.48908	SCN2A
GO:0036065	fucosylation	biological_process	1	179	11	18684	0.100504	0.23159	9.48908	FUT3
GO:0038110	interleukin-2-mediated signaling pathway	biological_process	1	179	11	18684	0.100504	0.23159	9.48908	SYK
GO:0042592	homeostatic process	biological_process	1	179	11	18684	0.100504	0.23159	9.48908	WNT7B
GO:0043129	surfactant homeostasis	biological_process	1	179	11	18684	0.100504	0.23159	9.48908	CTSH
GO:0045730	respiratory burst	biological_process	1	179	11	18684	0.100504	0.23159	9.48908	NCF2
GO:0046325	negative regulation of glucose import	biological_process	1	179	11	18684	0.100504	0.23159	9.48908	TNF
GO:0046598	positive regulation of viral entry into host cell	biological_process	1	179	11	18684	0.100504	0.23159	9.48908	TMPRSS4
GO:0048148	behavioral response to cocaine	biological_process	1	179	11	18684	0.100504	0.23159	9.48908	DRD4
GO:0061314	Notch signaling involved in heart development	biological_process	1	179	11	18684	0.100504	0.23159	9.48908	SNAI2
GO:0070106	interleukin-27-mediated signaling pathway	biological_process	1	179	11	18684	0.100504	0.23159	9.48908	IL27
GO:0071310	cellular response to organic substance	biological_process	1	179	11	18684	0.100504	0.23159	9.48908	IL1B
GO:0090160	Golgi to lysosome transport	biological_process	1	179	11	18684	0.100504	0.23159	9.48908	SORT1
GO:0098911	regulation of ventricular cardiac muscle cell action potential	biological_process	1	179	11	18684	0.100504	0.23159	9.48908	DSG2
GO:0099566	regulation of postsynaptic cytosolic calcium ion concentration	biological_process	1	179	11	18684	0.100504	0.23159	9.48908	WNT5A
GO:1900747	negative regulation of vascular endothelial growth factor signaling pathway	biological_process	1	179	11	18684	0.100504	0.23159	9.48908	XDH
GO:1903799	negative regulation of production of miRNAs involved in gene silencing by miRNA	biological_process	1	179	11	18684	0.100504	0.23159	9.48908	TNF
GO:2000049	positive regulation of cell-cell adhesion mediated by cadherin	biological_process	1	179	11	18684	0.100504	0.23159	9.48908	WNT5A
GO:2000304	positive regulation of ceramide biosynthetic process	biological_process	1	179	11	18684	0.100504	0.23159	9.48908	TNF
GO:2000648	positive regulation of stem cell proliferation	biological_process	1	179	11	18684	0.100504	0.23159	9.48908	EPCAM
GO:0006897	endocytosis	biological_process	4	179	184	18684	0.100903	0.232153	2.26913	EPN3;SORT1;SSC4D;TMPRSS4
GO:0008022	protein C-terminus binding	molecular_function	4	179	185	18684	0.102405	0.23525	2.25686	FBLN1;LAMA1;NCF2;SDC1
GO:0043406	positive regulation of MAP kinase activity	biological_process	2	179	57	18684	0.103565	0.237193	3.66245	TNF;TPD52L1
GO:0050680	negative regulation of epithelial cell proliferation	biological_process	2	179	57	18684	0.103565	0.237193	3.66245	MARVELD3;WNT5A
GO:0050660	flavin adenine dinucleotide binding	molecular_function	2	179	58	18684	0.106616	0.237846	3.59931	NOS2;XDH
GO:0016055	Wnt signaling pathway	biological_process	4	179	188	18684	0.106973	0.237846	2.22085	WNT10A;WNT5A;WNT7A;WNT7B
GO:0000165	MAPK cascade	biological_process	5	179	262	18684	0.107779	0.237846	1.99198	ERBB3;IL1B;RASA4;TGFA;TNF
GO:0000185	activation of MAPKKK activity	biological_process	1	179	12	18684	0.109127	0.237846	8.69832	TNF
GO:0001946	lymphangiogenesis	biological_process	1	179	12	18684	0.109127	0.237846	8.69832	PDPN
GO:0002064	epithelial cell development	biological_process	1	179	12	18684	0.109127	0.237846	8.69832	TP63
GO:0003198	epithelial to mesenchymal transition involved in endocardial cushion formation	biological_process	1	179	12	18684	0.109127	0.237846	8.69832	SNAI2
GO:0003323	type B pancreatic cell development	biological_process	1	179	12	18684	0.109127	0.237846	8.69832	WNT5A
GO:0008532	N-acetyllactosaminide beta-1,3-N-acetylglucosaminyltransferase activity	molecular_function	1	179	12	18684	0.109127	0.237846	8.69832	B3GNT3
GO:0014912	negative regulation of smooth muscle cell migration	biological_process	1	179	12	18684	0.109127	0.237846	8.69832	IGFBP3
GO:0030949	positive regulation of vascular endothelial growth factor receptor signaling pathway	biological_process	1	179	12	18684	0.109127	0.237846	8.69832	IL1B
GO:0033619	membrane protein proteolysis	biological_process	1	179	12	18684	0.109127	0.237846	8.69832	CTSH
GO:0038063	collagen-activated tyrosine kinase receptor signaling pathway	biological_process	1	179	12	18684	0.109127	0.237846	8.69832	SYK
GO:0038180	nerve growth factor signaling pathway	biological_process	1	179	12	18684	0.109127	0.237846	8.69832	SORT1
GO:0043020	NADPH oxidase complex	cellular_component	1	179	12	18684	0.109127	0.237846	8.69832	NCF2
GO:0043295	glutathione binding	molecular_function	1	179	12	18684	0.109127	0.237846	8.69832	PTGES
GO:0044030	regulation of DNA methylation	biological_process	1	179	12	18684	0.109127	0.237846	8.69832	GRHL2
GO:0045028	G protein-coupled purinergic nucleotide receptor activity	molecular_function	1	179	12	18684	0.109127	0.237846	8.69832	GPR87
GO:0045056	transcytosis	biological_process	1	179	12	18684	0.109127	0.237846	8.69832	MAL2
GO:0045667	regulation of osteoblast differentiation	biological_process	1	179	12	18684	0.109127	0.237846	8.69832	SNAI2
GO:0050673	epithelial cell proliferation	biological_process	1	179	12	18684	0.109127	0.237846	8.69832	EHF
GO:0060065	uterus development	biological_process	1	179	12	18684	0.109127	0.237846	8.69832	WNT5A
GO:0060425	lung morphogenesis	biological_process	1	179	12	18684	0.109127	0.237846	8.69832	WNT7B
GO:0060707	trophoblast giant cell differentiation	biological_process	1	179	12	18684	0.109127	0.237846	8.69832	GJB5
GO:0070863	positive regulation of protein exit from endoplasmic reticulum	biological_process	1	179	12	18684	0.109127	0.237846	8.69832	SORL1
GO:0090656	t-circle formation	biological_process	1	179	12	18684	0.109127	0.237846	8.69832	SLX1B
GO:0097449	astrocyte projection	cellular_component	1	179	12	18684	0.109127	0.237846	8.69832	GJB2
GO:0098688	parallel fiber to Purkinje cell synapse	cellular_component	1	179	12	18684	0.109127	0.237846	8.69832	CALB2
GO:1904862	inhibitory synapse assembly	biological_process	1	179	12	18684	0.109127	0.237846	8.69832	WNT5A
GO:1904996	positive regulation of leukocyte adhesion to vascular endothelial cell	biological_process	1	179	12	18684	0.109127	0.237846	8.69832	TNF
GO:2000146	negative regulation of cell motility	biological_process	1	179	12	18684	0.109127	0.237846	8.69832	FBLN1
GO:0001570	vasculogenesis	biological_process	2	179	59	18684	0.10969	0.237846	3.5383	MYO18B;NTRK2
GO:0005905	clathrin-coated pit	cellular_component	2	179	59	18684	0.10969	0.237846	3.5383	EPN3;SORT1
GO:0007416	synapse assembly	biological_process	2	179	59	18684	0.10969	0.237846	3.5383	ADGRF1;CDH1
GO:0016266	O-glycan processing	biological_process	2	179	59	18684	0.10969	0.237846	3.5383	B3GNT3;ST6GALNAC2
GO:0042102	positive regulation of T cell proliferation	biological_process	2	179	59	18684	0.10969	0.237846	3.5383	CD70;IL1B
GO:0045669	positive regulation of osteoblast differentiation	biological_process	2	179	59	18684	0.10969	0.237846	3.5383	TP63;WNT7B
GO:0042995	cell projection	cellular_component	3	179	121	18684	0.110353	0.23894	2.58793	GRB7;PDPN;PROM2
GO:0033209	tumor necrosis factor-mediated signaling pathway	biological_process	3	179	122	18684	0.112381	0.242982	2.56672	CD70;KRT8;TNF
GO:0006879	cellular iron ion homeostasis	biological_process	2	179	60	18684	0.112788	0.243164	3.47933	LCN2;SLC22A17
GO:0035690	cellular response to drug	biological_process	2	179	60	18684	0.112788	0.243164	3.47933	IL1B;NOS2
GO:0005506	iron ion binding	molecular_function	3	179	123	18684	0.114423	0.243577	2.54585	CYP3A5;LCN2;XDH
GO:0010595	positive regulation of endothelial cell migration	biological_process	2	179	61	18684	0.115908	0.243577	3.42229	WNT5A;WNT7A
GO:0022900	electron transport chain	biological_process	2	179	61	18684	0.115908	0.243577	3.42229	NCF2;XDH
GO:1904813	ficolin-1-rich granule lumen	cellular_component	3	179	124	18684	0.11648	0.243577	2.52532	CTSH;SERPINA1;TNFAIP6
GO:0002526	acute inflammatory response	biological_process	1	179	13	18684	0.117667	0.243577	8.02922	PTGES
GO:0005521	lamin binding	molecular_function	1	179	13	18684	0.117667	0.243577	8.02922	PKP1
GO:0006195	purine nucleotide catabolic process	biological_process	1	179	13	18684	0.117667	0.243577	8.02922	XDH
GO:0009312	oligosaccharide biosynthetic process	biological_process	1	179	13	18684	0.117667	0.243577	8.02922	FUT3
GO:0010248	establishment or maintenance of transmembrane electrochemical gradient	biological_process	1	179	13	18684	0.117667	0.243577	8.02922	SLC22A1
GO:0010259	multicellular organism aging	biological_process	1	179	13	18684	0.117667	0.243577	8.02922	TP63
GO:0016050	vesicle organization	biological_process	1	179	13	18684	0.117667	0.243577	8.02922	SORT1
GO:0019841	retinol binding	molecular_function	1	179	13	18684	0.117667	0.243577	8.02922	CRABP2
GO:0021675	nerve development	biological_process	1	179	13	18684	0.117667	0.243577	8.02922	NGFR
GO:0030311	poly-N-acetyllactosamine biosynthetic process	biological_process	1	179	13	18684	0.117667	0.243577	8.02922	B3GNT3
GO:0030897	HOPS complex	cellular_component	1	179	13	18684	0.117667	0.243577	8.02922	HOOK1
GO:0042417	dopamine metabolic process	biological_process	1	179	13	18684	0.117667	0.243577	8.02922	DRD4
GO:0045579	positive regulation of B cell differentiation	biological_process	1	179	13	18684	0.117667	0.243577	8.02922	SYK
GO:0045741	positive regulation of epidermal growth factor-activated receptor activity	biological_process	1	179	13	18684	0.117667	0.243577	8.02922	TGFA
GO:0045778	positive regulation of ossification	biological_process	1	179	13	18684	0.117667	0.243577	8.02922	WNT5A
GO:0046626	regulation of insulin receptor signaling pathway	biological_process	1	179	13	18684	0.117667	0.243577	8.02922	BAIAP2L1
GO:0050678	regulation of epithelial cell proliferation	biological_process	1	179	13	18684	0.117667	0.243577	8.02922	SERPINB5
GO:0051764	actin crosslink formation	biological_process	1	179	13	18684	0.117667	0.243577	8.02922	BAIAP2L1
GO:0055093	response to hyperoxia	biological_process	1	179	13	18684	0.117667	0.243577	8.02922	PDPN
GO:0060044	negative regulation of cardiac muscle cell proliferation	biological_process	1	179	13	18684	0.117667	0.243577	8.02922	TP73
GO:0060340	positive regulation of type I interferon-mediated signaling pathway	biological_process	1	179	13	18684	0.117667	0.243577	8.02922	WNT5A
GO:0060389	pathway-restricted SMAD protein phosphorylation	biological_process	1	179	13	18684	0.117667	0.243577	8.02922	GDF6
GO:0071285	cellular response to lithium ion	biological_process	1	179	13	18684	0.117667	0.243577	8.02922	CDH1
GO:0099509	regulation of presynaptic cytosolic calcium ion concentration	biological_process	1	179	13	18684	0.117667	0.243577	8.02922	CALB2
GO:1900271	regulation of long-term synaptic potentiation	biological_process	1	179	13	18684	0.117667	0.243577	8.02922	CALB2
GO:0055037	recycling endosome	cellular_component	3	179	125	18684	0.11855	0.245068	2.50512	RAB25;SORL1;TNF
GO:0009611	response to wounding	biological_process	2	179	62	18684	0.119051	0.24543	3.36709	ITGB4;TMPRSS4
GO:0035580	specific granule lumen	cellular_component	2	179	62	18684	0.119051	0.24543	3.36709	LCN2;SLPI
GO:0005254	chloride channel activity	molecular_function	2	179	63	18684	0.122214	0.251264	3.31365	CLDN4;FXYD3
GO:0007187	G protein-coupled receptor signaling pathway, coupled to cyclic nucleotide second messenger	biological_process	2	179	63	18684	0.122214	0.251264	3.31365	DRD4;LPAR3
GO:0048208	COPII vesicle coating	biological_process	2	179	64	18684	0.125398	0.251751	3.26187	SERPINA1;TGFA
GO:0002063	chondrocyte development	biological_process	1	179	14	18684	0.126126	0.251751	7.45571	SHOX2
GO:0002281	macrophage activation involved in immune response	biological_process	1	179	14	18684	0.126126	0.251751	7.45571	SYK
GO:0003376	sphingosine-1-phosphate receptor signaling pathway	biological_process	1	179	14	18684	0.126126	0.251751	7.45571	S1PR5
GO:0005149	interleukin-1 receptor binding	molecular_function	1	179	14	18684	0.126126	0.251751	7.45571	IL1B
GO:0010243	response to organonitrogen compound	biological_process	1	179	14	18684	0.126126	0.251751	7.45571	TP73
GO:0010466	negative regulation of peptidase activity	biological_process	1	179	14	18684	0.126126	0.251751	7.45571	CSTA
GO:0022011	myelination in peripheral nervous system	biological_process	1	179	14	18684	0.126126	0.251751	7.45571	NTRK2
GO:0022409	positive regulation of cell-cell adhesion	biological_process	1	179	14	18684	0.126126	0.251751	7.45571	FUT3
GO:0031089	platelet dense granule lumen	cellular_component	1	179	14	18684	0.126126	0.251751	7.45571	ITIH3
GO:0032585	multivesicular body membrane	cellular_component	1	179	14	18684	0.126126	0.251751	7.45571	SORL1
GO:0033147	negative regulation of intracellular estrogen receptor signaling pathway	biological_process	1	179	14	18684	0.126126	0.251751	7.45571	TP63
GO:0033268	node of Ranvier	cellular_component	1	179	14	18684	0.126126	0.251751	7.45571	SCN2A
GO:0035589	G protein-coupled purinergic nucleotide receptor signaling pathway	biological_process	1	179	14	18684	0.126126	0.251751	7.45571	GPR87
GO:0036094	small molecule binding	molecular_function	1	179	14	18684	0.126126	0.251751	7.45571	LCN2
GO:0045598	regulation of fat cell differentiation	biological_process	1	179	14	18684	0.126126	0.251751	7.45571	TNF
GO:0045745	positive regulation of G protein-coupled receptor signaling pathway	biological_process	1	179	14	18684	0.126126	0.251751	7.45571	KLK5
GO:0046839	phospholipid dephosphorylation	biological_process	1	179	14	18684	0.126126	0.251751	7.45571	SGPP2
GO:0060441	epithelial tube branching involved in lung morphogenesis	biological_process	1	179	14	18684	0.126126	0.251751	7.45571	LAMA1
GO:0071425	hematopoietic stem cell proliferation	biological_process	1	179	14	18684	0.126126	0.251751	7.45571	WNT5A
GO:1900025	negative regulation of substrate adhesion-dependent cell spreading	biological_process	1	179	14	18684	0.126126	0.251751	7.45571	FBLN1
GO:2000810	regulation of bicellular tight junction assembly	biological_process	1	179	14	18684	0.126126	0.251751	7.45571	SNAI2
GO:0022617	extracellular matrix disassembly	biological_process	2	179	65	18684	0.128601	0.256352	3.21169	KLK5;TLL2
GO:0008283	cell population proliferation	biological_process	3	179	130	18684	0.129103	0.257012	2.40877	FAM83A;GRHL2;TP63
GO:0000976	transcription regulatory region sequence-specific DNA binding	molecular_function	4	179	203	18684	0.131142	0.258214	2.05675	MACROH2A2;TNF;TP73;ZBED2
GO:0050900	leukocyte migration	biological_process	3	179	131	18684	0.131253	0.258214	2.39038	EPCAM;GRB7;SDC1
GO:0001664	G protein-coupled receptor binding	molecular_function	2	179	66	18684	0.131824	0.258214	3.16303	GNA15;ITGB4
GO:0009055	electron transfer activity	molecular_function	2	179	66	18684	0.131824	0.258214	3.16303	NCF2;XDH
GO:0031234	extrinsic component of cytoplasmic side of plasma membrane	cellular_component	2	179	66	18684	0.131824	0.258214	3.16303	STAC;SYK
GO:0031490	chromatin DNA binding	molecular_function	2	179	66	18684	0.131824	0.258214	3.16303	GRHL2;MACROH2A2
GO:0001824	blastocyst development	biological_process	1	179	15	18684	0.134504	0.258214	6.95866	ELF3
GO:0006895	Golgi to endosome transport	biological_process	1	179	15	18684	0.134504	0.258214	6.95866	SORT1
GO:0008373	sialyltransferase activity	molecular_function	1	179	15	18684	0.134504	0.258214	6.95866	ST6GALNAC2
GO:0010820	positive regulation of T cell chemotaxis	biological_process	1	179	15	18684	0.134504	0.258214	6.95866	WNT5A
GO:0022408	negative regulation of cell-cell adhesion	biological_process	1	179	15	18684	0.134504	0.258214	6.95866	CDH1
GO:0031045	dense core granule	cellular_component	1	179	15	18684	0.134504	0.258214	6.95866	SYT5
GO:0032270	positive regulation of cellular protein metabolic process	biological_process	1	179	15	18684	0.134504	0.258214	6.95866	WNT7A
GO:0032794	GTPase activating protein binding	molecular_function	1	179	15	18684	0.134504	0.258214	6.95866	CDH1
GO:0033280	response to vitamin D	biological_process	1	179	15	18684	0.134504	0.258214	6.95866	AQP3
GO:0033290	eukaryotic 48S preinitiation complex	cellular_component	1	179	15	18684	0.134504	0.258214	6.95866	EIF3CL
GO:0033630	positive regulation of cell adhesion mediated by integrin	biological_process	1	179	15	18684	0.134504	0.258214	6.95866	SYK
GO:0043518	negative regulation of DNA damage response, signal transduction by p53 class mediator	biological_process	1	179	15	18684	0.134504	0.258214	6.95866	SNAI2
GO:0045824	negative regulation of innate immune response	biological_process	1	179	15	18684	0.134504	0.258214	6.95866	ACOD1
GO:0048485	sympathetic nervous system development	biological_process	1	179	15	18684	0.134504	0.258214	6.95866	TP63
GO:0048566	embryonic digestive tract development	biological_process	1	179	15	18684	0.134504	0.258214	6.95866	TNF
GO:0050806	positive regulation of synaptic transmission	biological_process	1	179	15	18684	0.134504	0.258214	6.95866	TNF
GO:0070989	oxidative demethylation	biological_process	1	179	15	18684	0.134504	0.258214	6.95866	CYP3A5
GO:0097067	cellular response to thyroid hormone stimulus	biological_process	1	179	15	18684	0.134504	0.258214	6.95866	CTSH
GO:1902230	negative regulation of intrinsic apoptotic signaling pathway in response to DNA damage	biological_process	1	179	15	18684	0.134504	0.258214	6.95866	SNAI2
GO:1903543	positive regulation of exosomal secretion	biological_process	1	179	15	18684	0.134504	0.258214	6.95866	SDC1
GO:1903827	regulation of cellular protein localization	biological_process	1	179	15	18684	0.134504	0.258214	6.95866	WNT5A
GO:2000406	positive regulation of T cell migration	biological_process	1	179	15	18684	0.134504	0.258214	6.95866	CCL20
GO:0030855	epithelial cell differentiation	biological_process	2	179	67	18684	0.135065	0.258304	3.11582	EHF;ELF3
GO:0090575	RNA polymerase II transcription regulator complex	cellular_component	2	179	67	18684	0.135065	0.258304	3.11582	ASCL2;HOXB9
GO:1901224	positive regulation of NIK/NF-kappaB signaling	biological_process	2	179	67	18684	0.135065	0.258304	3.11582	IL1B;TNF
GO:0003700	DNA-binding transcription factor activity	molecular_function	7	179	447	18684	0.138658	0.264704	1.63458	EHF;ELF3;GRHL2;HOXB9;MSC;TP63;TP73
GO:0042981	regulation of apoptotic process	biological_process	4	179	209	18684	0.141393	0.264704	1.9977	BCL2L14;IGFBP3;TP63;TP73
GO:0001558	regulation of cell growth	biological_process	2	179	69	18684	0.141601	0.264704	3.0255	IGFBP3;PAPPA2
GO:0001508	action potential	biological_process	1	179	16	18684	0.142803	0.264704	6.52374	GNA15
GO:0001516	prostaglandin biosynthetic process	biological_process	1	179	16	18684	0.142803	0.264704	6.52374	PTGES
GO:0001732	formation of cytoplasmic translation initiation complex	biological_process	1	179	16	18684	0.142803	0.264704	6.52374	EIF3CL
GO:0006309	apoptotic DNA fragmentation	biological_process	1	179	16	18684	0.142803	0.264704	6.52374	CECR2
GO:0006809	nitric oxide biosynthetic process	biological_process	1	179	16	18684	0.142803	0.264704	6.52374	NOS2
GO:0010181	FMN binding	molecular_function	1	179	16	18684	0.142803	0.264704	6.52374	NOS2
GO:0010633	negative regulation of epithelial cell migration	biological_process	1	179	16	18684	0.142803	0.264704	6.52374	MARVELD3
GO:0010765	positive regulation of sodium ion transport	biological_process	1	179	16	18684	0.142803	0.264704	6.52374	PRSS8
GO:0016709	oxidoreductase activity, acting on paired donors, with incorporation or reduction of molecular oxygen, NAD(P)H as one donor, and incorporation of one atom of oxygen	molecular_function	1	179	16	18684	0.142803	0.264704	6.52374	NOS2
GO:0021954	central nervous system neuron development	biological_process	1	179	16	18684	0.142803	0.264704	6.52374	NTRK2
GO:0031489	myosin V binding	molecular_function	1	179	16	18684	0.142803	0.264704	6.52374	RAB25
GO:0032332	positive regulation of chondrocyte differentiation	biological_process	1	179	16	18684	0.142803	0.264704	6.52374	GDF6
GO:0042101	T cell receptor complex	cellular_component	1	179	16	18684	0.142803	0.264704	6.52374	SYK
GO:0042554	superoxide anion generation	biological_process	1	179	16	18684	0.142803	0.264704	6.52374	NCF2
GO:0044319	wound healing, spreading of cells	biological_process	1	179	16	18684	0.142803	0.264704	6.52374	PDPN
GO:0048143	astrocyte activation	biological_process	1	179	16	18684	0.142803	0.264704	6.52374	TNF
GO:0048557	embryonic digestive tract morphogenesis	biological_process	1	179	16	18684	0.142803	0.264704	6.52374	SHOX2
GO:0050850	positive regulation of calcium-mediated signaling	biological_process	1	179	16	18684	0.142803	0.264704	6.52374	SYK
GO:0051896	regulation of protein kinase B signaling	biological_process	1	179	16	18684	0.142803	0.264704	6.52374	NTRK2
GO:0070160	tight junction	cellular_component	1	179	16	18684	0.142803	0.264704	6.52374	CLDN4
GO:0086010	membrane depolarization during action potential	biological_process	1	179	16	18684	0.142803	0.264704	6.52374	SCN2A
GO:2000010	positive regulation of protein localization to cell surface	biological_process	1	179	16	18684	0.142803	0.264704	6.52374	TNF
GO:0000139	Golgi membrane	cellular_component	9	179	622	18684	0.143997	0.266589	1.51032	AP1M2;B3GNT3;CHPF;FUT3;NTRK2;SERPINA1;SORL1;ST6GALNAC2;TGFA
GO:0030175	filopodium	cellular_component	2	179	70	18684	0.144893	0.267591	2.98228	PDPN;TENM2
GO:0060326	cell chemotaxis	biological_process	2	179	70	18684	0.144893	0.267591	2.98228	CCL20;HOXB9
GO:0005768	endosome	cellular_component	5	179	289	18684	0.14508	0.267608	1.80588	CDH1;EPN3;NGFR;RAB25;SORL1
GO:0001518	voltage-gated sodium channel complex	cellular_component	1	179	17	18684	0.151022	0.271488	6.13999	SCN2A
GO:0004198	calcium-dependent cysteine-type endopeptidase activity	molecular_function	1	179	17	18684	0.151022	0.271488	6.13999	CAPN8
GO:0005852	eukaryotic translation initiation factor 3 complex	cellular_component	1	179	17	18684	0.151022	0.271488	6.13999	EIF3CL
GO:0016010	dystrophin-associated glycoprotein complex	cellular_component	1	179	17	18684	0.151022	0.271488	6.13999	KRT8
GO:0016126	sterol biosynthetic process	biological_process	1	179	17	18684	0.151022	0.271488	6.13999	CYB5R2
GO:0016282	eukaryotic 43S preinitiation complex	cellular_component	1	179	17	18684	0.151022	0.271488	6.13999	EIF3CL
GO:0017158	regulation of calcium ion-dependent exocytosis	biological_process	1	179	17	18684	0.151022	0.271488	6.13999	SYT5
GO:0023019	signal transduction involved in regulation of gene expression	biological_process	1	179	17	18684	0.151022	0.271488	6.13999	EPCAM
GO:0030140	trans-Golgi network transport vesicle	cellular_component	1	179	17	18684	0.151022	0.271488	6.13999	SORT1
GO:0030169	low-density lipoprotein particle binding	molecular_function	1	179	17	18684	0.151022	0.271488	6.13999	SORL1
GO:0035066	positive regulation of histone acetylation	biological_process	1	179	17	18684	0.151022	0.271488	6.13999	IL1B
GO:0045182	translation regulator activity	molecular_function	1	179	17	18684	0.151022	0.271488	6.13999	PKP3
GO:0045616	regulation of keratinocyte differentiation	biological_process	1	179	17	18684	0.151022	0.271488	6.13999	AQP3
GO:0046914	transition metal ion binding	molecular_function	1	179	17	18684	0.151022	0.271488	6.13999	S100A2
GO:0048535	lymph node development	biological_process	1	179	17	18684	0.151022	0.271488	6.13999	PDPN
GO:0060122	inner ear receptor cell stereocilium organization	biological_process	1	179	17	18684	0.151022	0.271488	6.13999	CECR2
GO:0061036	positive regulation of cartilage development	biological_process	1	179	17	18684	0.151022	0.271488	6.13999	WNT5A
GO:0070064	proline-rich region binding	molecular_function	1	179	17	18684	0.151022	0.271488	6.13999	BAIAP2L1
GO:0070593	dendrite self-avoidance	biological_process	1	179	17	18684	0.151022	0.271488	6.13999	EMB
GO:0071404	cellular response to low-density lipoprotein particle stimulus	biological_process	1	179	17	18684	0.151022	0.271488	6.13999	SYK
GO:1900181	negative regulation of protein localization to nucleus	biological_process	1	179	17	18684	0.151022	0.271488	6.13999	TRIM29
GO:0005178	integrin binding	molecular_function	3	179	140	18684	0.151147	0.271488	2.23671	IL1B;ITGB4;SYK
GO:0033116	endoplasmic reticulum-Golgi intermediate compartment membrane	cellular_component	2	179	72	18684	0.151526	0.271846	2.89944	SERPINA1;TGFA
GO:0032091	negative regulation of protein binding	biological_process	2	179	73	18684	0.154865	0.277505	2.85972	SLPI;SORL1
GO:0030659	cytoplasmic vesicle membrane	cellular_component	3	179	143	18684	0.157982	0.278906	2.18979	AP1M2;GPRC5C;SORT1
GO:0007613	memory	biological_process	2	179	74	18684	0.158218	0.278906	2.82108	ADGRF1;SCN2A
GO:0004708	MAP kinase kinase activity	molecular_function	1	179	18	18684	0.159163	0.278906	5.79888	MAP3K9
GO:0005326	neurotransmitter transmembrane transporter activity	molecular_function	1	179	18	18684	0.159163	0.278906	5.79888	SLC22A1
GO:0007212	dopamine receptor signaling pathway	biological_process	1	179	18	18684	0.159163	0.278906	5.79888	DRD4
GO:0007263	nitric oxide mediated signal transduction	biological_process	1	179	18	18684	0.159163	0.278906	5.79888	NOS2
GO:0008569	ATP-dependent microtubule motor activity, minus-end-directed	molecular_function	1	179	18	18684	0.159163	0.278906	5.79888	DNAH12
GO:0030863	cortical cytoskeleton	cellular_component	1	179	18	18684	0.159163	0.278906	5.79888	NOS2
GO:0031090	organelle membrane	cellular_component	1	179	18	18684	0.159163	0.278906	5.79888	ATP2A3
GO:0031143	pseudopodium	cellular_component	1	179	18	18684	0.159163	0.278906	5.79888	RAB25
GO:0031435	mitogen-activated protein kinase kinase kinase binding	molecular_function	1	179	18	18684	0.159163	0.278906	5.79888	MARVELD3
GO:0031527	filopodium membrane	cellular_component	1	179	18	18684	0.159163	0.278906	5.79888	PDPN
GO:0032930	positive regulation of superoxide anion generation	biological_process	1	179	18	18684	0.159163	0.278906	5.79888	SYK
GO:0034329	cell junction assembly	biological_process	1	179	18	18684	0.159163	0.278906	5.79888	GRHL2
GO:0042910	xenobiotic transmembrane transporter activity	molecular_function	1	179	18	18684	0.159163	0.278906	5.79888	SLC22A1
GO:0043032	positive regulation of macrophage activation	biological_process	1	179	18	18684	0.159163	0.278906	5.79888	WNT5A
GO:0043034	costamere	cellular_component	1	179	18	18684	0.159163	0.278906	5.79888	KRT8
GO:0050709	negative regulation of protein secretion	biological_process	1	179	18	18684	0.159163	0.278906	5.79888	DRD4
GO:1902004	positive regulation of amyloid-beta formation	biological_process	1	179	18	18684	0.159163	0.278906	5.79888	TNF
GO:0006814	sodium ion transport	biological_process	2	179	75	18684	0.161585	0.282493	2.78346	FXYD3;SCN2A
GO:0009636	response to toxic substance	biological_process	2	179	75	18684	0.161585	0.282493	2.78346	CDH1;SDC1
GO:0006468	protein phosphorylation	biological_process	7	179	468	18684	0.163438	0.285402	1.56124	CDC42BPG;IGFBP3;LAMA1;MAP3K9;RIPK4;SYK;WNT5A
GO:1990837	sequence-specific double-stranded DNA binding	molecular_function	8	179	555	18684	0.164559	0.286701	1.50457	ASCL2;BARX2;ELF3;HOXB9;MSC;SHOX2;SNAI2;TBX15
GO:0006469	negative regulation of protein kinase activity	biological_process	2	179	76	18684	0.164965	0.286701	2.74684	EPHA1;SFN
GO:0005520	insulin-like growth factor binding	molecular_function	1	179	19	18684	0.167226	0.286701	5.49368	IGFBP3
GO:0007194	negative regulation of adenylate cyclase activity	biological_process	1	179	19	18684	0.167226	0.286701	5.49368	GPR87
GO:0007548	sex differentiation	biological_process	1	179	19	18684	0.167226	0.286701	5.49368	WNT7A
GO:0030705	cytoskeleton-dependent intracellular transport	biological_process	1	179	19	18684	0.167226	0.286701	5.49368	HOOK1
GO:0031589	cell-substrate adhesion	biological_process	1	179	19	18684	0.167226	0.286701	5.49368	FAT2
GO:0031683	G-protein beta/gamma-subunit complex binding	molecular_function	1	179	19	18684	0.167226	0.286701	5.49368	GNA15
GO:0032793	positive regulation of CREB transcription factor activity	biological_process	1	179	19	18684	0.167226	0.286701	5.49368	ADGRF1
GO:0032924	activin receptor signaling pathway	biological_process	1	179	19	18684	0.167226	0.286701	5.49368	GDF6
GO:0045109	intermediate filament organization	biological_process	1	179	19	18684	0.167226	0.286701	5.49368	KRT17
GO:0045663	positive regulation of myoblast differentiation	biological_process	1	179	19	18684	0.167226	0.286701	5.49368	IGFBP3
GO:0045780	positive regulation of bone resorption	biological_process	1	179	19	18684	0.167226	0.286701	5.49368	SYK
GO:0051604	protein maturation	biological_process	1	179	19	18684	0.167226	0.286701	5.49368	SORL1
GO:0060997	dendritic spine morphogenesis	biological_process	1	179	19	18684	0.167226	0.286701	5.49368	WNT7A
GO:2000251	positive regulation of actin cytoskeleton reorganization	biological_process	1	179	19	18684	0.167226	0.286701	5.49368	BAIAP2L1
GO:0000902	cell morphogenesis	biological_process	2	179	77	18684	0.168357	0.288311	2.71117	LRATD1;PDPN
GO:0001227	DNA-binding transcription repressor activity, RNA polymerase II-specific	molecular_function	5	179	305	18684	0.169483	0.289909	1.71115	ASCL2;MSC;PEG3;SNAI2;TBX15
GO:0030307	positive regulation of cell growth	biological_process	2	179	78	18684	0.171761	0.29281	2.67641	KRT17;SFN
GO:0030593	neutrophil chemotaxis	biological_process	2	179	78	18684	0.171761	0.29281	2.67641	CCL20;SYK
GO:0071347	cellular response to interleukin-1	biological_process	2	179	78	18684	0.171761	0.29281	2.67641	ACOD1;CCL20
GO:0043197	dendritic spine	cellular_component	3	179	150	18684	0.174288	0.294038	2.0876	NGFR;NTRK2;TENM2
GO:0001678	cellular glucose homeostasis	biological_process	1	179	20	18684	0.175213	0.294038	5.21899	NGFR
GO:0005774	vacuolar membrane	cellular_component	1	179	20	18684	0.175213	0.294038	5.21899	SLC22A17
GO:0006693	prostaglandin metabolic process	biological_process	1	179	20	18684	0.175213	0.294038	5.21899	PTGES
GO:0030506	ankyrin binding	molecular_function	1	179	20	18684	0.175213	0.294038	5.21899	CDH1
GO:0032331	negative regulation of chondrocyte differentiation	biological_process	1	179	20	18684	0.175213	0.294038	5.21899	SNAI2
GO:0034063	stress granule assembly	biological_process	1	179	20	18684	0.175213	0.294038	5.21899	GRB7
GO:0043473	pigmentation	biological_process	1	179	20	18684	0.175213	0.294038	5.21899	SNAI2
GO:0046697	decidualization	biological_process	1	179	20	18684	0.175213	0.294038	5.21899	GJB2
GO:0046847	filopodium assembly	biological_process	1	179	20	18684	0.175213	0.294038	5.21899	ITGB4
GO:0050771	negative regulation of axonogenesis	biological_process	1	179	20	18684	0.175213	0.294038	5.21899	NGFR
GO:0050901	leukocyte tethering or rolling	biological_process	1	179	20	18684	0.175213	0.294038	5.21899	TNF
GO:0090050	positive regulation of cell migration involved in sprouting angiogenesis	biological_process	1	179	20	18684	0.175213	0.294038	5.21899	FGFBP1
GO:1900017	positive regulation of cytokine production involved in inflammatory response	biological_process	1	179	20	18684	0.175213	0.294038	5.21899	TNF
GO:0008543	fibroblast growth factor receptor signaling pathway	biological_process	2	179	80	18684	0.178603	0.299212	2.6095	ESRP1;FGFBP1
GO:0045944	positive regulation of transcription by RNA polymerase II	biological_process	14	179	1110	18684	0.178693	0.299212	1.3165	ASCL2;BARX2;EHF;ELF3;EPCAM;GRHL2;HOXB9;MACC1;PEG3;TNF;TP63;TP73;WNT5A;WNT7A
GO:0005546	phosphatidylinositol-4,5-bisphosphate binding	molecular_function	2	179	81	18684	0.18204	0.302263	2.57728	ANXA8;SYT5
GO:0005248	voltage-gated sodium channel activity	molecular_function	1	179	21	18684	0.183123	0.302263	4.97047	SCN2A
GO:0006672	ceramide metabolic process	biological_process	1	179	21	18684	0.183123	0.302263	4.97047	FUT3
GO:0009792	embryo development ending in birth or egg hatching	biological_process	1	179	21	18684	0.183123	0.302263	4.97047	SCEL
GO:0030879	mammary gland development	biological_process	1	179	21	18684	0.183123	0.302263	4.97047	HOXB9
GO:0031293	membrane protein intracellular domain proteolysis	biological_process	1	179	21	18684	0.183123	0.302263	4.97047	NGFR
GO:0034067	protein localization to Golgi apparatus	biological_process	1	179	21	18684	0.183123	0.302263	4.97047	SORL1
GO:0035567	non-canonical Wnt signaling pathway	biological_process	1	179	21	18684	0.183123	0.302263	4.97047	WNT5A
GO:0043296	apical junction complex	cellular_component	1	179	21	18684	0.183123	0.302263	4.97047	CDH1
GO:0043537	negative regulation of blood vessel endothelial cell migration	biological_process	1	179	21	18684	0.183123	0.302263	4.97047	TNF
GO:0045995	regulation of embryonic development	biological_process	1	179	21	18684	0.183123	0.302263	4.97047	LAMA1
GO:0050999	regulation of nitric-oxide synthase activity	biological_process	1	179	21	18684	0.183123	0.302263	4.97047	IL1B
GO:0051537	2 iron, 2 sulfur cluster binding	molecular_function	1	179	21	18684	0.183123	0.302263	4.97047	XDH
GO:0045121	membrane raft	cellular_component	4	179	233	18684	0.185306	0.305495	1.79193	MAL2;PDPN;PROM2;TNF
GO:0050727	regulation of inflammatory response	biological_process	2	179	82	18684	0.185486	0.305495	2.54585	PTGES;WNT5A
GO:0005604	basement membrane	cellular_component	2	179	83	18684	0.188942	0.307122	2.51518	ITGB4;LAMA1
GO:0030141	secretory granule	cellular_component	2	179	83	18684	0.188942	0.307122	2.51518	KLK5;TMPRSS4
GO:0032760	positive regulation of tumor necrosis factor production	biological_process	2	179	83	18684	0.188942	0.307122	2.51518	SYK;WNT5A
GO:0001836	release of cytochrome c from mitochondria	biological_process	1	179	22	18684	0.190958	0.307122	4.74454	SFN
GO:0004602	glutathione peroxidase activity	molecular_function	1	179	22	18684	0.190958	0.307122	4.74454	PTGES
GO:0007569	cell aging	biological_process	1	179	22	18684	0.190958	0.307122	4.74454	TP63
GO:0014032	neural crest cell development	biological_process	1	179	22	18684	0.190958	0.307122	4.74454	SNAI2
GO:0031258	lamellipodium membrane	cellular_component	1	179	22	18684	0.190958	0.307122	4.74454	PDPN
GO:0031369	translation initiation factor binding	molecular_function	1	179	22	18684	0.190958	0.307122	4.74454	EIF3CL
GO:0031638	zymogen activation	biological_process	1	179	22	18684	0.190958	0.307122	4.74454	CTSH
GO:0033627	cell adhesion mediated by integrin	biological_process	1	179	22	18684	0.190958	0.307122	4.74454	ITGB4
GO:0035458	cellular response to interferon-beta	biological_process	1	179	22	18684	0.190958	0.307122	4.74454	ACOD1
GO:0035584	calcium-mediated signaling using intracellular calcium source	biological_process	1	179	22	18684	0.190958	0.307122	4.74454	CCL20
GO:0045022	early endosome to late endosome transport	biological_process	1	179	22	18684	0.190958	0.307122	4.74454	HOOK1
GO:0045807	positive regulation of endocytosis	biological_process	1	179	22	18684	0.190958	0.307122	4.74454	WNT5A
GO:0045861	negative regulation of proteolysis	biological_process	1	179	22	18684	0.190958	0.307122	4.74454	CSTA
GO:0048589	developmental growth	biological_process	1	179	22	18684	0.190958	0.307122	4.74454	KDF1
GO:0048714	positive regulation of oligodendrocyte differentiation	biological_process	1	179	22	18684	0.190958	0.307122	4.74454	TP73
GO:0061640	cytoskeleton-dependent cytokinesis	biological_process	1	179	22	18684	0.190958	0.307122	4.74454	CECR2
GO:0071901	negative regulation of protein serine/threonine kinase activity	biological_process	1	179	22	18684	0.190958	0.307122	4.74454	SFN
GO:0090103	cochlea morphogenesis	biological_process	1	179	22	18684	0.190958	0.307122	4.74454	WNT5A
GO:0098632	cell-cell adhesion mediator activity	molecular_function	1	179	22	18684	0.190958	0.307122	4.74454	EMB
GO:0055038	recycling endosome membrane	cellular_component	2	179	84	18684	0.192407	0.309123	2.48524	SORL1;SYT5
GO:0048013	ephrin receptor signaling pathway	biological_process	2	179	85	18684	0.19588	0.314368	2.456	EFNA3;EPHA1
GO:0005540	hyaluronic acid binding	molecular_function	1	179	23	18684	0.198718	0.314567	4.53826	TNFAIP6
GO:0007009	plasma membrane organization	biological_process	1	179	23	18684	0.198718	0.314567	4.53826	BAIAP2L1
GO:0010906	regulation of glucose metabolic process	biological_process	1	179	23	18684	0.198718	0.314567	4.53826	IGFBP3
GO:0017134	fibroblast growth factor binding	molecular_function	1	179	23	18684	0.198718	0.314567	4.53826	FGFBP1
GO:0042923	neuropeptide binding	molecular_function	1	179	23	18684	0.198718	0.314567	4.53826	SORL1
GO:0045216	cell-cell junction organization	biological_process	1	179	23	18684	0.198718	0.314567	4.53826	MARVELD3
GO:0045662	negative regulation of myoblast differentiation	biological_process	1	179	23	18684	0.198718	0.314567	4.53826	TNF
GO:0045672	positive regulation of osteoclast differentiation	biological_process	1	179	23	18684	0.198718	0.314567	4.53826	TNF
GO:0045776	negative regulation of blood pressure	biological_process	1	179	23	18684	0.198718	0.314567	4.53826	NOS2
GO:0046628	positive regulation of insulin receptor signaling pathway	biological_process	1	179	23	18684	0.198718	0.314567	4.53826	SORL1
GO:0051000	positive regulation of nitric-oxide synthase activity	biological_process	1	179	23	18684	0.198718	0.314567	4.53826	TNF
GO:0051893	regulation of focal adhesion assembly	biological_process	1	179	23	18684	0.198718	0.314567	4.53826	LIMCH1
GO:0060135	maternal process involved in female pregnancy	biological_process	1	179	23	18684	0.198718	0.314567	4.53826	DSG2
GO:0008083	growth factor activity	molecular_function	3	179	161	18684	0.200797	0.317525	1.94497	GDF6;MACC1;TGFA
GO:0015031	protein transport	biological_process	5	179	325	18684	0.20205	0.319171	1.60584	HOOK1;LIN7B;LRP1B;RAB25;RRBP1
GO:0008233	peptidase activity	molecular_function	2	179	87	18684	0.20285	0.3201	2.39954	CTSH;KLK5
GO:0001540	amyloid-beta binding	molecular_function	2	179	88	18684	0.206346	0.321334	2.37227	NGFR;SORL1
GO:0016197	endosomal transport	biological_process	2	179	88	18684	0.206346	0.321334	2.37227	ANXA8;ANXA8L1
GO:0001656	metanephros development	biological_process	1	179	24	18684	0.206404	0.321334	4.34916	CTSH
GO:0002092	positive regulation of receptor internalization	biological_process	1	179	24	18684	0.206404	0.321334	4.34916	SYK
GO:0009311	oligosaccharide metabolic process	biological_process	1	179	24	18684	0.206404	0.321334	4.34916	FUT3
GO:0019882	antigen processing and presentation	biological_process	1	179	24	18684	0.206404	0.321334	4.34916	CTSH
GO:0022604	regulation of cell morphogenesis	biological_process	1	179	24	18684	0.206404	0.321334	4.34916	CLDN4
GO:0032753	positive regulation of interleukin-4 production	biological_process	1	179	24	18684	0.206404	0.321334	4.34916	SYK
GO:0048706	embryonic skeletal system development	biological_process	1	179	24	18684	0.206404	0.321334	4.34916	WNT5A
GO:0048709	oligodendrocyte differentiation	biological_process	1	179	24	18684	0.206404	0.321334	4.34916	NTRK2
GO:0050482	arachidonic acid secretion	biological_process	1	179	24	18684	0.206404	0.321334	4.34916	DRD4
GO:0060349	bone morphogenesis	biological_process	1	179	24	18684	0.206404	0.321334	4.34916	PAPPA2
GO:0070330	aromatase activity	molecular_function	1	179	24	18684	0.206404	0.321334	4.34916	CYP3A5
GO:0051897	positive regulation of protein kinase B signaling	biological_process	3	179	164	18684	0.208189	0.323778	1.90939	ERBB3;TGFA;TNF
GO:0032355	response to estradiol	biological_process	2	179	89	18684	0.209848	0.325459	2.34562	GJB2;WNT7A
GO:0060071	Wnt signaling pathway, planar cell polarity pathway	biological_process	2	179	89	18684	0.209848	0.325459	2.34562	WNT5A;WNT7A
GO:0043231	intracellular membrane-bounded organelle	cellular_component	11	179	868	18684	0.211414	0.325459	1.32279	AP1M2;CTSH;CYP3A5;DSG2;EPN3;GJB3;GPRC5C;SERPINA1;STON2;TP73;TSPAN1
GO:0050728	negative regulation of inflammatory response	biological_process	2	179	90	18684	0.213356	0.325459	2.31955	ACOD1;TNFAIP6
GO:0001954	positive regulation of cell-matrix adhesion	biological_process	1	179	25	18684	0.214017	0.325459	4.1752	EPHA1
GO:0001965	G-protein alpha-subunit binding	molecular_function	1	179	25	18684	0.214017	0.325459	4.1752	LPAR3
GO:0006027	glycosaminoglycan catabolic process	biological_process	1	179	25	18684	0.214017	0.325459	4.1752	SDC1
GO:0006298	mismatch repair	biological_process	1	179	25	18684	0.214017	0.325459	4.1752	TP73
GO:0008305	integrin complex	cellular_component	1	179	25	18684	0.214017	0.325459	4.1752	ITGB4
GO:0030206	chondroitin sulfate biosynthetic process	biological_process	1	179	25	18684	0.214017	0.325459	4.1752	CHPF
GO:0030286	dynein complex	cellular_component	1	179	25	18684	0.214017	0.325459	4.1752	DNAH12
GO:0035591	signaling adaptor activity	molecular_function	1	179	25	18684	0.214017	0.325459	4.1752	AFAP1L2
GO:0042908	xenobiotic transport	biological_process	1	179	25	18684	0.214017	0.325459	4.1752	SLC22A1
GO:0045742	positive regulation of epidermal growth factor receptor signaling pathway	biological_process	1	179	25	18684	0.214017	0.325459	4.1752	AFAP1L2
GO:0046580	negative regulation of Ras protein signal transduction	biological_process	1	179	25	18684	0.214017	0.325459	4.1752	RASA4
GO:0048662	negative regulation of smooth muscle cell proliferation	biological_process	1	179	25	18684	0.214017	0.325459	4.1752	IGFBP3
GO:0071158	positive regulation of cell cycle arrest	biological_process	1	179	25	18684	0.214017	0.325459	4.1752	TP73
GO:0090303	positive regulation of wound healing	biological_process	1	179	25	18684	0.214017	0.325459	4.1752	CLDN4
GO:0097194	execution phase of apoptosis	biological_process	1	179	25	18684	0.214017	0.325459	4.1752	CECR2
GO:0098664	G protein-coupled serotonin receptor signaling pathway	biological_process	1	179	25	18684	0.214017	0.325459	4.1752	DRD4
GO:2000463	positive regulation of excitatory postsynaptic potential	biological_process	1	179	25	18684	0.214017	0.325459	4.1752	WNT7A
GO:0000981	DNA-binding transcription factor activity, RNA polymerase II-specific	molecular_function	15	179	1245	18684	0.214021	0.325459	1.25759	ASCL2;BARX2;EHF;ELF3;GRHL2;HOXB9;MSC;NKX1-2;PEG3;SHOX2;SNAI2;TBX15;TP63;TP73;ZBED2
GO:0006887	exocytosis	biological_process	2	179	91	18684	0.21687	0.329458	2.29406	LIN7B;RAB25
GO:0043065	positive regulation of apoptotic process	biological_process	5	179	335	18684	0.21908	0.332225	1.55791	IGFBP3;MAP3K9;NGFR;TNF;TP73
GO:0001662	behavioral fear response	biological_process	1	179	26	18684	0.221557	0.332225	4.01461	DRD4
GO:0001774	microglial cell activation	biological_process	1	179	26	18684	0.221557	0.332225	4.01461	TNF
GO:0007422	peripheral nervous system development	biological_process	1	179	26	18684	0.221557	0.332225	4.01461	ERBB3
GO:0008210	estrogen metabolic process	biological_process	1	179	26	18684	0.221557	0.332225	4.01461	CYP3A5
GO:0010033	response to organic substance	biological_process	1	179	26	18684	0.221557	0.332225	4.01461	WNT5A
GO:0021915	neural tube development	biological_process	1	179	26	18684	0.221557	0.332225	4.01461	GRHL2
GO:0046329	negative regulation of JNK cascade	biological_process	1	179	26	18684	0.221557	0.332225	4.01461	MARVELD3
GO:0046677	response to antibiotic	biological_process	1	179	26	18684	0.221557	0.332225	4.01461	GJB2
GO:0048843	negative regulation of axon extension involved in axon guidance	biological_process	1	179	26	18684	0.221557	0.332225	4.01461	WNT5A
GO:0070382	exocytic vesicle	cellular_component	1	179	26	18684	0.221557	0.332225	4.01461	SYT5
GO:0071377	cellular response to glucagon stimulus	biological_process	1	179	26	18684	0.221557	0.332225	4.01461	GJB2
GO:2001234	negative regulation of apoptotic signaling pathway	biological_process	1	179	26	18684	0.221557	0.332225	4.01461	TNF
GO:0046777	protein autophosphorylation	biological_process	3	179	170	18684	0.223149	0.33428	1.842	EPHA1;MAP3K9;NTRK2
GO:0001891	phagocytic cup	cellular_component	1	179	27	18684	0.229025	0.338373	3.86592	TNF
GO:0001972	retinoic acid binding	molecular_function	1	179	27	18684	0.229025	0.338373	3.86592	CRABP2
GO:0002227	innate immune response in mucosa	biological_process	1	179	27	18684	0.229025	0.338373	3.86592	NOS2
GO:0003009	skeletal muscle contraction	biological_process	1	179	27	18684	0.229025	0.338373	3.86592	STAC
GO:0004177	aminopeptidase activity	molecular_function	1	179	27	18684	0.229025	0.338373	3.86592	CTSH
GO:0004364	glutathione transferase activity	molecular_function	1	179	27	18684	0.229025	0.338373	3.86592	PTGES
GO:0007631	feeding behavior	biological_process	1	179	27	18684	0.229025	0.338373	3.86592	NTRK2
GO:0010575	positive regulation of vascular endothelial growth factor production	biological_process	1	179	27	18684	0.229025	0.338373	3.86592	IL1B
GO:0021983	pituitary gland development	biological_process	1	179	27	18684	0.229025	0.338373	3.86592	CDH1
GO:0046875	ephrin receptor binding	molecular_function	1	179	27	18684	0.229025	0.338373	3.86592	EFNA3
GO:0050690	regulation of defense response to virus by virus	biological_process	1	179	27	18684	0.229025	0.338373	3.86592	AP1M2
GO:0051928	positive regulation of calcium ion transport	biological_process	1	179	27	18684	0.229025	0.338373	3.86592	LPAR3
GO:0051959	dynein light intermediate chain binding	molecular_function	1	179	27	18684	0.229025	0.338373	3.86592	HOOK1
GO:0097060	synaptic membrane	cellular_component	1	179	27	18684	0.229025	0.338373	3.86592	CALB2
GO:1902476	chloride transmembrane transport	biological_process	2	179	95	18684	0.230973	0.340917	2.19747	CLDN4;FXYD3
GO:0006874	cellular calcium ion homeostasis	biological_process	2	179	96	18684	0.234509	0.343907	2.17458	ATP2A3;DRD4
GO:0030334	regulation of cell migration	biological_process	2	179	96	18684	0.234509	0.343907	2.17458	FUT3;LAMA1
GO:0006836	neurotransmitter transport	biological_process	1	179	28	18684	0.236422	0.343907	3.72785	SLC22A1
GO:0006956	complement activation	biological_process	1	179	28	18684	0.236422	0.343907	3.72785	C4A
GO:0014047	glutamate secretion	biological_process	1	179	28	18684	0.236422	0.343907	3.72785	NTRK2
GO:0014059	regulation of dopamine secretion	biological_process	1	179	28	18684	0.236422	0.343907	3.72785	SYT5
GO:0017156	calcium-ion regulated exocytosis	biological_process	1	179	28	18684	0.236422	0.343907	3.72785	SYT5
GO:0018146	keratan sulfate biosynthetic process	biological_process	1	179	28	18684	0.236422	0.343907	3.72785	B3GNT3
GO:0019228	neuronal action potential	biological_process	1	179	28	18684	0.236422	0.343907	3.72785	SCN2A
GO:0030234	enzyme regulator activity	molecular_function	1	179	28	18684	0.236422	0.343907	3.72785	CALML3
GO:0032502	developmental process	biological_process	1	179	28	18684	0.236422	0.343907	3.72785	MSC
GO:0050840	extracellular matrix binding	molecular_function	1	179	28	18684	0.236422	0.343907	3.72785	OLFML2A
GO:0051090	regulation of DNA-binding transcription factor activity	biological_process	1	179	28	18684	0.236422	0.343907	3.72785	SYK
GO:0051603	proteolysis involved in cellular protein catabolic process	biological_process	1	179	28	18684	0.236422	0.343907	3.72785	CTSH
GO:0090102	cochlea development	biological_process	1	179	28	18684	0.236422	0.343907	3.72785	CECR2
GO:0034599	cellular response to oxidative stress	biological_process	2	179	97	18684	0.238047	0.345938	2.15216	GJB2;NCF2
GO:0005794	Golgi apparatus	cellular_component	12	179	990	18684	0.241082	0.349504	1.26521	B3GNT3;BARX2;CAPN8;EHF;ELF3;FAT2;SERPINA1;SLPI;SORL1;SORT1;TENM2;TP73
GO:0007159	leukocyte cell-cell adhesion	biological_process	1	179	29	18684	0.243748	0.349504	3.59931	SYK
GO:0008395	steroid hydroxylase activity	molecular_function	1	179	29	18684	0.243748	0.349504	3.59931	CYP3A5
GO:0012506	vesicle membrane	cellular_component	1	179	29	18684	0.243748	0.349504	3.59931	NOS2
GO:0030295	protein kinase activator activity	molecular_function	1	179	29	18684	0.243748	0.349504	3.59931	GPRC5C
GO:0030316	osteoclast differentiation	biological_process	1	179	29	18684	0.243748	0.349504	3.59931	TNF
GO:0030866	cortical actin cytoskeleton organization	biological_process	1	179	29	18684	0.243748	0.349504	3.59931	TNF
GO:0043325	phosphatidylinositol-3,4-bisphosphate binding	molecular_function	1	179	29	18684	0.243748	0.349504	3.59931	ANXA8
GO:0048020	CCR chemokine receptor binding	molecular_function	1	179	29	18684	0.243748	0.349504	3.59931	CCL20
GO:0048568	embryonic organ development	biological_process	1	179	29	18684	0.243748	0.349504	3.59931	WNT7B
GO:0051966	regulation of synaptic transmission, glutamatergic	biological_process	1	179	29	18684	0.243748	0.349504	3.59931	TNF
GO:0070371	ERK1 and ERK2 cascade	biological_process	1	179	29	18684	0.243748	0.349504	3.59931	CTSH
GO:0071549	cellular response to dexamethasone stimulus	biological_process	1	179	29	18684	0.243748	0.349504	3.59931	GJB2
GO:2000145	regulation of cell motility	biological_process	1	179	29	18684	0.243748	0.349504	3.59931	ERBB3
GO:0006898	receptor-mediated endocytosis	biological_process	2	179	99	18684	0.245133	0.350823	2.10868	LRP1B;SORL1
GO:0050830	defense response to Gram-positive bacterium	biological_process	2	179	99	18684	0.245133	0.350823	2.10868	KRT6A;TNF
GO:0001228	DNA-binding transcription activator activity, RNA polymerase II-specific	molecular_function	6	179	441	18684	0.248767	0.355178	1.42013	BARX2;EHF;ELF3;GRHL2;TP63;TP73
GO:0001708	cell fate specification	biological_process	1	179	30	18684	0.251005	0.355178	3.47933	TBX15
GO:0001975	response to amphetamine	biological_process	1	179	30	18684	0.251005	0.355178	3.47933	DRD4
GO:0007586	digestion	biological_process	1	179	30	18684	0.251005	0.355178	3.47933	CAPN8
GO:0010800	positive regulation of peptidyl-threonine phosphorylation	biological_process	1	179	30	18684	0.251005	0.355178	3.47933	WNT5A
GO:0030332	cyclin binding	molecular_function	1	179	30	18684	0.251005	0.355178	3.47933	CRABP2
GO:0032480	negative regulation of type I interferon production	biological_process	1	179	30	18684	0.251005	0.355178	3.47933	ACOD1
GO:0032743	positive regulation of interleukin-2 production	biological_process	1	179	30	18684	0.251005	0.355178	3.47933	IL1B
GO:0043542	endothelial cell migration	biological_process	1	179	30	18684	0.251005	0.355178	3.47933	S100A2
GO:0048863	stem cell differentiation	biological_process	1	179	30	18684	0.251005	0.355178	3.47933	EPCAM
GO:0051491	positive regulation of filopodium assembly	biological_process	1	179	30	18684	0.251005	0.355178	3.47933	TENM2
GO:0097192	extrinsic apoptotic signaling pathway in absence of ligand	biological_process	1	179	30	18684	0.251005	0.355178	3.47933	ERBB3
GO:0007219	Notch signaling pathway	biological_process	2	179	102	18684	0.255777	0.361591	2.04666	SNAI2;TP63
GO:0005764	lysosome	cellular_component	4	179	269	18684	0.257897	0.362624	1.55212	CTSH;IL1B;SORT1;TRIM29
GO:0002230	positive regulation of defense response to virus by host	biological_process	1	179	31	18684	0.258192	0.362624	3.36709	IL27
GO:0003180	aortic valve morphogenesis	biological_process	1	179	31	18684	0.258192	0.362624	3.36709	SNAI2
GO:0009953	dorsal/ventral pattern formation	biological_process	1	179	31	18684	0.258192	0.362624	3.36709	WNT7A
GO:0043507	positive regulation of JUN kinase activity	biological_process	1	179	31	18684	0.258192	0.362624	3.36709	TNF
GO:0046427	positive regulation of receptor signaling pathway via JAK-STAT	biological_process	1	179	31	18684	0.258192	0.362624	3.36709	TNF
GO:0097421	liver regeneration	biological_process	1	179	31	18684	0.258192	0.362624	3.36709	PTPN3
GO:0007218	neuropeptide signaling pathway	biological_process	2	179	104	18684	0.262878	0.368841	2.00731	SORL1;SORT1
GO:0001657	ureteric bud development	biological_process	1	179	32	18684	0.265311	0.368841	3.26187	SDC1
GO:0003333	amino acid transmembrane transport	biological_process	1	179	32	18684	0.265311	0.368841	3.26187	PDPN
GO:0004993	G protein-coupled serotonin receptor activity	molecular_function	1	179	32	18684	0.265311	0.368841	3.26187	DRD4
GO:0008375	acetylglucosaminyltransferase activity	molecular_function	1	179	32	18684	0.265311	0.368841	3.26187	B3GNT3
GO:0030010	establishment of cell polarity	biological_process	1	179	32	18684	0.265311	0.368841	3.26187	WNT7A
GO:0030669	clathrin-coated endocytic vesicle membrane	cellular_component	1	179	32	18684	0.265311	0.368841	3.26187	WNT5A
GO:0032420	stereocilium	cellular_component	1	179	32	18684	0.265311	0.368841	3.26187	CALB2
GO:0050699	WW domain binding	molecular_function	1	179	32	18684	0.265311	0.368841	3.26187	TP63
GO:0070555	response to interleukin-1	biological_process	1	179	32	18684	0.265311	0.368841	3.26187	IL1B
GO:1904707	positive regulation of vascular associated smooth muscle cell proliferation	biological_process	1	179	32	18684	0.265311	0.368841	3.26187	TNF
GO:0001822	kidney development	biological_process	2	179	105	18684	0.26643	0.370055	1.98819	TP73;WNT5A
GO:0004869	cysteine-type endopeptidase inhibitor activity	molecular_function	1	179	33	18684	0.272361	0.373815	3.16303	CSTA
GO:0005154	epidermal growth factor receptor binding	molecular_function	1	179	33	18684	0.272361	0.373815	3.16303	TGFA
GO:0005875	microtubule associated complex	cellular_component	1	179	33	18684	0.272361	0.373815	3.16303	MAP7
GO:0031941	filamentous actin	cellular_component	1	179	33	18684	0.272361	0.373815	3.16303	MYO18B
GO:0032148	activation of protein kinase B activity	biological_process	1	179	33	18684	0.272361	0.373815	3.16303	WNT5A
GO:0042177	negative regulation of protein catabolic process	biological_process	1	179	33	18684	0.272361	0.373815	3.16303	NOS2
GO:0045214	sarcomere organization	biological_process	1	179	33	18684	0.272361	0.373815	3.16303	KRT8
GO:0045880	positive regulation of smoothened signaling pathway	biological_process	1	179	33	18684	0.272361	0.373815	3.16303	SHOX2
GO:0048247	lymphocyte chemotaxis	biological_process	1	179	33	18684	0.272361	0.373815	3.16303	CCL20
GO:0051017	actin filament bundle assembly	biological_process	1	179	33	18684	0.272361	0.373815	3.16303	BAIAP2L1
GO:0051973	positive regulation of telomerase activity	biological_process	1	179	33	18684	0.272361	0.373815	3.16303	GRHL2
GO:0070059	intrinsic apoptotic signaling pathway in response to endoplasmic reticulum stress	biological_process	1	179	33	18684	0.272361	0.373815	3.16303	ATP2A3
GO:1900182	positive regulation of protein localization to nucleus	biological_process	1	179	33	18684	0.272361	0.373815	3.16303	NGFR
GO:0004222	metalloendopeptidase activity	molecular_function	2	179	107	18684	0.273532	0.37508	1.95103	MEP1B;TLL2
GO:0005777	peroxisome	cellular_component	2	179	108	18684	0.277082	0.378913	1.93296	NOS2;XDH
GO:0043410	positive regulation of MAPK cascade	biological_process	2	179	108	18684	0.277082	0.378913	1.93296	IGFBP3;NTRK2
GO:0005834	heterotrimeric G-protein complex	cellular_component	1	179	34	18684	0.279345	0.378913	3.07	GNA15
GO:0006958	complement activation, classical pathway	biological_process	1	179	34	18684	0.279345	0.378913	3.07	C4A
GO:0009888	tissue development	biological_process	1	179	34	18684	0.279345	0.378913	3.07	LAMA1
GO:0019825	oxygen binding	molecular_function	1	179	34	18684	0.279345	0.378913	3.07	CYP3A5
GO:0030100	regulation of endocytosis	biological_process	1	179	34	18684	0.279345	0.378913	3.07	STON2
GO:0033017	sarcoplasmic reticulum membrane	cellular_component	1	179	34	18684	0.279345	0.378913	3.07	ATP2A3
GO:0042100	B cell proliferation	biological_process	1	179	34	18684	0.279345	0.378913	3.07	CD70
GO:0043044	ATP-dependent chromatin remodeling	biological_process	1	179	34	18684	0.279345	0.378913	3.07	CECR2
GO:0051219	phosphoprotein binding	molecular_function	1	179	34	18684	0.279345	0.378913	3.07	SFN
GO:1990090	cellular response to nerve growth factor stimulus	biological_process	1	179	34	18684	0.279345	0.378913	3.07	NTRK2
GO:0051091	positive regulation of DNA-binding transcription factor activity	biological_process	2	179	110	18684	0.28418	0.385125	1.89782	IL1B;TNF
GO:0001942	hair follicle development	biological_process	1	179	35	18684	0.286261	0.386556	2.98228	WNT10A
GO:0003091	renal water homeostasis	biological_process	1	179	35	18684	0.286261	0.386556	2.98228	AQP3
GO:0004497	monooxygenase activity	molecular_function	1	179	35	18684	0.286261	0.386556	2.98228	CYP3A5
GO:0038083	peptidyl-tyrosine autophosphorylation	biological_process	1	179	35	18684	0.286261	0.386556	2.98228	SYK
GO:0071456	cellular response to hypoxia	biological_process	2	179	111	18684	0.287726	0.388185	1.88072	AQP3;SCN2A
GO:0003729	mRNA binding	molecular_function	3	179	196	18684	0.289926	0.390803	1.59765	ESRP1;PCBP3;SLPI
GO:0006953	acute-phase response	biological_process	1	179	36	18684	0.293112	0.394393	2.89944	SERPINA1
GO:0031333	negative regulation of protein-containing complex assembly	biological_process	1	179	36	18684	0.293112	0.394393	2.89944	SORL1
GO:0010976	positive regulation of neuron projection development	biological_process	2	179	113	18684	0.294813	0.396328	1.84743	NTRK2;WNT5A
GO:0031175	neuron projection development	biological_process	2	179	114	18684	0.298353	0.400729	1.83123	ADGRF1;CDH1
GO:0001895	retina homeostasis	biological_process	1	179	37	18684	0.299898	0.401017	2.82108	CDH3
GO:0006821	chloride transport	biological_process	1	179	37	18684	0.299898	0.401017	2.82108	FXYD3
GO:0007223	Wnt signaling pathway, calcium modulating pathway	biological_process	1	179	37	18684	0.299898	0.401017	2.82108	WNT5A
GO:0014065	phosphatidylinositol 3-kinase signaling	biological_process	1	179	37	18684	0.299898	0.401017	2.82108	ERBB3
GO:0032733	positive regulation of interleukin-10 production	biological_process	1	179	37	18684	0.299898	0.401017	2.82108	SYK
GO:0016491	oxidoreductase activity	molecular_function	2	179	115	18684	0.301891	0.403324	1.8153	CYP3A5;NOS2
GO:0055085	transmembrane transport	biological_process	4	179	290	18684	0.302592	0.403903	1.43972	GJB2;GJB3;GJB5;SLC22A17
GO:0090630	activation of GTPase activity	biological_process	2	179	116	18684	0.305425	0.405328	1.79965	EPHA1;WNT5A
GO:0070374	positive regulation of ERK1 and ERK2 cascade	biological_process	3	179	202	18684	0.305601	0.405328	1.5502	CCL20;NTRK2;TNF
GO:0002062	chondrocyte differentiation	biological_process	1	179	38	18684	0.306618	0.405328	2.74684	WNT7A
GO:0006024	glycosaminoglycan biosynthetic process	biological_process	1	179	38	18684	0.306618	0.405328	2.74684	SDC1
GO:0006493	protein O-linked glycosylation	biological_process	1	179	38	18684	0.306618	0.405328	2.74684	ST6GALNAC2
GO:0008344	adult locomotory behavior	biological_process	1	179	38	18684	0.306618	0.405328	2.74684	DRD4
GO:0042307	positive regulation of protein import into nucleus	biological_process	1	179	38	18684	0.306618	0.405328	2.74684	CDH1
GO:0050661	NADP binding	molecular_function	1	179	38	18684	0.306618	0.405328	2.74684	NOS2
GO:0050853	B cell receptor signaling pathway	biological_process	1	179	38	18684	0.306618	0.405328	2.74684	SYK
GO:1901216	positive regulation of neuron death	biological_process	1	179	38	18684	0.306618	0.405328	2.74684	WNT5A
GO:1904646	cellular response to amyloid-beta	biological_process	1	179	38	18684	0.306618	0.405328	2.74684	NGFR
GO:0010629	negative regulation of gene expression	biological_process	3	179	203	18684	0.308218	0.407086	1.54256	NOS2;TNF;XDH
GO:0008285	negative regulation of cell population proliferation	biological_process	5	179	385	18684	0.309602	0.408555	1.35558	FGFBP1;IGFBP3;IL1B;PDPN;PTGES
GO:0005547	phosphatidylinositol-3,4,5-trisphosphate binding	molecular_function	1	179	39	18684	0.313275	0.412319	2.67641	ANXA8
GO:0048704	embryonic skeletal system morphogenesis	biological_process	1	179	39	18684	0.313275	0.412319	2.67641	HOXB9
GO:0086091	regulation of heart rate by cardiac conduction	biological_process	1	179	39	18684	0.313275	0.412319	2.67641	DSG2
GO:0043312	neutrophil degranulation	biological_process	6	179	483	18684	0.317763	0.417861	1.29664	CTSH;LCN2;PKP1;SERPINA1;SLPI;TNFAIP6
GO:0002088	lens development in camera-type eye	biological_process	1	179	40	18684	0.319867	0.418438	2.6095	WNT5A
GO:0015026	coreceptor activity	molecular_function	1	179	40	18684	0.319867	0.418438	2.6095	NGFR
GO:0030134	COPII-coated ER to Golgi transport vesicle	cellular_component	1	179	40	18684	0.319867	0.418438	2.6095	SERPINA1
GO:0032735	positive regulation of interleukin-12 production	biological_process	1	179	40	18684	0.319867	0.418438	2.6095	SYK
GO:0051591	response to cAMP	biological_process	1	179	40	18684	0.319867	0.418438	2.6095	SDC1
GO:0098839	postsynaptic density membrane	cellular_component	1	179	40	18684	0.319867	0.418438	2.6095	LIN7B
GO:0005771	multivesicular body	cellular_component	1	179	41	18684	0.326397	0.424604	2.54585	SORL1
GO:0005840	ribosome	cellular_component	1	179	41	18684	0.326397	0.424604	2.54585	RRBP1
GO:0009725	response to hormone	biological_process	1	179	41	18684	0.326397	0.424604	2.54585	NOS2
GO:0030658	transport vesicle membrane	cellular_component	1	179	41	18684	0.326397	0.424604	2.54585	SORL1
GO:0048839	inner ear development	biological_process	1	179	41	18684	0.326397	0.424604	2.54585	GJB2
GO:0051480	regulation of cytosolic calcium ion concentration	biological_process	1	179	41	18684	0.326397	0.424604	2.54585	CALB2
GO:0030018	Z disc	cellular_component	2	179	122	18684	0.326554	0.424604	1.71115	KRT8;MYO18B
GO:0001756	somitogenesis	biological_process	1	179	42	18684	0.332865	0.42801	2.48524	WNT5A
GO:0003774	motor activity	molecular_function	1	179	42	18684	0.332865	0.42801	2.48524	MYO18B
GO:0007595	lactation	biological_process	1	179	42	18684	0.332865	0.42801	2.48524	XDH
GO:0015459	potassium channel regulator activity	molecular_function	1	179	42	18684	0.332865	0.42801	2.48524	DRD4
GO:0015701	bicarbonate transport	biological_process	1	179	42	18684	0.332865	0.42801	2.48524	CYB5R2
GO:0031623	receptor internalization	biological_process	1	179	42	18684	0.332865	0.42801	2.48524	SYK
GO:0034097	response to cytokine	biological_process	1	179	42	18684	0.332865	0.42801	2.48524	PTGES
GO:0043484	regulation of RNA splicing	biological_process	1	179	42	18684	0.332865	0.42801	2.48524	ESRP1
GO:0060291	long-term synaptic potentiation	biological_process	1	179	42	18684	0.332865	0.42801	2.48524	NTRK2
GO:0071364	cellular response to epidermal growth factor stimulus	biological_process	1	179	42	18684	0.332865	0.42801	2.48524	SNAI2
GO:0098655	cation transmembrane transport	biological_process	1	179	42	18684	0.332865	0.42801	2.48524	SLC22A1
GO:2000272	negative regulation of signaling receptor activity	biological_process	1	179	42	18684	0.332865	0.42801	2.48524	TNF
GO:2000300	regulation of synaptic vesicle exocytosis	biological_process	1	179	42	18684	0.332865	0.42801	2.48524	WNT7A
GO:0002576	platelet degranulation	biological_process	2	179	124	18684	0.333561	0.42854	1.68355	ITIH3;SERPINA1
GO:0071356	cellular response to tumor necrosis factor	biological_process	2	179	125	18684	0.337057	0.432662	1.67008	ACOD1;CCL20
GO:0001819	positive regulation of cytokine production	biological_process	1	179	43	18684	0.339271	0.434025	2.42744	TNF
GO:0006342	chromatin silencing	biological_process	1	179	43	18684	0.339271	0.434025	2.42744	MACROH2A2
GO:0007040	lysosome organization	biological_process	1	179	43	18684	0.339271	0.434025	2.42744	HOOK1
GO:0014070	response to organic cyclic compound	biological_process	1	179	43	18684	0.339271	0.434025	2.42744	PTGES
GO:0001501	skeletal system development	biological_process	2	179	126	18684	0.340548	0.43492	1.65682	SHOX2;TP63
GO:0043524	negative regulation of neuron apoptotic process	biological_process	2	179	126	18684	0.340548	0.43492	1.65682	ERBB3;NTRK2
GO:0004672	protein kinase activity	molecular_function	3	179	216	18684	0.342271	0.436751	1.44972	EPHA1;MAP3K9;SYK
GO:0012505	endomembrane system	cellular_component	2	179	127	18684	0.344033	0.438051	1.64378	BCL2L14;MAL2
GO:0017124	SH3 domain binding	molecular_function	2	179	127	18684	0.344033	0.438051	1.64378	AFAP1L2;DRD4
GO:0002548	monocyte chemotaxis	biological_process	1	179	44	18684	0.345615	0.438051	2.37227	CCL20
GO:0008092	cytoskeletal protein binding	molecular_function	1	179	44	18684	0.345615	0.438051	2.37227	PTPN3
GO:0008202	steroid metabolic process	biological_process	1	179	44	18684	0.345615	0.438051	2.37227	CYP3A5
GO:0032715	negative regulation of interleukin-6 production	biological_process	1	179	44	18684	0.345615	0.438051	2.37227	TNF
GO:0043666	regulation of phosphoprotein phosphatase activity	biological_process	1	179	44	18684	0.345615	0.438051	2.37227	IGFBP3
GO:0099056	integral component of presynaptic membrane	cellular_component	1	179	44	18684	0.345615	0.438051	2.37227	SCN2A
GO:0044325	ion channel binding	molecular_function	2	179	128	18684	0.347512	0.440085	1.63094	ATP2A3;STAC
GO:0007519	skeletal muscle tissue development	biological_process	1	179	45	18684	0.351899	0.44452	2.31955	MSC
GO:0034260	negative regulation of GTPase activity	biological_process	1	179	45	18684	0.351899	0.44452	2.31955	RASA4
GO:0045668	negative regulation of osteoblast differentiation	biological_process	1	179	45	18684	0.351899	0.44452	2.31955	TNF
GO:1901796	regulation of signal transduction by p53 class mediator	biological_process	2	179	131	18684	0.357913	0.450118	1.59359	TP63;TP73
GO:0004715	non-membrane spanning protein tyrosine kinase activity	molecular_function	1	179	46	18684	0.358123	0.450118	2.26913	SYK
GO:0005244	voltage-gated ion channel activity	molecular_function	1	179	46	18684	0.358123	0.450118	2.26913	SCN2A
GO:0031648	protein destabilization	biological_process	1	179	46	18684	0.358123	0.450118	2.26913	CTSH
GO:0034605	cellular response to heat	biological_process	1	179	46	18684	0.358123	0.450118	2.26913	STAC
GO:0051898	negative regulation of protein kinase B signaling	biological_process	1	179	46	18684	0.358123	0.450118	2.26913	XDH
GO:0043005	neuron projection	cellular_component	4	179	318	18684	0.363314	0.455587	1.31295	CALB2;EPHA1;STON2;TENM2
GO:0007157	heterophilic cell-cell adhesion via plasma membrane cell adhesion molecules	biological_process	1	179	47	18684	0.364288	0.455587	2.22085	TENM2
GO:0034707	chloride channel complex	cellular_component	1	179	47	18684	0.364288	0.455587	2.22085	CLDN4
GO:0042542	response to hydrogen peroxide	biological_process	1	179	47	18684	0.364288	0.455587	2.22085	SDC1
GO:0042572	retinol metabolic process	biological_process	1	179	47	18684	0.364288	0.455587	2.22085	CYP3A5
GO:0043525	positive regulation of neuron apoptotic process	biological_process	1	179	47	18684	0.364288	0.455587	2.22085	TNF
GO:0009887	animal organ morphogenesis	biological_process	2	179	134	18684	0.368254	0.460164	1.55791	LAMA1;SYK
GO:0016020	membrane	cellular_component	22	179	2109	18684	0.369044	0.460166	1.08884	BCL2L14;CYB5R2;DRD4;DSC3;FUT3;GRHL2;KRT5;KRT6A;LAMA1;NCF2;PDPN;PPL;PTGES;RIPK4;RRBP1;SCN2A;SGPP2;SLC22A1;SORL1;SSC4D;STON2;TSPAN1
GO:0046982	protein heterodimerization activity	molecular_function	4	179	321	18684	0.369837	0.460166	1.30068	ERBB3;MACROH2A2;SYT5;TENM2
GO:0010862	positive regulation of pathway-restricted SMAD protein phosphorylation	biological_process	1	179	48	18684	0.370394	0.460166	2.17458	GDF6
GO:0019233	sensory perception of pain	biological_process	1	179	48	18684	0.370394	0.460166	2.17458	PTGES
GO:0019902	phosphatase binding	molecular_function	1	179	48	18684	0.370394	0.460166	2.17458	SYK
GO:0030838	positive regulation of actin filament polymerization	biological_process	1	179	48	18684	0.370394	0.460166	2.17458	BAIAP2L1
GO:0045785	positive regulation of cell adhesion	biological_process	1	179	48	18684	0.370394	0.460166	2.17458	TNF
GO:0001525	angiogenesis	biological_process	3	179	227	18684	0.371003	0.460166	1.37947	EPHA1;SYK;WNT7A
GO:0007166	cell surface receptor signaling pathway	biological_process	3	179	227	18684	0.371003	0.460166	1.37947	ADGRF1;EPHA1;LAMA1
GO:0020037	heme binding	molecular_function	2	179	136	18684	0.375112	0.463857	1.535	CYP3A5;NOS2
GO:0030426	growth cone	cellular_component	2	179	136	18684	0.375112	0.463857	1.535	NGFR;TENM2
GO:0002931	response to ischemia	biological_process	1	179	49	18684	0.376441	0.463857	2.1302	GJB2
GO:0007163	establishment or maintenance of cell polarity	biological_process	1	179	49	18684	0.376441	0.463857	2.1302	MAP7
GO:0008009	chemokine activity	molecular_function	1	179	49	18684	0.376441	0.463857	2.1302	CCL20
GO:0030449	regulation of complement activation	biological_process	1	179	49	18684	0.376441	0.463857	2.1302	C4A
GO:0050890	cognition	biological_process	1	179	49	18684	0.376441	0.463857	2.1302	TNF
GO:0071944	cell periphery	cellular_component	1	179	49	18684	0.376441	0.463857	2.1302	KRT17
GO:0005201	extracellular matrix structural constituent	molecular_function	2	179	137	18684	0.37853	0.466049	1.52379	FBLN1;LAMA1
GO:0007254	JNK cascade	biological_process	1	179	50	18684	0.382431	0.468937	2.0876	TNF
GO:0015485	cholesterol binding	molecular_function	1	179	50	18684	0.382431	0.468937	2.0876	PROM2
GO:0030155	regulation of cell adhesion	biological_process	1	179	50	18684	0.382431	0.468937	2.0876	LAMA1
GO:0031122	cytoplasmic microtubule organization	biological_process	1	179	50	18684	0.382431	0.468937	2.0876	HOOK1
GO:0035176	social behavior	biological_process	1	179	50	18684	0.382431	0.468937	2.0876	DRD4
GO:0007605	sensory perception of sound	biological_process	2	179	139	18684	0.385342	0.472122	1.50187	GJB2;SNAI2
GO:0031965	nuclear membrane	cellular_component	3	179	233	18684	0.386586	0.473262	1.34395	ATP2A3;ITGB4;SORT1
GO:0003743	translation initiation factor activity	molecular_function	1	179	51	18684	0.388363	0.473897	2.04666	EIF3CL
GO:0005782	peroxisomal matrix	cellular_component	1	179	51	18684	0.388363	0.473897	2.04666	NOS2
GO:0005791	rough endoplasmic reticulum	cellular_component	1	179	51	18684	0.388363	0.473897	2.04666	TP63
GO:0030864	cortical actin cytoskeleton	cellular_component	1	179	51	18684	0.388363	0.473897	2.04666	CDH1
GO:0006968	cellular defense response	biological_process	1	179	52	18684	0.394239	0.478356	2.00731	NCF2
GO:0007188	adenylate cyclase-modulating G protein-coupled receptor signaling pathway	biological_process	1	179	52	18684	0.394239	0.478356	2.00731	GNA15
GO:0030148	sphingolipid biosynthetic process	biological_process	1	179	52	18684	0.394239	0.478356	2.00731	SGPP2
GO:0032481	positive regulation of type I interferon production	biological_process	1	179	52	18684	0.394239	0.478356	2.00731	SYK
GO:0042475	odontogenesis of dentin-containing tooth	biological_process	1	179	52	18684	0.394239	0.478356	2.00731	TP63
GO:0045665	negative regulation of neuron differentiation	biological_process	1	179	52	18684	0.394239	0.478356	2.00731	TP73
GO:0048666	neuron development	biological_process	1	179	52	18684	0.394239	0.478356	2.00731	TENM2
GO:0046983	protein dimerization activity	molecular_function	2	179	142	18684	0.395499	0.479114	1.47014	ASCL2;MSC
GO:0090263	positive regulation of canonical Wnt signaling pathway	biological_process	2	179	142	18684	0.395499	0.479114	1.47014	CDH3;SCEL
GO:0043679	axon terminus	cellular_component	1	179	53	18684	0.400059	0.483471	1.96943	NTRK2
GO:0045860	positive regulation of protein kinase activity	biological_process	1	179	53	18684	0.400059	0.483471	1.96943	TNF
GO:1901215	negative regulation of neuron death	biological_process	1	179	53	18684	0.400059	0.483471	1.96943	SORL1
GO:0006006	glucose metabolic process	biological_process	1	179	54	18684	0.405823	0.488088	1.93296	TNF
GO:0012507	ER to Golgi transport vesicle membrane	cellular_component	1	179	54	18684	0.405823	0.488088	1.93296	TGFA
GO:0036297	interstrand cross-link repair	biological_process	1	179	54	18684	0.405823	0.488088	1.93296	SLX1B
GO:0045814	negative regulation of gene expression, epigenetic	biological_process	1	179	54	18684	0.405823	0.488088	1.93296	MACROH2A2
GO:0048661	positive regulation of smooth muscle cell proliferation	biological_process	1	179	54	18684	0.405823	0.488088	1.93296	TNF
GO:0060170	ciliary membrane	cellular_component	1	179	54	18684	0.405823	0.488088	1.93296	PROM2
GO:0007268	chemical synaptic transmission	biological_process	3	179	242	18684	0.409787	0.492071	1.29397	DRD4;LPAR3;SYT5
GO:0019904	protein domain specific binding	molecular_function	3	179	242	18684	0.409787	0.492071	1.29397	IL1B;LIN7B;WNT5A
GO:0000079	regulation of cyclin-dependent protein serine/threonine kinase activity	biological_process	1	179	55	18684	0.411532	0.49338	1.89782	SFN
GO:0007612	learning	biological_process	1	179	55	18684	0.411532	0.49338	1.89782	NTRK2
GO:0015629	actin cytoskeleton	cellular_component	3	179	244	18684	0.414909	0.497033	1.28336	BAIAP2L1;BARX2;CDH1
GO:0006977	DNA damage response, signal transduction by p53 class mediator resulting in cell cycle arrest	biological_process	1	179	56	18684	0.417186	0.498177	1.86393	SFN
GO:0015631	tubulin binding	molecular_function	1	179	56	18684	0.417186	0.498177	1.86393	NCALD
GO:0031532	actin cytoskeleton reorganization	biological_process	1	179	56	18684	0.417186	0.498177	1.86393	CDC42BPG
GO:0034446	substrate adhesion-dependent cell spreading	biological_process	1	179	56	18684	0.417186	0.498177	1.86393	EPHA1
GO:0003684	damaged DNA binding	molecular_function	1	179	57	18684	0.422786	0.503269	1.83123	TP63
GO:0006959	humoral immune response	biological_process	1	179	57	18684	0.422786	0.503269	1.83123	TNF
GO:0050679	positive regulation of epithelial cell proliferation	biological_process	1	179	57	18684	0.422786	0.503269	1.83123	TGFA
GO:0051216	cartilage development	biological_process	1	179	57	18684	0.422786	0.503269	1.83123	WNT5A
GO:0008234	cysteine-type peptidase activity	molecular_function	1	179	58	18684	0.428333	0.508667	1.79965	CTSH
GO:0019905	syntaxin binding	molecular_function	1	179	58	18684	0.428333	0.508667	1.79965	SYT5
GO:0043627	response to estrogen	biological_process	1	179	58	18684	0.428333	0.508667	1.79965	WNT7A
GO:0001666	response to hypoxia	biological_process	2	179	153	18684	0.43206	0.512688	1.36444	ASCL2;NOS2
GO:0060395	SMAD protein signal transduction	biological_process	1	179	59	18684	0.433827	0.51438	1.76915	GDF6
GO:0001786	phosphatidylserine binding	molecular_function	1	179	60	18684	0.439268	0.518791	1.73966	SYT5
GO:0006909	phagocytosis	biological_process	1	179	60	18684	0.439268	0.518791	1.73966	NCF2
GO:0007338	single fertilization	biological_process	1	179	60	18684	0.439268	0.518791	1.73966	CECR2
GO:0034613	cellular protein localization	biological_process	1	179	60	18684	0.439268	0.518791	1.73966	WNT5A
GO:0060021	roof of mouth development	biological_process	1	179	60	18684	0.439268	0.518791	1.73966	MSC
GO:0016021	integral component of membrane	cellular_component	35	179	3533	18684	0.442627	0.522158	1.03405	ADGRF1;AQP3;ATP2A3;CDH1;CDH3;CHPF;CLDN14;DSC3;DSG2;DSG3;EPCAM;FAT2;FUT3;GJB3;GJB5;GPR158;GPR87;HCAR2;LRP1B;MAL2;MARVELD3;NGFR;NKPD1;PLXDC2;PRSS8;PTGES;S1PR5;SGPP2;SORL1;SORT1;ST6GALNAC2;TGFA;TMEM125;TMEM40;TMPRSS4
GO:0042493	response to drug	biological_process	3	179	255	18684	0.442812	0.522158	1.228	CDH1;CDH3;TP73
GO:0101003	ficolin-1-rich granule membrane	cellular_component	1	179	61	18684	0.444658	0.523585	1.71115	PKP1
GO:0031901	early endosome membrane	cellular_component	2	179	157	18684	0.445065	0.523585	1.32968	NTRK2;SORL1
GO:0031982	vesicle	cellular_component	2	179	157	18684	0.445065	0.523585	1.32968	GPRC5C;TSPAN1
GO:0001947	heart looping	biological_process	1	179	62	18684	0.449996	0.528149	1.68355	WNT5A
GO:0032868	response to insulin	biological_process	1	179	62	18684	0.449996	0.528149	1.68355	SORT1
GO:0045444	fat cell differentiation	biological_process	1	179	62	18684	0.449996	0.528149	1.68355	GDF6
GO:0006417	regulation of translation	biological_process	1	179	63	18684	0.455282	0.533108	1.65682	PKP3
GO:0008237	metallopeptidase activity	molecular_function	1	179	63	18684	0.455282	0.533108	1.65682	PAPPA2
GO:0042752	regulation of circadian rhythm	biological_process	1	179	63	18684	0.455282	0.533108	1.65682	DRD4
GO:0042803	protein homodimerization activity	molecular_function	7	179	666	18684	0.455941	0.533465	1.09709	MAP3K9;NOS2;NTRK2;TBX15;TENM2;TPD52L1;XDH
GO:0001523	retinoid metabolic process	biological_process	1	179	64	18684	0.460519	0.536737	1.63094	SDC1
GO:0007249	I-kappaB kinase/NF-kappaB signaling	biological_process	1	179	64	18684	0.460519	0.536737	1.63094	TNF
GO:0021987	cerebral cortex development	biological_process	1	179	64	18684	0.460519	0.536737	1.63094	NTRK2
GO:0032147	activation of protein kinase activity	biological_process	1	179	64	18684	0.460519	0.536737	1.63094	GPRC5C
GO:0048010	vascular endothelial growth factor receptor signaling pathway	biological_process	1	179	64	18684	0.460519	0.536737	1.63094	NCF2
GO:0000149	SNARE binding	molecular_function	1	179	65	18684	0.465705	0.540691	1.60584	SYT5
GO:0001725	stress fiber	cellular_component	1	179	65	18684	0.465705	0.540691	1.60584	LIMCH1
GO:0006625	protein targeting to peroxisome	biological_process	1	179	65	18684	0.465705	0.540691	1.60584	NOS2
GO:0018107	peptidyl-threonine phosphorylation	biological_process	1	179	65	18684	0.465705	0.540691	1.60584	CDC42BPG
GO:0048511	rhythmic process	biological_process	1	179	65	18684	0.465705	0.540691	1.60584	DRD4
GO:0006357	regulation of transcription by RNA polymerase II	biological_process	16	179	1603	18684	0.47021	0.544975	1.04185	ASCL2;BARX2;EHF;ELF3;GRHL2;HOXB9;MSC;NKX1-2;PEG3;SHOX2;TBX15;TGFA;TNF;TP63;TP73;VGLL1
GO:0006813	potassium ion transport	biological_process	1	179	66	18684	0.470841	0.544975	1.58151	FXYD3
GO:0016485	protein processing	biological_process	1	179	66	18684	0.470841	0.544975	1.58151	TMPRSS4
GO:0090305	nucleic acid phosphodiester bond hydrolysis	biological_process	1	179	66	18684	0.470841	0.544975	1.58151	SLX1B
GO:0005515	protein binding	molecular_function	119	179	12317	18684	0.471817	0.545685	1.00846	ANXA8;AP1M2;AQP3;BAIAP2L1;BARX2;BCL2L14;C1orf116;CALML3;CCL20;CD70;CDC42BPG;CDH1;CLDN14;CLDN4;CRABP2;CSTA;CTSH;CYB5R2;CYP3A5;DMKN;DRD4;EFNA3;EIF3CL;ELF3;EPCAM;EPN3;ERBB3;ESRP1;FAM83A;FAM83F;FAM83H;FGFBP1;FUT3;G0S2;GJB2;GJB3;GJB5;GRB7;GRHL2;HOOK1;HOXB9;IGFBP3;IL1B;IL27;ITGB4;KDF1;KLK5;KRT13;KRT15;KRT17;KRT5;KRT6A;KRT8;LAMA1;LCN2;LIMCH1;LIN7B;LPAR3;LRATD1;LRP1B;MACROH2A2;MAGED4B;MAL2;MAP3K9;MAP7;MA…
GO:0031093	platelet alpha granule lumen	cellular_component	1	179	67	18684	0.475929	0.548757	1.55791	SERPINA1
GO:0032922	circadian regulation of gene expression	biological_process	1	179	67	18684	0.475929	0.548757	1.55791	NGFR
GO:0042531	positive regulation of tyrosine phosphorylation of STAT protein	biological_process	1	179	67	18684	0.475929	0.548757	1.55791	TNF
GO:0098685	Schaffer collateral - CA1 synapse	cellular_component	1	179	67	18684	0.475929	0.548757	1.55791	WNT7A
GO:0005769	early endosome	cellular_component	3	179	269	18684	0.477557	0.550213	1.16409	NTRK2;SORL1;SORT1
GO:0043066	negative regulation of apoptotic process	biological_process	5	179	475	18684	0.479309	0.551809	1.09874	CTSH;NGFR;PDPN;WNT5A;WNT7A
GO:0005902	microvillus	cellular_component	1	179	68	18684	0.480968	0.552875	1.535	PROM2
GO:1902036	regulation of hematopoietic stem cell differentiation	biological_process	1	179	68	18684	0.480968	0.552875	1.535	TP73
GO:0032092	positive regulation of protein binding	biological_process	1	179	69	18684	0.485959	0.55776	1.51275	WNT5A
GO:0061844	antimicrobial humoral immune response mediated by antimicrobial peptide	biological_process	1	179	69	18684	0.485959	0.55776	1.51275	KRT6A
GO:0007186	G protein-coupled receptor signaling pathway	biological_process	11	179	1102	18684	0.488759	0.560547	1.0419	ADGRF1;CCL20;DRD4;GNA15;GPR158;GPR87;GPRC5C;HCAR2;LPAR3;S1PR5;SORT1
GO:0001938	positive regulation of endothelial cell proliferation	biological_process	1	179	70	18684	0.490902	0.561296	1.49114	WNT5A
GO:0005776	autophagosome	cellular_component	1	179	70	18684	0.490902	0.561296	1.49114	PEG3
GO:0070098	chemokine-mediated signaling pathway	biological_process	1	179	70	18684	0.490902	0.561296	1.49114	CCL20
GO:0070373	negative regulation of ERK1 and ERK2 cascade	biological_process	1	179	70	18684	0.490902	0.561296	1.49114	FBLN1
GO:0090090	negative regulation of canonical Wnt signaling pathway	biological_process	2	179	173	18684	0.495369	0.564752	1.2067	SNAI2;WNT5A
GO:0008104	protein localization	biological_process	1	179	71	18684	0.495797	0.564752	1.47014	TNS4
GO:0030672	synaptic vesicle membrane	cellular_component	1	179	71	18684	0.495797	0.564752	1.47014	SYT5
GO:0038096	Fc-gamma receptor signaling pathway involved in phagocytosis	biological_process	1	179	71	18684	0.495797	0.564752	1.47014	SYK
GO:0045727	positive regulation of translation	biological_process	1	179	71	18684	0.495797	0.564752	1.47014	KRT17
GO:0006952	defense response	biological_process	1	179	72	18684	0.500646	0.569844	1.44972	ACOD1
GO:0002479	antigen processing and presentation of exogenous peptide antigen via MHC class I, TAP-dependent	biological_process	1	179	73	18684	0.505449	0.57401	1.42986	NCF2
GO:0006606	protein import into nucleus	biological_process	1	179	73	18684	0.505449	0.57401	1.42986	SYK
GO:0035264	multicellular organism growth	biological_process	1	179	73	18684	0.505449	0.57401	1.42986	GRHL2
GO:0005802	trans-Golgi network	cellular_component	2	179	177	18684	0.50749	0.575894	1.17943	CDH1;SORL1
GO:0007409	axonogenesis	biological_process	1	179	74	18684	0.510205	0.577127	1.41054	WNT7A
GO:0010494	cytoplasmic stress granule	cellular_component	1	179	74	18684	0.510205	0.577127	1.41054	GRB7
GO:0019003	GDP binding	molecular_function	1	179	74	18684	0.510205	0.577127	1.41054	RASEF
GO:0071260	cellular response to mechanical stimulus	biological_process	1	179	74	18684	0.510205	0.577127	1.41054	IL1B
GO:0002250	adaptive immune response	biological_process	2	179	178	18684	0.510491	0.577127	1.17281	CTSH;SYK
GO:0006366	transcription by RNA polymerase II	biological_process	2	179	179	18684	0.51348	0.579636	1.16626	EHF;ELF3
GO:0030027	lamellipodium	cellular_component	2	179	179	18684	0.51348	0.579636	1.16626	CDH1;PDPN
GO:0006816	calcium ion transport	biological_process	1	179	75	18684	0.514916	0.580178	1.39173	ATP2A3
GO:0044297	cell body	cellular_component	1	179	75	18684	0.514916	0.580178	1.39173	GJB2
GO:0005829	cytosol	cellular_component	50	179	5198	18684	0.515115	0.580178	1.00404	AFAP1L2;ANXA8;AP1M2;BAIAP2L1;BARX2;BCL2L14;C19orf33;C1orf116;CALB2;CDC42BPG;CHPF;CRABP2;CSTA;CTSH;DSG3;ELF3;GJB2;GRB7;HOOK1;IL1B;IL27;KLK5;KRT13;KRT15;KRT17;KRT5;KRT6A;KRT8;MAP7;NCALD;NCF2;NGFR;NOS2;NTRK2;PADI3;PAPPA2;PCBP3;PDPN;PI3;PPL;RASA4;RASEF;SFN;SORT1;STAC;STON2;SYK;TNS4;TP73;XDH
GO:0030154	cell differentiation	biological_process	6	179	602	18684	0.518965	0.5839	1.04033	EHF;ELF3;KRT6A;NKX1-2;SYK;TLL2
GO:0001503	ossification	biological_process	1	179	76	18684	0.519582	0.5839	1.37342	SORT1
GO:0005793	endoplasmic reticulum-Golgi intermediate compartment	cellular_component	1	179	76	18684	0.519582	0.5839	1.37342	GJB2
GO:0005575	cellular_component	cellular_component	4	179	393	18684	0.521771	0.585923	1.06239	MAGED4B;MAP3K9;S100A2;TMEM125
GO:0017148	negative regulation of translation	biological_process	1	179	77	18684	0.524204	0.588217	1.35558	GRB7
GO:0006955	immune response	biological_process	3	179	291	18684	0.530032	0.594314	1.07608	CCL20;IL1B;SLPI
GO:0007596	blood coagulation	biological_process	2	179	185	18684	0.531161	0.595138	1.12843	ANXA8;SERPINA1
GO:0005874	microtubule	cellular_component	3	179	292	18684	0.532348	0.595778	1.0724	DNAH12;HOOK1;MAP7
GO:0004175	endopeptidase activity	molecular_function	1	179	79	18684	0.533314	0.595778	1.32126	CTSH
GO:0098869	cellular oxidant detoxification	biological_process	1	179	79	18684	0.533314	0.595778	1.32126	PTGES
GO:1990830	cellular response to leukemia inhibitory factor	biological_process	1	179	79	18684	0.533314	0.595778	1.32126	MSC
GO:0006888	endoplasmic reticulum to Golgi vesicle-mediated transport	biological_process	2	179	187	18684	0.536958	0.597693	1.11636	SERPINA1;TGFA
GO:0000724	double-strand break repair via homologous recombination	biological_process	1	179	80	18684	0.537804	0.597693	1.30475	SLX1B
GO:0007018	microtubule-based movement	biological_process	1	179	80	18684	0.537804	0.597693	1.30475	DNAH12
GO:0007565	female pregnancy	biological_process	1	179	80	18684	0.537804	0.597693	1.30475	CLDN4
GO:0030594	neurotransmitter receptor activity	molecular_function	1	179	80	18684	0.537804	0.597693	1.30475	DRD4
GO:0032088	negative regulation of NF-kappaB transcription factor activity	biological_process	1	179	80	18684	0.537804	0.597693	1.30475	ACOD1
GO:0035091	phosphatidylinositol binding	molecular_function	1	179	80	18684	0.537804	0.597693	1.30475	GRB7
GO:0005856	cytoskeleton	cellular_component	4	179	403	18684	0.541615	0.601304	1.03603	CDC42BPG;PPL;PTPN3;TNS4
GO:0036464	cytoplasmic ribonucleoprotein granule	cellular_component	1	179	81	18684	0.542251	0.601304	1.28864	CTSH
GO:0048306	calcium-dependent protein binding	molecular_function	1	179	81	18684	0.542251	0.601304	1.28864	S100A2
GO:0031267	small GTPase binding	molecular_function	2	179	190	18684	0.545561	0.604529	1.09874	NGFR;SORL1
GO:0050829	defense response to Gram-negative bacterium	biological_process	1	179	82	18684	0.546656	0.605298	1.27293	NOS2
GO:0007507	heart development	biological_process	2	179	191	18684	0.548403	0.606787	1.09298	ERBB3;SHOX2
GO:0008286	insulin receptor signaling pathway	biological_process	1	179	83	18684	0.551018	0.608786	1.25759	GRB7
GO:0030509	BMP signaling pathway	biological_process	1	179	83	18684	0.551018	0.608786	1.25759	GDF6
GO:0005737	cytoplasm	cellular_component	44	179	4631	18684	0.554331	0.611997	0.991733	AFAP1L2;ANXA8;ANXA8L1;AQP3;ASCL2;C1orf116;CAPN8;CDC42BPG;CDH1;CDH3;CRABP2;CSTA;DNAH12;DSC3;FAM83A;FAM83H;GJB3;HOOK1;KDF1;KRT5;KRT8;LIMCH1;LPAR3;LRATD1;MACC1;MARVELD3;NOS2;PADI3;PCBP3;PKP1;PKP3;PPL;PTPN3;RIPK4;S1PR5;SCEL;SERPINB5;SNAI2;SSUH2;SYK;TP63;TPD52L1;TSPAN1;WDR72
GO:0030165	PDZ domain binding	molecular_function	1	179	84	18684	0.555339	0.612661	1.24262	LIN7B
GO:0008013	beta-catenin binding	molecular_function	1	179	85	18684	0.559618	0.61603	1.228	CDH1
GO:0050731	positive regulation of peptidyl-tyrosine phosphorylation	biological_process	1	179	85	18684	0.559618	0.61603	1.228	SYK
GO:0051117	ATPase binding	molecular_function	1	179	85	18684	0.559618	0.61603	1.228	PTPN3
GO:0005516	calmodulin binding	molecular_function	2	179	198	18684	0.567955	0.623494	1.05434	NGFR;NOS2
GO:0006351	transcription, DNA-templated	biological_process	1	179	87	18684	0.568054	0.623494	1.19977	HOXB9
GO:0009952	anterior/posterior pattern specification	biological_process	1	179	87	18684	0.568054	0.623494	1.19977	HOXB9
GO:0016525	negative regulation of angiogenesis	biological_process	1	179	87	18684	0.568054	0.623494	1.19977	EFNA3
GO:0022857	transmembrane transporter activity	molecular_function	1	179	88	18684	0.572212	0.6276	1.18614	SLC22A17
GO:0004674	protein serine/threonine kinase activity	molecular_function	3	179	310	18684	0.572921	0.627922	1.01013	CDC42BPG;MAP3K9;SYK
GO:0004197	cysteine-type endopeptidase activity	molecular_function	1	179	90	18684	0.580408	0.63528	1.15978	CTSH
GO:0000978	RNA polymerase II cis-regulatory region sequence-specific DNA binding	molecular_function	11	179	1179	18684	0.580478	0.63528	0.973858	ASCL2;EHF;ELF3;GRHL2;HOXB9;MSC;NKX1-2;SNAI2;TBX15;TP63;TP73
GO:0006338	chromatin remodeling	biological_process	1	179	91	18684	0.584447	0.638696	1.14703	TP63
GO:0019216	regulation of lipid metabolic process	biological_process	1	179	91	18684	0.584447	0.638696	1.14703	G0S2
GO:0003924	GTPase activity	molecular_function	3	179	317	18684	0.588104	0.642137	0.987822	GNA15;RAB25;RASEF
GO:0007160	cell-matrix adhesion	biological_process	1	179	92	18684	0.588448	0.642137	1.13456	ITGB4
GO:0005765	lysosomal membrane	cellular_component	3	179	318	18684	0.590245	0.643632	0.984716	AP1M2;SORT1;TSPAN1
GO:0034220	ion transmembrane transport	biological_process	2	179	207	18684	0.592191	0.645059	1.0085	ATP2A3;FXYD3
GO:0006805	xenobiotic metabolic process	biological_process	1	179	93	18684	0.59241	0.645059	1.12236	CYP3A5
GO:0001669	acrosomal vesicle	cellular_component	1	179	94	18684	0.596335	0.647726	1.11042	NCF2
GO:0001726	ruffle	cellular_component	1	179	94	18684	0.596335	0.647726	1.11042	PDPN
GO:0043202	lysosomal lumen	cellular_component	1	179	94	18684	0.596335	0.647726	1.11042	SDC1
GO:0007399	nervous system development	biological_process	3	179	321	18684	0.596625	0.647726	0.975513	ERBB3;SCN2A;SHOX2
GO:0005929	cilium	cellular_component	2	179	209	18684	0.597438	0.647726	0.998851	DNAH12;PROM2
GO:0038023	signaling receptor activity	molecular_function	2	179	209	18684	0.597438	0.647726	0.998851	NGFR;RRBP1
GO:0008150	biological_process	biological_process	5	179	543	18684	0.598179	0.648063	0.961141	C19orf33;C1orf116;GPR87;MAGED4B;TMEM125
GO:0001764	neuron migration	biological_process	1	179	95	18684	0.600221	0.648411	1.09874	NTRK2
GO:0005811	lipid droplet	cellular_component	1	179	95	18684	0.600221	0.648411	1.09874	G0S2
GO:0032588	trans-Golgi network membrane	cellular_component	1	179	95	18684	0.600221	0.648411	1.09874	AP1M2
GO:0070498	interleukin-1-mediated signaling pathway	biological_process	1	179	95	18684	0.600221	0.648411	1.09874	IL1B
GO:0008584	male gonad development	biological_process	1	179	96	18684	0.604071	0.651636	1.08729	WNT5A
GO:0032587	ruffle membrane	cellular_component	1	179	96	18684	0.604071	0.651636	1.08729	PDPN
GO:0035725	sodium ion transmembrane transport	biological_process	1	179	97	18684	0.607884	0.654811	1.07608	SCN2A
GO:0042383	sarcolemma	cellular_component	1	179	97	18684	0.607884	0.654811	1.07608	KRT8
GO:0043025	neuronal cell body	cellular_component	3	179	328	18684	0.611261	0.657978	0.954694	C4A;SORT1;SYT5
GO:0019886	antigen processing and presentation of exogenous peptide antigen via MHC class II	biological_process	1	179	99	18684	0.6154	0.661961	1.05434	AP1M2
GO:0031225	anchored component of membrane	cellular_component	1	179	100	18684	0.619104	0.664997	1.0438	EFNA3
GO:0051087	chaperone binding	molecular_function	1	179	100	18684	0.619104	0.664997	1.0438	PDPN
GO:0035335	peptidyl-tyrosine dephosphorylation	biological_process	1	179	101	18684	0.622773	0.66814	1.03346	PTPN3
GO:0007420	brain development	biological_process	2	179	219	18684	0.622917	0.66814	0.953241	GRHL2;MACROH2A2
GO:0004725	protein tyrosine phosphatase activity	molecular_function	1	179	102	18684	0.626407	0.671405	1.02333	PTPN3
GO:0016605	PML body	cellular_component	1	179	103	18684	0.630005	0.674303	1.0134	TENM2
GO:0042593	glucose homeostasis	biological_process	1	179	103	18684	0.630005	0.674303	1.0134	NGFR
GO:0044877	protein-containing complex binding	molecular_function	3	179	340	18684	0.635519	0.679721	0.920999	EPCAM;FBLN1;KRT8
GO:1902600	proton transmembrane transport	biological_process	1	179	105	18684	0.6371	0.680929	0.994094	ATP2A3
GO:0043687	post-translational protein modification	biological_process	3	179	342	18684	0.639459	0.682966	0.915613	C4A;IGFBP3;SERPINA1
GO:0010008	endosome membrane	cellular_component	2	179	226	18684	0.640005	0.683065	0.923716	SORL1;SORT1
GO:0000786	nucleosome	cellular_component	1	179	106	18684	0.640596	0.683212	0.984716	MACROH2A2
GO:0050790	regulation of catalytic activity	biological_process	2	179	227	18684	0.642396	0.684647	0.919647	CALML3;NCF2
GO:0034451	centriolar satellite	cellular_component	1	179	107	18684	0.644059	0.685934	0.975513	CDC42BPG
GO:0006334	nucleosome assembly	biological_process	1	179	109	18684	0.650886	0.691738	0.957614	MACROH2A2
GO:0009615	response to virus	biological_process	1	179	109	18684	0.650886	0.691738	0.957614	TNF
GO:0016363	nuclear matrix	cellular_component	1	179	109	18684	0.650886	0.691738	0.957614	KRT8
GO:0016477	cell migration	biological_process	2	179	231	18684	0.651836	0.69226	0.903722	ITGB4;SDC1
GO:0016032	viral process	biological_process	4	179	464	18684	0.652703	0.692692	0.899827	FBLN1;KRT8;SYK;TP73
GO:0038095	Fc-epsilon receptor signaling pathway	biological_process	1	179	110	18684	0.65425	0.693846	0.948908	SYK
GO:0003676	nucleic acid binding	molecular_function	1	179	111	18684	0.657582	0.696889	0.940359	ZNF385C
GO:0006935	chemotaxis	biological_process	1	179	112	18684	0.660882	0.699403	0.931963	CCL20
GO:0072562	blood microparticle	cellular_component	1	179	112	18684	0.660882	0.699403	0.931963	C4A
GO:0014069	postsynaptic density	cellular_component	2	179	236	18684	0.663358	0.700893	0.884575	NGFR;NTRK2
GO:0002223	stimulatory C-type lectin receptor signaling pathway	biological_process	1	179	113	18684	0.664151	0.700893	0.923716	SYK
GO:0034765	regulation of ion transmembrane transport	biological_process	1	179	113	18684	0.664151	0.700893	0.923716	SCN2A
GO:0070588	calcium ion transmembrane transport	biological_process	1	179	113	18684	0.664151	0.700893	0.923716	ATP2A3
GO:0005549	odorant binding	molecular_function	1	179	114	18684	0.667388	0.703324	0.915613	LCN2
GO:0072686	mitotic spindle	cellular_component	1	179	114	18684	0.667388	0.703324	0.915613	KDF1
GO:0007030	Golgi organization	biological_process	1	179	115	18684	0.670594	0.705716	0.907651	HOOK1
GO:0034774	secretory granule lumen	cellular_component	1	179	115	18684	0.670594	0.705716	0.907651	CTSH
GO:0019899	enzyme binding	molecular_function	3	179	360	18684	0.67358	0.708069	0.869832	PKP3;SLPI;SORT1
GO:0030176	integral component of endoplasmic reticulum membrane	cellular_component	1	179	116	18684	0.673769	0.708069	0.899827	RRBP1
GO:0043565	sequence-specific DNA binding	molecular_function	2	179	246	18684	0.685486	0.719879	0.848617	GRHL2;SNAI2
GO:0006355	regulation of transcription, DNA-templated	biological_process	4	179	485	18684	0.686552	0.720497	0.860865	CRABP2;MSC;SNAI2;VGLL1
GO:0106311	protein threonine kinase activity	molecular_function	2	179	247	18684	0.687632	0.721128	0.845181	CDC42BPG;RIPK4
GO:0031902	late endosome membrane	cellular_component	1	179	121	18684	0.689195	0.722265	0.862644	ANXA8
GO:0106310	protein serine kinase activity	molecular_function	2	179	248	18684	0.689766	0.722361	0.841773	CDC42BPG;RIPK4
GO:0005525	GTP binding	molecular_function	3	179	372	18684	0.694986	0.725993	0.841773	GNA15;RAB25;RASEF
GO:0035556	intracellular signal transduction	biological_process	3	179	372	18684	0.694986	0.725993	0.841773	CDC42BPG;STAC;TGFA
GO:0000226	microtubule cytoskeleton organization	biological_process	1	179	123	18684	0.695161	0.725993	0.848617	MAP7
GO:0065003	protein-containing complex assembly	biological_process	1	179	123	18684	0.695161	0.725993	0.848617	CLDN14
GO:0008021	synaptic vesicle	cellular_component	1	179	124	18684	0.698101	0.728558	0.841773	STON2
GO:0005789	endoplasmic reticulum membrane	cellular_component	8	179	958	18684	0.704166	0.73438	0.871648	ATP2A3;CYB5R2;CYP3A5;PTGES;SGPP2;SORL1;SORT1;TGFA
GO:0006914	autophagy	biological_process	1	179	128	18684	0.709581	0.739003	0.815468	ITGB4
GO:0007050	cell cycle arrest	biological_process	1	179	128	18684	0.709581	0.739003	0.815468	TP73
GO:0006413	translational initiation	biological_process	1	179	130	18684	0.715157	0.744296	0.802922	EIF3CL
GO:0006325	chromatin organization	biological_process	1	179	131	18684	0.717905	0.746641	0.796793	PADI3
GO:0000086	G2/M transition of mitotic cell cycle	biological_process	1	179	133	18684	0.723322	0.751756	0.784811	TPD52L1
GO:0007417	central nervous system development	biological_process	1	179	136	18684	0.731254	0.759477	0.767499	NGFR
GO:0008289	lipid binding	molecular_function	1	179	138	18684	0.736417	0.764311	0.756376	LPAR3
GO:0045211	postsynaptic membrane	cellular_component	1	179	140	18684	0.74148	0.76882	0.745571	TENM2
GO:0055114	oxidation-reduction process	biological_process	4	179	523	18684	0.741781	0.76882	0.798317	CYB5R2;NCF2;NOS2;PTGES
GO:0005938	cell cortex	cellular_component	1	179	145	18684	0.75372	0.780121	0.719861	KDF1
GO:0008360	regulation of cell shape	biological_process	1	179	145	18684	0.75372	0.780121	0.719861	PDPN
GO:0007204	positive regulation of cytosolic calcium ion concentration	biological_process	1	179	146	18684	0.756098	0.782045	0.714931	LPAR3
GO:0009897	external side of plasma membrane	cellular_component	2	179	283	18684	0.757198	0.782646	0.737667	SDC1;TNF
GO:0006470	protein dephosphorylation	biological_process	1	179	150	18684	0.765384	0.790564	0.695866	PTPN3
GO:0043204	perikaryon	cellular_component	1	179	151	18684	0.767649	0.791819	0.691258	NGFR
GO:1990904	ribonucleoprotein complex	cellular_component	1	179	151	18684	0.767649	0.791819	0.691258	ESRP1
GO:0005925	focal adhesion	cellular_component	3	179	419	18684	0.768686	0.792199	0.74735	GRB7;ITGB4;TNS4
GO:0031625	ubiquitin protein ligase binding	molecular_function	2	179	290	18684	0.769069	0.792199	0.719861	ERBB3;NGFR
GO:0007568	aging	biological_process	1	179	153	18684	0.772116	0.794794	0.682221	GJB2
GO:0045892	negative regulation of transcription, DNA-templated	biological_process	4	179	548	18684	0.773927	0.796115	0.761897	ELF3;TNF;TP63;WNT5A
GO:0005783	endoplasmic reticulum	cellular_component	8	179	1032	18684	0.778336	0.800104	0.809146	ATP2A3;CLDN14;CRABP2;RRBP1;SERPINA1;SGPP2;SORL1;TENM2
GO:0004930	G protein-coupled receptor activity	molecular_function	5	179	675	18684	0.779051	0.800293	0.773184	ADGRF1;GPR158;GPRC5C;LPAR3;S1PR5
GO:0006397	mRNA processing	biological_process	1	179	158	18684	0.782913	0.803712	0.660632	ESRP1
GO:0000781	chromosome, telomeric region	cellular_component	1	179	159	18684	0.78501	0.805317	0.656477	MACROH2A2
GO:0008380	RNA splicing	biological_process	1	179	160	18684	0.787088	0.806899	0.652374	ESRP1
GO:0003674	molecular_function	molecular_function	5	179	684	18684	0.78873	0.808033	0.763011	C1orf116;CDH3;G0S2;PEG3;TMEM125
GO:0008201	heparin binding	molecular_function	1	179	164	18684	0.7952	0.814107	0.636463	FGFBP1
GO:0015630	microtubule cytoskeleton	cellular_component	1	179	165	18684	0.797179	0.815026	0.632605	MAP7
GO:0018105	peptidyl-serine phosphorylation	biological_process	1	179	165	18684	0.797179	0.815026	0.632605	SYK
GO:0043547	positive regulation of GTPase activity	biological_process	2	179	310	18684	0.800253	0.817614	0.673419	CCL20;RASA4
GO:0006412	translation	biological_process	1	179	168	18684	0.803004	0.819869	0.621309	RRBP1
GO:0043123	positive regulation of I-kappaB kinase/NF-kappaB signaling	biological_process	1	179	182	18684	0.828062	0.844881	0.573516	TNF
GO:0050821	protein stabilization	biological_process	1	179	185	18684	0.833004	0.849349	0.564216	TSPAN1
GO:0005667	transcription regulator complex	cellular_component	1	179	193	18684	0.845504	0.861511	0.540828	BARX2
GO:0051607	defense response to virus	biological_process	1	179	200	18684	0.855676	0.871286	0.521899	ACOD1
GO:0007601	visual perception	biological_process	1	179	204	18684	0.861186	0.876305	0.511666	CDH3
GO:0003677	DNA binding	molecular_function	6	179	905	18684	0.870303	0.884415	0.692021	BARX2;EHF;MACROH2A2;PCBP3;SLPI;TP63
GO:0051015	actin filament binding	molecular_function	1	179	211	18684	0.87033	0.884415	0.494691	ANXA8
GO:0000287	magnesium ion binding	molecular_function	1	179	214	18684	0.874064	0.88761	0.487756	CDC42BPG
GO:0006281	DNA repair	biological_process	1	179	221	18684	0.882364	0.895436	0.472307	SLX1B
GO:0016887	ATPase activity	molecular_function	1	179	223	18684	0.884634	0.897135	0.468071	ATP2A3
GO:0003713	transcription coactivator activity	molecular_function	1	179	231	18684	0.893286	0.904852	0.451861	VGLL1
GO:0008270	zinc ion binding	molecular_function	5	179	812	18684	0.893443	0.904852	0.642733	MEP1B;PAPPA2;TLL2;TRIM29;ZNF385C
GO:0005524	ATP binding	molecular_function	10	179	1459	18684	0.900107	0.910988	0.715421	ATP2A3;CDC42BPG;DNAH12;EPHA1;ERBB3;MAP3K9;MYO18B;NTRK2;RIPK4;SYK
GO:0007283	spermatogenesis	biological_process	2	179	404	18684	0.902068	0.91236	0.516732	GJB3;TP63
GO:0003682	chromatin binding	molecular_function	2	179	406	18684	0.903588	0.913284	0.514187	BARX2;TP63
GO:0006974	cellular response to DNA damage stimulus	biological_process	1	179	243	18684	0.90507	0.914169	0.429547	TP73
GO:0008017	microtubule binding	molecular_function	1	179	253	18684	0.913894	0.922464	0.412569	HOOK1
GO:0006886	intracellular protein transport	biological_process	1	179	276	18684	0.931216	0.939319	0.378188	NGFR
GO:0005096	GTPase activator activity	molecular_function	1	179	277	18684	0.931885	0.939365	0.376823	RASA4
GO:0046872	metal ion binding	molecular_function	16	179	2294	18684	0.936168	0.943051	0.72802	ATP2A3;CHPF;DRD4;GNA15;IGFBP3;LIMCH1;NOS2;PEG3;RASA4;SCEL;SLX1B;SNAI2;STAC;TP63;TP73;ZBED2
GO:0008134	transcription factor binding	molecular_function	1	179	285	18684	0.937008	0.943267	0.366245	TP73
GO:0032991	protein-containing complex	cellular_component	3	179	635	18684	0.945387	0.951067	0.493133	SDC1;SYK;TP63
GO:0016604	nuclear body	cellular_component	1	179	321	18684	0.955712	0.960812	0.325171	ESRP1
GO:0018215	protein phosphopantetheinylation	biological_process	1	179	327	18684	0.95824	0.962712	0.319205	B3GNT3
GO:0005739	mitochondrion	cellular_component	7	179	1281	18684	0.966018	0.96988	0.570382	ACOD1;G0S2;MACC1;PDPN;SFN;TP63;TP73
GO:0005634	nucleus	cellular_component	40	179	5302	18684	0.972344	0.975581	0.787476	ASCL2;BARX2;C19orf33;CALB2;CECR2;CRABP2;CYB5R2;EHF;ELF3;EPN3;ESRP1;GRHL2;HOXB9;IGFBP3;KRT13;KRT15;KRT5;KRT6A;KRT8;MACC1;MSC;MYO18B;NKX1-2;NOS2;PADI3;PCBP3;PEG3;PKP1;PKP3;SFN;SHOX2;SNAI2;SSUH2;SYK;TENM2;TP63;TP73;VGLL1;ZBED2;ZNF385C
GO:0005759	mitochondrial matrix	cellular_component	1	179	373	18684	0.973407	0.975998	0.279839	CHPF
GO:0005654	nucleoplasm	cellular_component	25	179	3787	18684	0.988858	0.99083	0.689067	AQP3;BAIAP2L1;BARX2;C19orf33;CRABP2;CSTA;EHF;ELF3;EPN3;ESRP1;GRHL2;HOXB9;KDF1;KRT8;MACROH2A2;MSC;NGFR;PKP1;PKP3;SLX1B;SNAI2;TP63;TP73;TSPAN1;VGLL1
GO:0005813	centrosome	cellular_component	1	179	520	18684	0.993761	0.995082	0.200731	HOOK1
GO:0003723	RNA binding	molecular_function	5	179	1382	18684	0.997661	0.997723	0.377641	ESRP1;GRB7;PCBP3;PKP3;RRBP1
GO:0005730	nucleolus	cellular_component	2	179	847	18684	0.997723	0.997723	0.24647	ITGB4;STON2
