# Supplementary material for: Transfer RNA derived fragment, tRF-Glu-CTC, aggravates the development of neovascular age-related macular degeneration
Source: Theranostics. 2024 Jan 27;14(4):1500–16. doi: 10.7150/thno.92943 (PMC10879880; doi:10.7150/thno.92943)
Supplement: Supplementary file 1 — Supplementary figures and tables. [file thnov14p1500s1.zip › Table S6.xlsx]

## Sheet: enrichment-kegg-Total
Table S6. Kyoto encyclopedia of genes and genomes (KEGG) pathway analysis revealed enriched pathways of differentially expressed genes in HUVECs.
id	Term	Classification_level1	ListHits	ListTotal	PopHits	PopTotal	p-value	q-value	Enrichment_score	geneID
hsa00140	Steroid hormone biosynthesis	Metabolism	1	73	61	7820	0.436917	0.709544	1.75612	CYP3A5
hsa00220	Arginine biosynthesis	Metabolism	1	73	22	7820	0.186667	0.490077	4.86924	NOS2
hsa00230	Purine metabolism	Metabolism	1	73	130	7820	0.707553	0.779151	0.824025	XDH
hsa00232	Caffeine metabolism	Metabolism	1	73	6	7820	0.0547363	0.227011	17.8539	XDH
hsa00330	Arginine and proline metabolism	Metabolism	1	73	51	7820	0.381134	0.677978	2.10046	NOS2
hsa00520	Amino sugar and nucleotide sugar metabolism	Metabolism	1	73	48	7820	0.36336	0.674018	2.23174	CYB5R2
hsa00532	Glycosaminoglycan biosynthesis - chondroitin sulfate / dermatan sulfate	Metabolism	1	73	20	7820	0.171225	0.487334	5.35616	CHPF
hsa00590	Arachidonic acid metabolism	Metabolism	1	73	61	7820	0.436917	0.709544	1.75612	PTGES
hsa00600	Sphingolipid metabolism	Metabolism	1	73	49	7820	0.36934	0.674018	2.18619	SGPP2
hsa00601	Glycosphingolipid biosynthesis - lacto and neolacto series	Metabolism	2	73	27	7820	0.0259541	0.141221	7.93506	B3GNT3;FUT3
hsa00830	Retinol metabolism	Metabolism	1	73	67	7820	0.467975	0.720402	1.59886	CYP3A5
hsa00980	Metabolism of xenobiotics by cytochrome P450	Metabolism	1	73	75	7820	0.506771	0.727632	1.42831	CYP3A5
hsa00982	Drug metabolism - cytochrome P450	Metabolism	1	73	70	7820	0.482864	0.720402	1.53033	CYP3A5
hsa00983	Drug metabolism - other enzymes	Metabolism	1	73	79	7820	0.525109	0.727632	1.35599	XDH
hsa01521	EGFR tyrosine kinase inhibitor resistance	Human Diseases	2	73	79	7820	0.167996	0.487334	2.71198	ERBB3;TGFA
hsa01523	Antifolate resistance	Human Diseases	2	73	31	7820	0.0335732	0.170544	6.91118	IL1B;TNF
hsa03013	RNA transport	Genetic Information Processing	1	73	166	7820	0.79271	0.838007	0.645321	EIF3CL
hsa03460	Fanconi anemia pathway	Genetic Information Processing	1	73	54	7820	0.398418	0.695352	1.98376	SLX1B
hsa04010	MAPK signaling pathway	Environmental Information Processing	7	73	294	7820	0.01935	0.125516	2.55055	EFNA3;ERBB3;IL1B;NGFR;NTRK2;TGFA;TNF
hsa04012	ErbB signaling pathway	Environmental Information Processing	2	73	85	7820	0.188083	0.490077	2.52055	ERBB3;TGFA
hsa04014	Ras signaling pathway	Environmental Information Processing	6	73	232	7820	0.0208257	0.128425	2.77043	CALML3;EFNA3;NGFR;NTRK2;RASA4;TGFA
hsa04015	Rap1 signaling pathway	Environmental Information Processing	5	73	210	7820	0.0459303	0.209373	2.55055	CALML3;CDH1;EFNA3;LPAR3;NGFR
hsa04020	Calcium signaling pathway	Environmental Information Processing	6	73	240	7820	0.0241396	0.140515	2.67808	ATP2A3;CALML3;ERBB3;GNA15;NOS2;NTRK2
hsa04022	cGMP-PKG signaling pathway	Environmental Information Processing	2	73	167	7820	0.464522	0.720402	1.28291	ATP2A3;CALML3
hsa04024	cAMP signaling pathway	Environmental Information Processing	3	73	216	7820	0.327782	0.666371	1.48782	ATP2A3;CALML3;HCAR2
hsa04060	Cytokine-cytokine receptor interaction	Environmental Information Processing	7	73	295	7820	0.0196755	0.125516	2.54191	CCL20;CD70;GDF6;IL1B;IL27;NGFR;TNF
hsa04061	Viral protein interaction with cytokine and cytokine receptor	Environmental Information Processing	2	73	100	7820	0.239494	0.550759	2.14247	CCL20;TNF
hsa04062	Chemokine signaling pathway	Organismal Systems	1	73	192	7820	0.838493	0.876391	0.557934	CCL20
hsa04064	NF-kappa B signaling pathway	Environmental Information Processing	3	73	104	7820	0.0729124	0.269776	3.09009	IL1B;SYK;TNF
hsa04066	HIF-1 signaling pathway	Environmental Information Processing	1	73	109	7820	0.642799	0.743237	0.982782	NOS2
hsa04070	Phosphatidylinositol signaling system	Environmental Information Processing	1	73	97	7820	0.599647	0.739303	1.10436	CALML3
hsa04071	Sphingolipid signaling pathway	Environmental Information Processing	3	73	119	7820	0.0995256	0.334768	2.70059	S1PR5;SGPP2;TNF
hsa04072	Phospholipase D signaling pathway	Environmental Information Processing	2	73	148	7820	0.403652	0.697903	1.44761	LPAR3;SYK
hsa04080	Neuroactive ligand-receptor interaction	Environmental Information Processing	3	73	341	7820	0.62328	0.743237	0.942434	DRD4;LPAR3;S1PR5
hsa04110	Cell cycle	Cellular Processes	1	73	124	7820	0.690337	0.769351	0.863897	SFN
hsa04114	Oocyte meiosis	Cellular Processes	1	73	129	7820	0.704751	0.779151	0.830413	CALML3
hsa04115	p53 signaling pathway	Cellular Processes	4	73	73	7820	0.00468173	0.0872679	5.86977	IGFBP3;SERPINB5;SFN;TP73
hsa04141	Protein processing in endoplasmic reticulum	Genetic Information Processing	1	73	170	7820	0.800507	0.841442	0.630137	RRBP1
hsa04142	Lysosome	Cellular Processes	3	73	128	7820	0.117123	0.386923	2.5107	AP1M2;CTSH;SORT1
hsa04144	Endocytosis	Cellular Processes	1	73	251	7820	0.908621	0.918551	0.426786	EPN3
hsa04145	Phagosome	Cellular Processes	1	73	151	7820	0.7607	0.818195	0.709426	NCF2
hsa04146	Peroxisome	Cellular Processes	2	73	82	7820	0.177994	0.490077	2.61276	NOS2;XDH
hsa04150	mTOR signaling pathway	Environmental Information Processing	5	73	155	7820	0.0146132	0.115146	3.45559	TNF;WNT10A;WNT5A;WNT7A;WNT7B
hsa04151	PI3K-Akt signaling pathway	Environmental Information Processing	9	73	354	7820	0.0054031	0.0872679	2.72347	EFNA3;ERBB3;ITGB4;LAMA1;LPAR3;NGFR;NTRK2;SYK;TGFA
hsa04210	Apoptosis	Cellular Processes	2	73	135	7820	0.36024	0.674018	1.58701	CTSH;TNF
hsa04215	Apoptosis - multiple species	Cellular Processes	1	73	32	7820	0.259718	0.565268	3.3476	NGFR
hsa04217	Necroptosis	Cellular Processes	3	73	159	7820	0.18524	0.490077	2.02119	IL1B;MACROH2A2;TNF
hsa04218	Cellular senescence	Cellular Processes	2	73	156	7820	0.429693	0.709544	1.37338	CALML3;IGFBP3
hsa04260	Cardiac muscle contraction	Organismal Systems	1	73	83	7820	0.542774	0.727632	1.29064	ATP2A3
hsa04261	Adrenergic signaling in cardiomyocytes	Organismal Systems	2	73	150	7820	0.410214	0.702682	1.42831	ATP2A3;CALML3
hsa04270	Vascular smooth muscle contraction	Organismal Systems	1	73	133	7820	0.715804	0.783572	0.805438	CALML3
hsa04310	Wnt signaling pathway	Environmental Information Processing	4	73	160	7820	0.0620142	0.234135	2.67808	WNT10A;WNT5A;WNT7A;WNT7B
hsa04350	TGF-beta signaling pathway	Environmental Information Processing	2	73	94	7820	0.218782	0.539663	2.27922	GDF6;TNF
hsa04360	Axon guidance	Organismal Systems	3	73	182	7820	0.241143	0.550759	1.76577	EFNA3;EPHA1;WNT5A
hsa04371	Apelin signaling pathway	Environmental Information Processing	3	73	137	7820	0.135799	0.418714	2.34577	CALML3;CDH1;NOS2
hsa04380	Osteoclast differentiation	Organismal Systems	4	73	127	7820	0.0305626	0.161545	3.37396	IL1B;NCF2;SYK;TNF
hsa04390	Hippo signaling pathway	Environmental Information Processing	8	73	157	7820	9.81657e-05	0.0181606	5.45851	CDH1;GDF6;SNAI2;TP73;WNT10A;WNT5A;WNT7A;WNT7B
hsa04510	Focal adhesion	Cellular Processes	2	73	201	7820	0.563932	0.738245	1.0659	ITGB4;LAMA1
hsa04512	ECM-receptor interaction	Environmental Information Processing	3	73	88	7820	0.0487486	0.209732	3.65193	ITGB4;LAMA1;SDC1
hsa04514	Cell adhesion molecules	Environmental Information Processing	5	73	149	7820	0.0124872	0.105006	3.59474	CDH1;CDH3;CLDN14;CLDN4;SDC1
hsa04520	Adherens junction	Cellular Processes	2	73	71	7820	0.141888	0.430315	3.01756	CDH1;SNAI2
hsa04530	Tight junction	Cellular Processes	3	73	169	7820	0.209128	0.534974	1.9016	CLDN14;CLDN4;MARVELD3
hsa04550	Signaling pathways regulating pluripotency of stem cells	Cellular Processes	4	73	143	7820	0.044248	0.209373	2.99646	WNT10A;WNT5A;WNT7A;WNT7B
hsa04610	Complement and coagulation cascades	Organismal Systems	2	73	85	7820	0.188083	0.490077	2.52055	C4A;SERPINA1
hsa04611	Platelet activation	Organismal Systems	1	73	124	7820	0.690337	0.769351	0.863897	SYK
hsa04612	Antigen processing and presentation	Organismal Systems	1	73	78	7820	0.520588	0.727632	1.37338	TNF
hsa04620	Toll-like receptor signaling pathway	Organismal Systems	2	73	104	7820	0.253363	0.558704	2.06006	IL1B;TNF
hsa04621	NOD-like receptor signaling pathway	Organismal Systems	2	73	180	7820	0.504072	0.727632	1.19026	IL1B;TNF
hsa04622	RIG-I-like receptor signaling pathway	Organismal Systems	1	73	70	7820	0.482864	0.720402	1.53033	TNF
hsa04623	Cytosolic DNA-sensing pathway	Organismal Systems	1	73	63	7820	0.447463	0.719832	1.70037	IL1B
hsa04625	C-type lectin receptor signaling pathway	Organismal Systems	4	73	104	7820	0.0159405	0.11796	4.12013	CALML3;IL1B;SYK;TNF
hsa04640	Hematopoietic cell lineage	Organismal Systems	2	73	99	7820	0.236033	0.550759	2.16411	IL1B;TNF
hsa04650	Natural killer cell mediated cytotoxicity	Organismal Systems	2	73	132	7820	0.350059	0.669876	1.62308	SYK;TNF
hsa04657	IL-17 signaling pathway	Organismal Systems	4	73	94	7820	0.0113316	0.105006	4.55844	CCL20;IL1B;LCN2;TNF
hsa04659	Th17 cell differentiation	Organismal Systems	1	73	107	7820	0.63594	0.743237	1.00115	IL1B
hsa04660	T cell receptor signaling pathway	Organismal Systems	1	73	104	7820	0.625407	0.743237	1.03003	TNF
hsa04662	B cell receptor signaling pathway	Organismal Systems	1	73	82	7820	0.538419	0.727632	1.30638	SYK
hsa04664	Fc epsilon RI signaling pathway	Organismal Systems	2	73	68	7820	0.132346	0.418714	3.15068	SYK;TNF
hsa04666	Fc gamma R-mediated phagocytosis	Organismal Systems	1	73	97	7820	0.599647	0.739303	1.10436	SYK
hsa04668	TNF signaling pathway	Environmental Information Processing	3	73	112	7820	0.0866606	0.308312	2.86937	CCL20;IL1B;TNF
hsa04670	Leukocyte transendothelial migration	Organismal Systems	3	73	114	7820	0.0902593	0.315056	2.81903	CLDN14;CLDN4;NCF2
hsa04713	Circadian entrainment	Organismal Systems	1	73	97	7820	0.599647	0.739303	1.10436	CALML3
hsa04720	Long-term potentiation	Organismal Systems	1	73	67	7820	0.467975	0.720402	1.59886	CALML3
hsa04722	Neurotrophin signaling pathway	Organismal Systems	5	73	119	7820	0.0049433	0.0872679	4.50098	CALML3;NGFR;NTRK2;SORT1;TP73
hsa04728	Dopaminergic synapse	Organismal Systems	2	73	132	7820	0.350059	0.669876	1.62308	CALML3;DRD4
hsa04740	Olfactory transduction	Organismal Systems	2	73	437	7820	0.920995	0.926	0.490267	CALML3;NCALD
hsa04742	Taste transduction	Organismal Systems	1	73	86	7820	0.555596	0.73418	1.24562	SCN2A
hsa04744	Phototransduction	Organismal Systems	1	73	28	7820	0.231308	0.550759	3.82583	CALML3
hsa04750	Inflammatory mediator regulation of TRP channels	Organismal Systems	2	73	98	7820	0.232575	0.550759	2.18619	CALML3;IL1B
hsa04810	Regulation of actin cytoskeleton	Cellular Processes	1	73	218	7820	0.874273	0.894828	0.491391	ITGB4
hsa04910	Insulin signaling pathway	Organismal Systems	1	73	137	7820	0.726449	0.790547	0.781922	CALML3
hsa04912	GnRH signaling pathway	Organismal Systems	1	73	93	7820	0.584151	0.739303	1.15186	CALML3
hsa04915	Estrogen signaling pathway	Organismal Systems	5	73	138	7820	0.00915594	0.105006	3.88128	CALML3;KRT13;KRT15;KRT17;TGFA
hsa04916	Melanogenesis	Organismal Systems	5	73	101	7820	0.00243987	0.0847226	5.30313	CALML3;WNT10A;WNT5A;WNT7A;WNT7B
hsa04919	Thyroid hormone signaling pathway	Organismal Systems	1	73	121	7820	0.681357	0.768604	0.885316	ATP2A3
hsa04920	Adipocytokine signaling pathway	Organismal Systems	1	73	69	7820	0.477947	0.720402	1.55251	TNF
hsa04921	Oxytocin signaling pathway	Organismal Systems	1	73	154	7820	0.767469	0.820704	0.695606	CALML3
hsa04922	Glucagon signaling pathway	Organismal Systems	1	73	107	7820	0.63594	0.743237	1.00115	CALML3
hsa04924	Renin secretion	Organismal Systems	1	73	69	7820	0.477947	0.720402	1.55251	CALML3
hsa04925	Aldosterone synthesis and secretion	Organismal Systems	1	73	98	7820	0.603431	0.739303	1.09309	CALML3
hsa04926	Relaxin signaling pathway	Organismal Systems	2	73	129	7820	0.339826	0.669876	1.66083	GNA15;NOS2
hsa04930	Type II diabetes mellitus	Human Diseases	1	73	46	7820	0.351232	0.669876	2.32877	TNF
hsa04931	Insulin resistance	Human Diseases	1	73	108	7820	0.639386	0.743237	0.991882	TNF
hsa04932	Non-alcoholic fatty liver disease	Human Diseases	2	73	146	7820	0.397056	0.695352	1.46744	IL1B;TNF
hsa04933	AGE-RAGE signaling pathway in diabetic complications	Human Diseases	2	73	100	7820	0.239494	0.550759	2.14247	IL1B;TNF
hsa04934	Cushing syndrome	Human Diseases	4	73	155	7820	0.0564459	0.227011	2.76447	WNT10A;WNT5A;WNT7A;WNT7B
hsa04935	Growth hormone synthesis, secretion and action	Organismal Systems	1	73	119	7820	0.675229	0.768604	0.900196	IGFBP3
hsa04940	Type I diabetes mellitus	Human Diseases	2	73	43	7820	0.0607199	0.234025	4.98248	IL1B;TNF
hsa04960	Aldosterone-regulated sodium reabsorption	Organismal Systems	1	73	37	7820	0.293777	0.624697	2.89522	SFN
hsa04962	Vasopressin-regulated water reabsorption	Organismal Systems	1	73	44	7820	0.338877	0.669876	2.43462	AQP3
hsa04970	Salivary secretion	Organismal Systems	1	73	92	7820	0.580185	0.739303	1.16438	CALML3
hsa04971	Gastric acid secretion	Organismal Systems	1	73	76	7820	0.51142	0.727632	1.40952	CALML3
hsa04972	Pancreatic secretion	Organismal Systems	1	73	101	7820	0.614574	0.743237	1.06063	ATP2A3
hsa04974	Protein digestion and absorption	Organismal Systems	1	73	103	7820	0.62183	0.743237	1.04003	MEP1B
hsa04976	Bile secretion	Organismal Systems	1	73	90	7820	0.572142	0.739303	1.19026	SLC22A1
hsa04979	Cholesterol metabolism	Organismal Systems	1	73	50	7820	0.375264	0.674018	2.14247	SORT1
hsa05010	Alzheimer disease	Human Diseases	9	73	355	7820	0.0055025	0.0872679	2.7158	ATP2A3;CALML3;IL1B;NOS2;TNF;WNT10A;WNT5A;WNT7A;WNT7B
hsa05012	Parkinson disease	Human Diseases	1	73	236	7820	0.894339	0.909081	0.453912	CALML3
hsa05014	Amyotrophic lateral sclerosis	Human Diseases	3	73	350	7820	0.641053	0.743237	0.9182	DNAH12;NOS2;TNF
hsa05016	Huntington disease	Human Diseases	1	73	293	7820	0.939244	0.939244	0.365608	DNAH12
hsa05017	Spinocerebellar ataxia	Human Diseases	1	73	142	7820	0.739203	0.799722	0.754389	ATP2A3
hsa05020	Prion disease	Human Diseases	3	73	259	7820	0.437232	0.709544	1.24081	IL1B;NCF2;TNF
hsa05022	Pathways of neurodegeneration - multiple diseases	Human Diseases	10	73	461	7820	0.0100709	0.105006	2.32372	ATP2A3;CALML3;DNAH12;IL1B;NOS2;TNF;WNT10A;WNT5A;WNT7A;WNT7B
hsa05031	Amphetamine addiction	Human Diseases	1	73	69	7820	0.477947	0.720402	1.55251	CALML3
hsa05034	Alcoholism	Human Diseases	3	73	187	7820	0.253682	0.558704	1.71856	CALML3;MACROH2A2;NTRK2
hsa05100	Bacterial invasion of epithelial cells	Human Diseases	1	73	77	7820	0.516025	0.727632	1.39121	CDH1
hsa05130	Pathogenic Escherichia coli infection	Human Diseases	5	73	197	7820	0.036464	0.177522	2.71887	BAIAP2L1;CLDN14;CLDN4;IL1B;TNF
hsa05131	Shigellosis	Human Diseases	2	73	245	7820	0.672295	0.768604	0.874476	IL1B;TNF
hsa05132	Salmonella infection	Human Diseases	2	73	249	7820	0.681002	0.768604	0.860428	IL1B;TNF
hsa05133	Pertussis	Human Diseases	5	73	76	7820	0.000681429	0.0630322	7.04758	C4A;CALML3;IL1B;NOS2;TNF
hsa05134	Legionellosis	Human Diseases	2	73	57	7820	0.0988495	0.334768	3.75871	IL1B;TNF
hsa05135	Yersinia infection	Human Diseases	2	73	137	7820	0.366997	0.674018	1.56384	IL1B;TNF
hsa05140	Leishmaniasis	Human Diseases	4	73	76	7820	0.00540415	0.0872679	5.63807	IL1B;NCF2;NOS2;TNF
hsa05142	Chagas disease	Human Diseases	4	73	102	7820	0.0149379	0.115146	4.20091	GNA15;IL1B;NOS2;TNF
hsa05143	African trypanosomiasis	Human Diseases	2	73	37	7820	0.0464015	0.209373	5.79045	IL1B;TNF
hsa05144	Malaria	Human Diseases	3	73	50	7820	0.0111767	0.105006	6.4274	IL1B;SDC1;TNF
hsa05145	Toxoplasmosis	Human Diseases	3	73	112	7820	0.0866606	0.308312	2.86937	LAMA1;NOS2;TNF
hsa05146	Amoebiasis	Human Diseases	5	73	102	7820	0.00254725	0.0847226	5.25114	GNA15;IL1B;LAMA1;NOS2;TNF
hsa05150	Staphylococcus aureus infection	Human Diseases	4	73	95	7820	0.0117478	0.105006	4.51045	C4A;KRT13;KRT15;KRT17
hsa05152	Tuberculosis	Human Diseases	5	73	179	7820	0.0255259	0.141221	2.99227	CALML3;IL1B;NOS2;SYK;TNF
hsa05160	Hepatitis C	Human Diseases	3	73	157	7820	0.180556	0.490077	2.04694	CLDN14;CLDN4;TNF
hsa05161	Hepatitis B	Human Diseases	1	73	161	7820	0.782539	0.83201	0.665362	TNF
hsa05162	Measles	Human Diseases	2	73	139	7820	0.373727	0.674018	1.54134	IL1B;TP73
hsa05163	Human cytomegalovirus infection	Human Diseases	3	73	225	7820	0.350943	0.669876	1.42831	CALML3;IL1B;TNF
hsa05164	Influenza A	Human Diseases	3	73	171	7820	0.213989	0.534974	1.87936	IL1B;TMPRSS4;TNF
hsa05165	Human papillomavirus infection	Human Diseases	7	73	331	7820	0.0341089	0.170544	2.26545	ITGB4;LAMA1;TNF;WNT10A;WNT5A;WNT7A;WNT7B
hsa05166	Human T-cell leukemia virus 1 infection	Human Diseases	1	73	219	7820	0.87548	0.894828	0.489147	TNF
hsa05167	Kaposi sarcoma-associated herpesvirus infection	Human Diseases	2	73	193	7820	0.541735	0.727632	1.11009	CALML3;SYK
hsa05168	Herpes simplex virus 1 infection	Human Diseases	3	73	498	7820	0.852631	0.884803	0.645321	IL1B;SYK;TNF
hsa05169	Epstein-Barr virus infection	Human Diseases	2	73	202	7820	0.566653	0.738245	1.06063	SYK;TNF
hsa05170	Human immunodeficiency virus 1 infection	Human Diseases	3	73	212	7820	0.317488	0.657587	1.5159	AP1M2;CALML3;TNF
hsa05171	Coronavirus disease - COVID-19	Human Diseases	4	73	232	7820	0.170684	0.487334	1.84695	C4A;IL1B;SYK;TNF
hsa05200	Pathways in cancer	Human Diseases	10	73	529	7820	0.0243052	0.140515	2.02501	CALML3;CDH1;LAMA1;LPAR3;NOS2;TGFA;WNT10A;WNT5A;WNT7A;WNT7B
hsa05202	Transcriptional misregulation in cancer	Human Diseases	2	73	192	7820	0.538907	0.727632	1.11587	IGFBP3;NGFR
hsa05203	Viral carcinogenesis	Human Diseases	1	73	204	7820	0.856107	0.884803	0.525114	SYK
hsa05204	Chemical carcinogenesis	Human Diseases	1	73	82	7820	0.538419	0.727632	1.30638	CYP3A5
hsa05205	Proteoglycans in cancer	Human Diseases	7	73	202	7820	0.00266314	0.0847226	3.71219	ERBB3;SDC1;TNF;WNT10A;WNT5A;WNT7A;WNT7B
hsa05206	MicroRNAs in cancer	Human Diseases	5	73	161	7820	0.0169708	0.120754	3.32681	EFNA3;ERBB3;SERPINB5;ST14;TP63
hsa05210	Colorectal cancer	Human Diseases	1	73	86	7820	0.555596	0.73418	1.24562	TGFA
hsa05211	Renal cell carcinoma	Human Diseases	1	73	69	7820	0.477947	0.720402	1.55251	TGFA
hsa05212	Pancreatic cancer	Human Diseases	1	73	76	7820	0.51142	0.727632	1.40952	TGFA
hsa05213	Endometrial cancer	Human Diseases	1	73	58	7820	0.420724	0.709544	1.84695	CDH1
hsa05214	Glioma	Human Diseases	2	73	75	7820	0.154832	0.461998	2.85662	CALML3;TGFA
hsa05215	Prostate cancer	Human Diseases	1	73	97	7820	0.599647	0.739303	1.10436	TGFA
hsa05216	Thyroid cancer	Human Diseases	1	73	37	7820	0.293777	0.624697	2.89522	CDH1
hsa05217	Basal cell carcinoma	Human Diseases	4	73	63	7820	0.00274776	0.0847226	6.80148	WNT10A;WNT5A;WNT7A;WNT7B
hsa05218	Melanoma	Human Diseases	1	73	72	7820	0.492561	0.723204	1.48782	CDH1
hsa05219	Bladder cancer	Human Diseases	1	73	41	7820	0.319907	0.657587	2.61276	CDH1
hsa05222	Small cell lung cancer	Human Diseases	2	73	92	7820	0.211915	0.534974	2.32877	LAMA1;NOS2
hsa05223	Non-small cell lung cancer	Human Diseases	1	73	72	7820	0.492561	0.723204	1.48782	TGFA
hsa05224	Breast cancer	Human Diseases	4	73	147	7820	0.0481301	0.209732	2.91492	WNT10A;WNT5A;WNT7A;WNT7B
hsa05225	Hepatocellular carcinoma	Human Diseases	5	73	166	7820	0.0191194	0.125516	3.22661	TGFA;WNT10A;WNT5A;WNT7A;WNT7B
hsa05226	Gastric cancer	Human Diseases	5	73	148	7820	0.0121547	0.105006	3.61903	CDH1;WNT10A;WNT5A;WNT7A;WNT7B
hsa05231	Choline metabolism in cancer	Human Diseases	1	73	98	7820	0.603431	0.739303	1.09309	SLC22A1
hsa05310	Asthma	Human Diseases	1	73	31	7820	0.252714	0.558704	3.45559	TNF
hsa05321	Inflammatory bowel disease	Human Diseases	2	73	65	7820	0.122963	0.39909	3.2961	IL1B;TNF
hsa05322	Systemic lupus erythematosus	Human Diseases	3	73	136	7820	0.133674	0.418714	2.36301	C4A;MACROH2A2;TNF
hsa05323	Rheumatoid arthritis	Human Diseases	3	73	93	7820	0.0558001	0.227011	3.45559	CCL20;IL1B;TNF
hsa05330	Allograft rejection	Human Diseases	1	73	38	7820	0.300401	0.631524	2.81903	TNF
hsa05332	Graft-versus-host disease	Human Diseases	2	73	42	7820	0.0582386	0.229237	5.10111	IL1B;TNF
hsa05410	Hypertrophic cardiomyopathy	Human Diseases	4	73	90	7820	0.00976258	0.105006	4.76104	ATP2A3;ITGB4;LAMA1;TNF
hsa05412	Arrhythmogenic right ventricular cardiomyopathy	Human Diseases	4	73	77	7820	0.00566062	0.0872679	5.56485	ATP2A3;DSG2;ITGB4;LAMA1
hsa05414	Dilated cardiomyopathy	Human Diseases	4	73	96	7820	0.0121737	0.105006	4.46347	ATP2A3;ITGB4;LAMA1;TNF
hsa05416	Viral myocarditis	Human Diseases	1	73	60	7820	0.43157	0.709544	1.78539	LAMA1
hsa05418	Fluid shear stress and atherosclerosis	Human Diseases	5	73	137	7820	0.00888756	0.105006	3.90961	CALML3;IL1B;NCF2;SDC1;TNF
