# Supplementary material for: Transfer RNA derived fragment, tRF-Glu-CTC, aggravates the development of neovascular age-related macular degeneration
Source: Theranostics. 2024 Jan 27;14(4):1500–16. doi: 10.7150/thno.92943 (PMC10879880; doi:10.7150/thno.92943)
Supplement: Supplementary file 1 — Supplementary figures and tables. [file thnov14p1500s1.zip › Table S7.xlsx]

## Sheet: tRF-Glu-CTC
Table S7. Predicted target genes of tRF-Glu-CTC based on TargetScan and miRanda database.
Target			TargetScan	miRanda		Seed match types				Annotations
Seqname	GeneSymbol	Type	Context+	Structure	Energy	8mer-1a	7mer-m8	7mer-1a	Imperfect	UTR Length
ENSMUST00000044985.13	Bahcc1	Coding	-1.33	930	-193.07	2	4	0	0	2430
ENSMUST00000122148.7	Bahcc1	Coding	-1.347	930	-193.07	2	4	0	0	2399
ENSMUST00000112370.8	Mfsd4a	Coding	-1.482	734	-159.4	4	1	0	0	953
ENSMUST00000144548.8	Mfsd4a	Coding	-0.942	730	-157.37	5	0	0	0	1678
ENSMUST00000106928.9	Slc22a15	Coding	-0.844	754	-135.47	2	2	1	0	4663
ENSMUST00000035113.10	Ss18l2	Coding	-1.159	765	-133.51	1	3	1	0	3778
ENSMUST00000031445.4	Aacs	Coding	-0.56	593	-124.82	1	3	0	0	2411
ENSMUST00000124341.7	Slc4a3	Coding	-0.918	648	-124.53	2	2	0	0	4963
ENSMUST00000087226.10	Pnkd	Coding	-0.834	589	-120.07	2	2	0	0	1763
ENSMUST00000027370.12	Pnkd	Coding	-0.835	589	-120.07	2	2	0	0	1753
ENSMUST00000040519.11	Apopt1	Coding	-0.851	618	-116.8	2	2	0	0	4007
ENSMUST00000078257.6	D130040H23Rik	Coding	-0.674	606	-116.25	3	1	0	0	16501
ENSMUST00000035234.5	1700102P08Rik	Coding	-0.703	627	-112.22	2	2	0	0	5046
ENSMUST00000174510.7	Ube2g2	Coding	-0.625	466	-107.62	1	2	0	0	1435
ENSMUST00000144408.1	Ptgir	Coding	-0.634	592	-106.51	0	3	1	0	1786
ENSMUST00000137170.2	Lin52	Coding	-0.73	602	-106.25	1	3	0	0	3764
ENSMUST00000041730.10	Lmx1b	Coding	-0.395	496	-102.99	1	2	0	0	3673
ENSMUST00000027291.6	Zap70	Coding	-0.586	474	-102.19	0	3	0	0	8742
ENSMUST00000028815.14	Slc23a2	Coding	-0.618	464	-101.41	2	1	0	0	4173
ENSMUST00000129423.7	Ttyh1	Coding	-0.395	502	-101.28	0	2	1	0	2875
ENSMUST00000079415.11	Ttyh1	Coding	-0.479	502	-101.28	0	2	1	0	2337
ENSMUST00000049393.14	Zfp113	Coding	-0.364	456	-100.99	1	1	1	0	4974
ENSMUST00000100866.2	Ccdc92b	Coding	-0.641	450	-100.54	1	1	1	0	2945
ENSMUST00000171400.2	Lrrc10b	Coding	-0.748	505	-99.34	2	1	0	0	2249
ENSMUST00000169273.1	Ndst1	Coding	-0.563	460	-98.37	1	2	0	0	4752
ENSMUST00000097275.8	Prkce	Coding	-0.546	484	-97.75	1	2	0	0	3246
ENSMUST00000112885.8	Dzip1l	Coding	-0.55	502	-97.34	0	3	0	0	1453
ENSMUST00000105421.9	Specc1l	Coding	-0.635	467	-97.28	1	2	0	0	2864
ENSMUST00000053288.5	Cdr2l	Coding	-0.537	445	-96.14	2	1	0	0	3206
ENSMUST00000003575.9	Tpm4	Coding	-0.83	479	-95.84	1	1	1	0	1318
ENSMUST00000031398.13	Hpd	Coding	-0.625	460	-95.22	2	1	0	0	4183
ENSMUST00000023044.6	Fam83f	Coding	-1.066	495	-94.99	2	1	0	0	1834
ENSMUST00000084366.12	Osbpl9	Coding	-0.665	468	-94.82	0	3	0	0	1119
ENSMUST00000034285.13	Cotl1	Coding	-0.732	470	-94.01	1	2	0	0	1031
ENSMUST00000168698.1	Cotl1	Coding	-0.741	470	-94.01	1	2	0	0	974
ENSMUST00000067399.13	B3gntl1	Coding	-0.511	483	-93.96	0	3	0	0	1868
ENSMUST00000034817.10	Paqr5	Coding	-0.819	475	-93.88	2	1	0	0	5093
ENSMUST00000164662.7	Chd5	Coding	-0.542	463	-93.29	1	2	0	0	3326
ENSMUST00000030775.11	Chd5	Coding	-0.543	463	-93.29	1	2	0	0	3323
ENSMUST00000035695.9	Rbp3	Coding	-0.758	454	-92.85	1	2	0	0	1496
ENSMUST00000060242.11	Sh2d7	Coding	-0.77	446	-92.58	1	0	2	0	1668
ENSMUST00000092940.12	Spns3	Coding	-0.589	457	-92.21	0	3	0	0	3475
ENSMUST00000152855.1	Nhej1	Coding	-0.787	456	-92.01	1	2	0	0	3960
ENSMUST00000022051.13	Nkd2	Coding	-0.989	451	-91.99	2	1	0	0	5233
ENSMUST00000073043.4	Cxcl12	Coding	-0.558	447	-91.64	1	2	0	0	5200
ENSMUST00000216951.1	Olfr1167	Coding	-0.508	485	-91.52	0	2	1	0	2917
ENSMUST00000056034.12	Atat1	Coding	-0.728	478	-91.46	1	2	0	0	987
ENSMUST00000141662.7	Atat1	Coding	-0.728	478	-91.46	1	2	0	0	1147
ENSMUST00000000542.13	Acvrl1	Coding	-0.82	441	-91.36	2	1	0	0	1859
ENSMUST00000055458.4	Cdc42ep2	Coding	-0.654	448	-91.32	1	2	0	0	3075
ENSMUST00000139092.7	Ifi214	Coding	-0.634	427	-91.01	1	1	1	0	4177
ENSMUST00000013338.13	Arih2	Coding	-0.499	458	-90.81	0	3	0	0	2140
ENSMUST00000169652.2	Tifab	Coding	-0.418	462	-90.59	0	3	0	0	5093
ENSMUST00000051757.13	Slc26a1	Coding	-0.713	449	-90.2	1	2	0	0	1360
ENSMUST00000040445.8	Thap11	Coding	-0.554	469	-90.06	1	2	0	0	3520
ENSMUST00000115007.8	Cyren	Coding	-0.406	445	-89.95	1	2	0	0	2604
ENSMUST00000020220.14	Nuak1	Coding	-1.042	496	-89.92	2	1	0	0	3348
ENSMUST00000031434.7	Rnf34	Coding	-0.535	469	-89.77	1	1	1	0	3071
ENSMUST00000053094.7	Mindy4	Coding	-0.668	483	-89.62	1	2	0	0	4118
ENSMUST00000113089.7	Cidec	Coding	-0.644	423	-89.49	3	0	0	0	1836
ENSMUST00000086975.5	Gpr55	Coding	-0.42	437	-89	2	1	0	0	2557
ENSMUST00000060067.11	Dnaja3	Coding	-0.631	457	-88.49	0	3	0	0	2246
ENSMUST00000020278.5	Tacr2	Coding	-0.436	455	-88.16	2	0	1	0	3580
ENSMUST00000026408.6	Gdf11	Coding	-0.613	459	-88.16	1	2	0	0	5234
ENSMUST00000229866.1	Socs1	Coding	-0.694	459	-88.13	1	2	0	0	1993
ENSMUST00000109191.1	Kcng1	Coding	-0.593	448	-87.71	1	1	1	0	2263
ENSMUST00000159329.7	Slc24a4	Coding	-0.792	456	-87.59	1	2	0	0	2728
ENSMUST00000097648.5	Ramp1	Coding	-0.805	469	-87.49	3	0	0	0	1835
ENSMUST00000039818.9	Aldh4a1	Coding	-0.434	445	-87.12	1	2	0	0	3256
ENSMUST00000030477.3	Mob3c	Coding	-0.535	456	-86.73	1	2	0	0	2044
ENSMUST00000097773.3	Klhl21	Coding	-0.582	432	-86.48	1	0	2	0	2058
ENSMUST00000094452.3	Wscd2	Coding	-0.6	451	-85.9	1	1	1	0	4248
ENSMUST00000045368.11	Fam206a	Coding	-0.756	462	-85.89	1	2	0	0	3434
ENSMUST00000026667.14	Eif4a3	Coding	-0.395	459	-85.57	1	2	0	0	3134
ENSMUST00000098782.3	Layn	Coding	-0.65	443	-85.54	1	2	0	0	5120
ENSMUST00000028769.13	Ptpra	Coding	-0.581	454	-85.43	1	2	0	0	4852
ENSMUST00000023161.7	Srl	Coding	-0.791	443	-85.41	1	0	2	0	2245
ENSMUST00000204087.1	Rab11fip5	Coding	-0.611	460	-85.4	0	3	0	0	2056
ENSMUST00000073534.9	Zfp523	Coding	-0.632	381	-85.35	1	1	0	0	677
ENSMUST00000002318.7	Zfp523	Coding	-0.633	381	-85.35	1	1	0	0	675
ENSMUST00000053239.3	Sstr3	Coding	-0.666	455	-85.33	1	2	0	0	2244
ENSMUST00000051756.7	Il31ra	Coding	-0.631	451	-85.01	0	3	0	0	2688
ENSMUST00000051341.5	Mfsd5	Coding	-0.445	457	-84.48	0	3	0	0	3327
ENSMUST00000107444.7	Alad	Coding	-0.352	430	-84.46	1	1	1	0	4729
ENSMUST00000032386.10	Bhlhe41	Coding	-0.714	449	-84.43	2	1	0	0	4612
ENSMUST00000062806.5	Lect2	Coding	-0.752	433	-84.05	3	0	0	0	5053
ENSMUST00000193441.5	Chst10	Coding	-0.545	437	-83.89	1	2	0	0	4110
ENSMUST00000062606.7	Upk3b	Coding	-0.441	467	-83.89	1	2	0	0	4066
ENSMUST00000131475.1	Ggct	Coding	-0.539	469	-83.84	0	3	0	0	3278
ENSMUST00000058196.12	Susd3	Coding	-0.741	459	-83.67	0	3	0	0	3305
ENSMUST00000029142.14	Eif6	Coding	-0.41	445	-83.58	0	3	0	0	2391
ENSMUST00000115077.7	Abcb8	Coding	-0.572	463	-83.46	2	1	0	0	2444
ENSMUST00000021050.13	Adap2	Coding	-0.53	431	-83.3	0	3	0	0	2216
ENSMUST00000171213.2	Vmn2r69	Coding	-0.39	483	-83.13	2	1	0	0	12550
ENSMUST00000216331.1	Olfr510	Coding	-0.83	456	-83	2	1	0	0	1897
ENSMUST00000049298.14	Tph1	Coding	-0.661	469	-82.58	1	2	0	0	2785
ENSMUST00000163472.2	Gm17349	Coding	-0.607	464	-82.41	1	2	0	0	2882
ENSMUST00000228075.2	Zfp870	Coding	-0.697	438	-82.05	2	1	0	0	3452
ENSMUST00000110204.8	Esrrb	Coding	-0.602	449	-82.03	2	1	0	0	2560
ENSMUST00000023924.3	Rpp14	Coding	-0.472	475	-81.55	0	3	0	0	5053
ENSMUST00000023283.5	Lmf2	Coding	-0.499	454	-81.53	0	3	0	0	1176
ENSMUST00000049027.9	Slc26a9	Coding	-0.611	441	-81.43	2	1	0	0	6309
ENSMUST00000048187.5	Ppp1r14a	Coding	-0.628	472	-81.39	1	2	0	0	3644
ENSMUST00000023750.8	Faim2	Coding	-0.413	461	-81.03	0	3	0	0	3143
ENSMUST00000106657.7	Zfyve9	Coding	-0.794	455	-80.76	2	1	0	0	5139
ENSMUST00000004208.6	Angptl2	Coding	-0.763	467	-80.7	1	2	0	0	1953
ENSMUST00000007236.4	Syngr3	Coding	-0.847	454	-80.4	2	1	0	0	1139
ENSMUST00000168907.7	Sgk3	Coding	-0.455	462	-79.88	1	2	0	0	3678
ENSMUST00000226225.1	Vmn1r197	Coding	-0.759	437	-79.65	1	2	0	0	4059
ENSMUST00000065253.12	Acot11	Coding	-0.782	436	-79.5	2	1	0	0	1094
ENSMUST00000167797.7	Phykpl	Coding	-0.431	442	-79.17	0	3	0	0	1671
ENSMUST00000094815.4	Sae1	Coding	-0.484	431	-79.03	0	1	2	0	2439
ENSMUST00000045105.12	Spire1	Coding	-0.608	444	-78.88	2	1	0	0	4258
ENSMUST00000063976.8	Opa3	Coding	-0.538	443	-78.76	0	3	0	0	3390
ENSMUST00000080036.2	Htt	Coding	-0.446	449	-78.39	1	2	0	0	3690
ENSMUST00000050611.13	Cep68	Coding	-0.61	444	-77.85	1	2	0	0	4063
ENSMUST00000026832.13	Jmjd8	Coding	-0.486	448	-77.74	0	1	2	0	1253
ENSMUST00000133595.7	Jmjd8	Coding	-0.486	448	-77.74	0	1	2	0	1250
ENSMUST00000022064.4	Lrrc14b	Coding	-0.602	455	-77.45	0	3	0	0	3145
ENSMUST00000116639.2	Prr16	Coding	-0.693	443	-76.78	1	2	0	0	5113
ENSMUST00000088345.11	Mapk8ip3	Coding	-0.503	434	-76.75	0	2	1	0	1415
ENSMUST00000227232.1	Vmn1r184	Coding	-0.836	456	-76.65	2	0	1	0	2844
ENSMUST00000057910.15	Rexo1	Coding	-0.41	326	-75.73	1	1	0	0	1479
ENSMUST00000012426.2	Wnt8a	Coding	-0.427	447	-75.71	0	3	0	0	1976
ENSMUST00000098660.9	Thsd4	Coding	-0.459	331	-75.57	2	0	0	0	5465
ENSMUST00000043707.6	Rhbdd2	Coding	-0.487	438	-72.64	1	2	0	0	4884
ENSMUST00000068892.14	Ash2l	Coding	-0.475	300	-72.51	1	1	0	0	3500
ENSMUST00000108165.7	Proser3	Coding	-0.501	438	-72.5	0	3	0	0	2709
ENSMUST00000030985.9	Hgfac	Coding	-0.377	305	-71.85	0	2	0	0	1864
ENSMUST00000087629.9	Htra3	Coding	-0.346	323	-71.84	0	2	0	0	934
ENSMUST00000020349.6	Apc2	Coding	-0.409	336	-71.61	0	2	0	0	2231
ENSMUST00000017981.9	Nkiras2	Coding	-0.246	303	-71.48	0	1	1	0	1387
ENSMUST00000016143.8	Wasf3	Coding	-0.41	330	-71.13	1	1	0	0	3259
ENSMUST00000169156.2	Abhd12b	Coding	-0.454	305	-70.76	0	2	0	0	681
ENSMUST00000096365.4	Scrt1	Coding	-0.438	303	-70.4	1	1	0	0	2539
ENSMUST00000062829.8	Hoxa6	Coding	-0.511	330	-69.75	2	0	0	0	1507
ENSMUST00000117085.1	Abhd17c	Coding	-0.855	335	-69.68	2	0	0	0	2906
ENSMUST00000041776.11	Rgs8	Coding	-0.383	339	-69.66	1	1	0	0	7416
ENSMUST00000111810.1	Rgs8	Coding	-0.383	339	-69.66	1	1	0	0	4760
ENSMUST00000037580.12	Kcnt1	Coding	-0.38	302	-69.57	1	1	0	0	2156
ENSMUST00000035045.14	Mras	Coding	-0.263	290	-69.55	0	1	1	0	2985
ENSMUST00000119661.7	Ttyh1	Coding	-0.405	348	-69.44	0	2	0	0	1928
ENSMUST00000086465.5	Adora1	Coding	-0.508	315	-69.29	1	1	0	0	3736
ENSMUST00000163492.7	Slc29a1	Coding	-0.565	290	-69.29	1	1	0	0	1530
ENSMUST00000064889.12	Slc29a1	Coding	-0.571	290	-69.29	1	1	0	0	468
ENSMUST00000164769.7	Slc29a1	Coding	-0.529	290	-69.29	1	1	0	0	1621
ENSMUST00000097317.9	Slc29a1	Coding	-0.571	290	-69.29	1	1	0	0	468
ENSMUST00000171847.7	Slc29a1	Coding	-0.571	290	-69.29	1	1	0	0	471
ENSMUST00000167692.7	Slc29a1	Coding	-0.571	290	-69.29	1	1	0	0	469
ENSMUST00000109790.1	Asxl1	Coding	-0.465	346	-69.2	1	1	0	0	1934
ENSMUST00000054145.7	Dcaf5	Coding	-0.653	440	-68.93	0	3	0	0	3833
ENSMUST00000024839.5	Sik1	Coding	-0.328	308	-68.93	1	0	1	0	2037
ENSMUST00000171155.3	Klhl25	Coding	-0.506	326	-68.89	1	0	1	0	1458
ENSMUST00000005234.12	Wdr1	Coding	-0.326	303	-68.84	0	1	1	0	3037
ENSMUST00000050220.3	Ttc34	Coding	-0.415	324	-68.75	0	2	0	0	1353
ENSMUST00000009689.10	Kcnq1	Coding	-0.235	313	-68.74	0	0	2	0	4705
ENSMUST00000041138.2	Elac1	Coding	-0.475	289	-68.69	1	1	0	0	3796
ENSMUST00000166277.4	Cfap97d2	Coding	-0.547	313	-68.57	1	1	0	0	417
ENSMUST00000092394.3	Gm11733	Coding	-0.573	334	-68.54	1	1	0	0	1874
ENSMUST00000152171.7	Smim5	Coding	-0.258	333	-68.49	0	2	0	0	1968
ENSMUST00000110836.1	Mafk	Coding	-0.289	288	-68.42	0	2	0	0	1812
ENSMUST00000163075.7	Pip5k1c	Coding	-0.446	333	-68.29	1	1	0	0	2204
ENSMUST00000045469.14	Pip5k1c	Coding	-0.446	333	-68.29	1	1	0	0	2206
ENSMUST00000059428.6	Ccdc149	Coding	-0.607	323	-68.19	1	1	0	0	1598
ENSMUST00000228231.1	Vmn1r46	Coding	-0.39	333	-68.01	1	1	0	0	9621
ENSMUST00000025054.9	Spdef	Coding	-0.304	290	-67.86	0	1	1	0	516
ENSMUST00000124745.7	Dda1	Coding	-0.229	297	-67.8	0	2	0	0	1497
ENSMUST00000106969.8	Tomt	Coding	-0.247	308	-67.79	0	1	1	0	1930
ENSMUST00000038661.7	Slc25a34	Coding	-0.419	320	-67.64	1	0	1	0	1597
ENSMUST00000107425.7	Aen	Coding	-0.297	326	-67.63	1	1	0	0	3809
ENSMUST00000164425.1	Rasl10b	Coding	-0.381	325	-67.39	0	2	0	0	2208
ENSMUST00000107886.8	Rgp1	Coding	-0.526	296	-67.38	1	0	1	0	4401
ENSMUST00000023911.10	Nagpa	Coding	-0.389	321	-67.38	1	1	0	0	1275
ENSMUST00000022787.7	Slc7a8	Coding	-0.403	302	-67.33	1	1	0	0	1929
ENSMUST00000025081.12	Zeb1	Coding	-0.386	306	-67.25	1	0	1	0	2403
ENSMUST00000226255.1	Vmn1r70	Coding	-0.244	335	-67.04	0	2	0	0	2047
ENSMUST00000042661.7	Ttyh3	Coding	-0.421	302	-66.95	1	1	0	0	2880
ENSMUST00000177585.8	Ulbp1	Coding	-0.438	320	-66.92	0	2	0	0	678
ENSMUST00000165495.1	E430018J23Rik	Coding	-0.301	305	-66.82	0	2	0	0	1755
ENSMUST00000074249.6	E430018J23Rik	Coding	-0.302	305	-66.82	0	2	0	0	2646
ENSMUST00000000129.13	Fer	Coding	-0.412	335	-66.8	2	0	0	0	7508
ENSMUST00000148314.2	Gm13889	Coding	-0.475	284	-66.68	2	0	0	0	5070
ENSMUST00000064234.6	Ezr	Coding	-0.312	283	-66.48	0	1	1	0	1263
ENSMUST00000001920.12	Aif1l	Coding	-0.251	301	-66.46	0	2	0	0	2452
ENSMUST00000056136.3	Kcnj10	Coding	-0.598	282	-66.38	1	0	1	0	4025
ENSMUST00000061070.5	Pwwp2a	Coding	-0.536	322	-66.16	0	2	0	0	2471
ENSMUST00000023615.6	Vps26c	Coding	-0.4	309	-66.14	1	1	0	0	2309
ENSMUST00000058280.12	Prodh2	Coding	-0.629	443	-65.97	1	2	0	0	1980
ENSMUST00000059045.7	Exosc4	Coding	-0.322	311	-65.96	0	0	2	0	966
ENSMUST00000042217.3	Rspo4	Coding	-0.39	310	-65.96	1	1	0	0	3554
ENSMUST00000026890.5	Clec3b	Coding	-0.557	295	-65.95	2	0	0	0	3836
ENSMUST00000034458.8	Galnt2	Coding	-0.319	334	-65.84	1	1	0	0	2265
ENSMUST00000055984.6	Isg20l2	Coding	-0.491	319	-65.8	1	1	0	0	1525
ENSMUST00000041769.7	Dync1li2	Coding	-0.837	291	-65.76	2	0	0	0	5456
ENSMUST00000114958.7	Elf4	Coding	-0.425	350	-65.7	1	1	0	0	3617
ENSMUST00000053734.5	Duox2	Coding	-0.508	284	-65.63	1	1	0	0	1192
ENSMUST00000137613.8	Exoc3l2	Coding	-0.253	324	-65.56	0	2	0	0	2610
ENSMUST00000109102.3	Cdyl2	Coding	-0.683	292	-65.55	2	0	0	0	6405
ENSMUST00000139783.1	Fam19a3	Coding	-0.359	302	-65.54	1	1	0	0	3341
ENSMUST00000059826.9	Kcnb1	Coding	-0.497	347	-65.47	1	1	0	0	8384
ENSMUST00000207917.1	Kcnb1	Coding	-0.497	347	-65.47	1	1	0	0	8384
ENSMUST00000067538.5	Ptprs	Coding	-0.517	310	-65.46	1	1	0	0	892
ENSMUST00000084124.6	Pgd	Coding	-0.518	323	-65.42	1	1	0	0	1857
ENSMUST00000036176.14	Arhgap39	Coding	-0.284	292	-65.38	0	2	0	0	1003
ENSMUST00000133298.7	Dlgap2	Coding	-0.289	321	-65.33	1	1	0	0	10918
ENSMUST00000026828.5	Mcrip2	Coding	-0.469	291	-65.28	1	1	0	0	835
ENSMUST00000018965.3	Avpi1	Coding	-0.422	324	-65.18	0	2	0	0	1494
ENSMUST00000145701.7	Inpp5e	Coding	-0.273	305	-65.17	0	2	0	0	1590
ENSMUST00000069098.6	Soga1	Coding	-0.491	303	-65.13	1	1	0	0	7915
ENSMUST00000106581.4	Cd300lb	Coding	-0.653	329	-65.07	1	1	0	0	2112
ENSMUST00000149964.8	Kcnq2	Coding	-0.694	284	-65.05	1	1	0	0	5468
ENSMUST00000001280.13	Gramd1a	Coding	-0.459	287	-65	1	1	0	0	1286
ENSMUST00000100043.2	Sp5	Coding	-0.504	320	-64.88	1	1	0	0	1492
ENSMUST00000227493.1	Vmn1r38	Coding	-0.594	289	-64.82	1	1	0	0	2219
ENSMUST00000044332.15	Cerk	Coding	-0.252	310	-64.79	0	2	0	0	4015
ENSMUST00000030644.7	Zfp593	Coding	-0.453	335	-64.78	0	2	0	0	1500
ENSMUST00000081162.5	Homez	Coding	-0.283	331	-64.73	1	1	0	0	4815
ENSMUST00000107818.8	Ankrd40	Coding	-0.337	335	-64.69	1	1	0	0	3913
ENSMUST00000067384.5	Rhob	Coding	-0.58	312	-64.65	1	1	0	0	3331
ENSMUST00000100403.8	Tmem106a	Coding	-0.316	311	-64.6	0	2	0	0	1335
ENSMUST00000178124.2	Tpbgl	Coding	-0.241	306	-64.57	0	2	0	0	3738
ENSMUST00000002678.9	Tgfb1	Coding	-0.333	292	-64.52	1	1	0	0	3815
ENSMUST00000001701.3	Hoxc11	Coding	-0.254	284	-64.41	0	2	0	0	1007
ENSMUST00000028937.2	9230104L09Rik	Coding	-0.387	338	-64.33	0	2	0	0	2834
ENSMUST00000032130.7	Aplf	Coding	-0.325	307	-64.33	1	1	0	0	3678
ENSMUST00000065997.4	Aplf	Coding	-0.302	307	-64.33	1	1	0	0	3769
ENSMUST00000020277.8	Hkdc1	Coding	-0.708	329	-64.31	2	0	0	0	1008
ENSMUST00000043069.5	Cyth4	Coding	-0.32	310	-64.27	0	2	0	0	1473
ENSMUST00000004326.3	Plxna3	Coding	-0.328	291	-64.26	0	2	0	0	1152
ENSMUST00000204059.2	Add2	Coding	-0.472	303	-64.18	1	1	0	0	5628
ENSMUST00000041804.7	Lmtk2	Coding	-0.421	293	-64.09	1	1	0	0	3460
ENSMUST00000041555.9	Mvb12b	Coding	-0.472	295	-64.09	2	0	0	0	3494
ENSMUST00000045905.13	Fermt2	Coding	-0.549	290	-64.06	1	1	0	0	1058
ENSMUST00000107164.2	Cd300lg	Coding	-0.567	296	-64.03	2	0	0	0	1407
ENSMUST00000076228.2	Rcc1l	Coding	-0.302	296	-64.02	0	2	0	0	928
ENSMUST00000034470.10	Vps26b	Coding	-0.32	302	-63.92	0	1	1	0	5389
ENSMUST00000041023.13	Ipo9	Coding	-0.582	313	-63.89	1	1	0	0	5365
ENSMUST00000073691.4	Lima1	Coding	-0.317	292	-63.85	0	2	0	0	1827
ENSMUST00000109024.8	Lima1	Coding	-0.316	292	-63.85	0	2	0	0	1829
ENSMUST00000033004.7	Il4ra	Coding	-0.237	283	-63.7	0	2	0	0	6412
ENSMUST00000102578.10	Ankrd13a	Coding	-0.523	294	-63.52	1	1	0	0	1919
ENSMUST00000174302.7	Ubtf	Coding	-0.465	310	-63.5	0	2	0	0	2078
ENSMUST00000095759.4	Egr4	Coding	-0.337	318	-63.47	1	1	0	0	2951
ENSMUST00000034854.7	Chrnb4	Coding	-0.28	310	-63.43	0	1	1	0	1949
ENSMUST00000020411.13	Osbpl5	Coding	-0.619	291	-63.42	2	0	0	0	1057
ENSMUST00000058004.3	Galr3	Coding	-0.437	307	-63.4	1	0	1	0	4361
ENSMUST00000049920.13	Ino80	Coding	-0.55	313	-63.26	1	1	0	0	1326
ENSMUST00000025695.9	Ppp2r5b	Coding	-0.411	311	-63.22	0	2	0	0	623
ENSMUST00000162592.7	Zfp27	Coding	-0.315	310	-63.2	0	2	0	0	3068
ENSMUST00000025522.10	Pdgfrb	Coding	-0.633	298	-63.17	1	1	0	0	4293
ENSMUST00000095087.10	Rapgef1	Coding	-0.3	306	-63.14	0	2	0	0	2283
ENSMUST00000018645.12	Ncor1	Coding	-0.375	312	-63.02	0	2	0	0	3184
ENSMUST00000022782.9	Lrp10	Coding	-0.267	300	-62.92	0	1	1	0	1653
ENSMUST00000013299.10	Enkd1	Coding	-0.437	318	-62.92	0	1	1	0	214
ENSMUST00000171292.7	Ralgps2	Coding	-0.435	297	-62.89	1	1	0	0	1454
ENSMUST00000177551.1	Nlrc3	Coding	-0.337	294	-62.89	0	2	0	0	1839
ENSMUST00000045743.12	Prkab2	Coding	-0.373	299	-62.83	0	2	0	0	4007
ENSMUST00000107358.8	Stat5b	Coding	-0.211	296	-62.71	0	2	0	0	2365
ENSMUST00000022693.8	Bmp1	Coding	-0.368	337	-62.65	0	2	0	0	560
ENSMUST00000005620.9	Dnajb1	Coding	-0.405	318	-62.65	0	2	0	0	1836
ENSMUST00000038648.10	Nek11	Coding	-0.548	307	-62.63	1	1	0	0	1449
ENSMUST00000103141.3	Ikzf3	Coding	-0.349	319	-62.63	0	1	1	0	6108
ENSMUST00000061833.5	Tmem136	Coding	-0.562	323	-62.63	1	1	0	0	2667
ENSMUST00000025036.10	Kdm4b	Coding	-0.266	331	-62.53	1	1	0	0	5445
ENSMUST00000089959.6	Gch1	Coding	-0.671	314	-62.48	2	0	0	0	1910
ENSMUST00000046461.8	Dok4	Coding	-0.319	290	-62.48	0	2	0	0	1307
ENSMUST00000089157.10	Cenpm	Coding	-0.497	305	-62.46	1	1	0	0	2864
ENSMUST00000119270.1	Slc26a1	Coding	-0.578	303	-62.43	1	1	0	0	683
ENSMUST00000063562.8	Mipep	Coding	-0.457	322	-62.37	0	2	0	0	3647
ENSMUST00000016399.5	Tubb1	Coding	-0.38	313	-62.37	1	1	0	0	2629
ENSMUST00000023959.12	Grm2	Coding	-0.24	313	-62.28	0	2	0	0	1901
ENSMUST00000047786.5	March4	Coding	-0.608	283	-62.25	2	0	0	0	1535
ENSMUST00000053265.7	Lyrm4	Coding	-0.388	308	-62.17	0	1	1	0	1042
ENSMUST00000059193.6	F2r	Coding	-0.334	319	-61.97	1	1	0	0	2862
ENSMUST00000155676.7	Ubl4a	Coding	-0.651	311	-61.94	1	0	1	0	1926
ENSMUST00000008462.10	Relt	Coding	-0.588	293	-61.93	1	1	0	0	1382
ENSMUST00000091252.4	Sec16a	Coding	-0.632	332	-61.85	2	0	0	0	1452
ENSMUST00000084803.11	Dnah17	Coding	-0.493	322	-61.84	1	1	0	0	1527
ENSMUST00000033000.7	Il21r	Coding	-0.259	323	-61.82	0	2	0	0	3050
ENSMUST00000021757.4	Aoah	Coding	-0.637	326	-61.74	1	1	0	0	1966
ENSMUST00000111080.7	Ap1s1	Coding	-0.275	291	-61.74	0	2	0	0	751
ENSMUST00000043305.13	Wdtc1	Coding	-0.434	295	-61.71	1	1	0	0	1940
ENSMUST00000025058.14	Anks1	Coding	-0.45	308	-61.71	2	0	0	0	3383
ENSMUST00000088027.6	Anks1	Coding	-0.45	308	-61.71	2	0	0	0	3186
ENSMUST00000000939.14	Hip1r	Coding	-0.653	308	-61.7	2	0	0	0	3772
ENSMUST00000104955.3	Sowaha	Coding	-0.378	316	-61.69	0	2	0	0	1689
ENSMUST00000060311.11	Hip1	Coding	-0.343	310	-61.66	1	1	0	0	4738
ENSMUST00000027629.9	Tfcp2l1	Coding	-0.306	301	-61.61	2	0	0	0	7734
ENSMUST00000031388.12	Vps33a	Coding	-0.336	326	-61.6	0	2	0	0	6026
ENSMUST00000084501.3	Pappa	Coding	-0.52	309	-61.57	1	1	0	0	5784
ENSMUST00000023119.14	Vdr	Coding	-0.531	307	-61.55	2	0	0	0	2947
ENSMUST00000036872.15	Wipi2	Coding	-0.267	312	-61.51	0	2	0	0	3616
ENSMUST00000034949.9	Csnk1g1	Coding	-0.26	303	-61.45	1	1	0	0	5383
ENSMUST00000045078.12	Grhpr	Coding	-0.446	301	-61.44	1	1	0	0	1642
ENSMUST00000031273.8	Cds1	Coding	-0.414	322	-61.42	1	1	0	0	2299
ENSMUST00000029738.13	Gpr89	Coding	-0.239	286	-61.42	0	0	2	0	3166
ENSMUST00000053862.11	Pqlc2	Coding	-0.32	307	-61.37	0	2	0	0	4864
ENSMUST00000031508.4	Triap1	Coding	-0.417	310	-61.35	1	0	1	0	2888
ENSMUST00000039013.14	Abca3	Coding	-0.291	314	-61.35	0	1	1	0	2222
ENSMUST00000095044.9	St6galnac6	Coding	-0.386	304	-61.34	0	1	1	0	1280
ENSMUST00000101071.3	Tcl1	Coding	-0.498	298	-61.32	1	1	0	0	662
ENSMUST00000159798.7	Nxpe5	Coding	-0.553	293	-61.31	1	1	0	0	875
ENSMUST00000113302.9	Tomm6	Coding	-0.536	298	-61.24	2	0	0	0	3451
ENSMUST00000061706.6	E130311K13Rik	Coding	-0.521	290	-61.19	1	1	0	0	1519
ENSMUST00000177403.1	Ppp1r3e	Coding	-0.79	312	-61.12	2	0	0	0	870
ENSMUST00000047331.7	Lgi3	Coding	-0.655	299	-61.11	2	0	0	0	5873
ENSMUST00000194361.5	Chst10	Coding	-0.429	295	-61.11	1	1	0	0	1621
ENSMUST00000027249.11	Chst10	Coding	-0.428	295	-61.11	1	1	0	0	1625
ENSMUST00000038942.9	Pbxip1	Coding	-0.382	283	-61.08	2	0	0	0	2186
ENSMUST00000040025.13	Tln2	Coding	-0.318	301	-61.02	1	1	0	0	4305
ENSMUST00000033878.13	Rab11fip1	Coding	-0.579	316	-60.88	1	1	0	0	4423
ENSMUST00000054212.6	Rab11fip1	Coding	-0.584	316	-60.88	1	1	0	0	4403
ENSMUST00000160899.7	B3gat1	Coding	-0.396	291	-60.86	0	2	0	0	2216
ENSMUST00000126534.7	Ucp2	Coding	-0.274	302	-60.85	0	2	0	0	2675
ENSMUST00000069604.14	Mthfr	Coding	-0.482	296	-60.84	1	1	0	0	3974
ENSMUST00000110774.7	Mga	Coding	-0.338	319	-60.79	2	0	0	0	4616
ENSMUST00000039390.5	Ky	Coding	-0.493	312	-60.72	2	0	0	0	3468
ENSMUST00000113440.1	Ccdc88b	Coding	-0.293	308	-60.5	0	2	0	0	441
ENSMUST00000029186.13	Dhx35	Coding	-0.287	319	-60.48	0	2	0	0	3444
ENSMUST00000043604.5	Gna11	Coding	-0.288	303	-60.47	0	2	0	0	2073
ENSMUST00000032486.12	Cd27	Coding	-0.409	284	-60.4	0	1	1	0	693
ENSMUST00000171737.2	Odc1	Coding	-0.313	304	-60.36	1	0	1	0	2784
ENSMUST00000001451.10	Smg5	Coding	-0.769	290	-60.36	2	0	0	0	1229
ENSMUST00000022690.9	Fam160b2	Coding	-0.408	307	-60.35	1	1	0	0	1751
ENSMUST00000001652.6	Bdkrb2	Coding	-0.608	298	-60.28	2	0	0	0	2565
ENSMUST00000056355.8	Nat8l	Coding	-0.265	286	-60.28	0	1	1	0	4769
ENSMUST00000133342.9	Ikzf4	Coding	-0.332	324	-60.28	0	2	0	0	3220
ENSMUST00000049454.5	Six5	Coding	-0.328	300	-60.19	0	2	0	0	1966
ENSMUST00000055390.5	Rhoj	Coding	-0.359	290	-60.17	1	1	0	0	4079
ENSMUST00000024829.6	Abcg1	Coding	-0.301	295	-60.15	2	0	0	0	3724
ENSMUST00000172753.1	Hspa1b	Coding	-0.428	295	-60.15	0	2	0	0	5336
ENSMUST00000025570.6	Sdhaf2	Coding	-0.301	283	-60.1	0	1	1	0	5056
ENSMUST00000129091.8	Ccdc167	Coding	-0.497	333	-60.06	1	1	0	0	4259
ENSMUST00000114174.2	Cyyr1	Coding	-0.384	298	-60.05	0	1	1	0	7798
ENSMUST00000055036.6	Odf3l1	Coding	-0.362	302	-60.02	0	2	0	0	3925
ENSMUST00000060173.8	Samd10	Coding	-0.527	292	-60.01	1	0	1	0	1371
ENSMUST00000033157.9	Ndufab1	Coding	-0.343	318	-59.99	0	2	0	0	2944
ENSMUST00000228382.1	Vmn1r196	Coding	-0.413	312	-59.98	0	2	0	0	4262
ENSMUST00000054883.3	Pou3f3	Coding	-0.465	301	-59.96	1	1	0	0	6105
ENSMUST00000088373.10	Srgap3	Coding	-0.638	300	-59.94	2	0	0	0	4817
ENSMUST00000190691.1	2410004P03Rik	Coding	-0.348	310	-59.92	1	1	0	0	3277
ENSMUST00000001963.13	Ace	Coding	-0.612	290	-59.92	2	0	0	0	947
ENSMUST00000084621.11	Tbc1d2	Coding	-0.309	296	-59.92	0	2	0	0	3305
ENSMUST00000021209.7	Doc2b	Coding	-0.319	325	-59.88	0	2	0	0	2966
ENSMUST00000004985.10	Brpf3	Coding	-0.461	286	-59.84	1	1	0	0	2096
ENSMUST00000113142.9	Ugt1a10	Coding	-0.335	311	-59.84	0	0	2	0	1578
ENSMUST00000058237.13	Ugt1a7c	Coding	-0.335	311	-59.84	0	0	2	0	1578
ENSMUST00000053959.6	Ints6	Coding	-0.373	296	-59.8	0	2	0	0	1895
ENSMUST00000038757.7	Csdc2	Coding	-0.307	301	-59.75	0	2	0	0	1673
ENSMUST00000038791.14	Gde1	Coding	-0.345	328	-59.73	0	2	0	0	2066
ENSMUST00000052670.10	Amer3	Coding	-0.646	280	-59.69	2	0	0	0	3134
ENSMUST00000219228.1	Fgf22	Coding	-0.427	282	-59.63	2	0	0	0	1635
ENSMUST00000106757.7	Nol11	Coding	-0.429	310	-59.6	0	2	0	0	3273
ENSMUST00000099557.9	Pak6	Coding	-0.232	304	-59.56	0	1	1	0	1446
ENSMUST00000121990.1	Syt2	Coding	-0.415	316	-59.52	1	1	0	0	5468
ENSMUST00000065987.13	Abat	Coding	-0.261	288	-59.52	0	2	0	0	2945
ENSMUST00000025897.12	Map4k2	Coding	-0.261	311	-59.49	0	2	0	0	2108
ENSMUST00000114960.8	Kalrn	Coding	-0.524	315	-59.48	1	0	1	0	1422
ENSMUST00000004622.6	Gab2	Coding	-0.331	296	-59.48	0	0	2	0	3932
ENSMUST00000059343.6	Epha10	Coding	-0.518	308	-59.47	0	2	0	0	689
ENSMUST00000050970.3	Polr1d	Coding	-0.636	312	-59.41	2	0	0	0	2486
ENSMUST00000036049.5	Hsdl1	Coding	-0.417	292	-59.41	1	1	0	0	4347
ENSMUST00000097830.3	Otud3	Coding	-0.344	303	-59.35	1	1	0	0	4690
ENSMUST00000080932.7	Fes	Coding	-0.426	314	-59.35	0	2	0	0	174
ENSMUST00000122010.7	Anapc7	Coding	-0.345	324	-59.31	0	2	0	0	2047
ENSMUST00000108344.8	Akt2	Coding	-0.318	314	-59.28	0	1	1	0	2695
ENSMUST00000023806.13	Soat2	Coding	-0.371	280	-59.19	0	2	0	0	527
ENSMUST00000120630.2	Amz1	Coding	-0.395	313	-59.18	0	2	0	0	2196
ENSMUST00000115016.7	Agbl3	Coding	-0.298	318	-59.11	0	1	1	0	3034
ENSMUST00000106286.2	C1qtnf1	Coding	-0.291	313	-59.1	0	2	0	0	1612
ENSMUST00000066068.6	Smagp	Coding	-0.348	289	-59.09	0	1	1	0	509
ENSMUST00000031779.16	Calu	Coding	-0.284	334	-59.07	1	1	0	0	2172
ENSMUST00000160424.7	Cacna1i	Coding	-0.54	299	-59.03	1	1	0	0	2633
ENSMUST00000031354.10	Abcb9	Coding	-0.751	323	-59.01	1	1	0	0	1133
ENSMUST00000105651.7	Gpr153	Coding	-0.436	298	-59	1	1	0	0	1748
ENSMUST00000073192.13	Erlec1	Coding	-0.257	311	-58.99	0	2	0	0	7634
ENSMUST00000026009.8	Arl3	Coding	-0.498	300	-58.87	1	1	0	0	4139
ENSMUST00000113451.7	Slc22a12	Coding	-0.49	342	-58.83	0	2	0	0	1958
ENSMUST00000110286.7	Ebf4	Coding	-0.541	290	-58.73	1	0	1	0	796
ENSMUST00000049488.8	Serinc5	Coding	-0.387	313	-58.7	1	1	0	0	3963
ENSMUST00000141158.7	Adgrl1	Coding	-0.476	292	-58.68	1	1	0	0	2868
ENSMUST00000035988.15	Txndc5	Coding	-0.571	300	-58.63	2	0	0	0	1533
ENSMUST00000162075.7	Txndc5	Coding	-0.585	300	-58.63	2	0	0	0	1313
ENSMUST00000160653.1	Txndc5	Coding	-0.585	300	-58.63	2	0	0	0	1313
ENSMUST00000122409.7	Lrp3	Coding	-0.626	293	-58.63	1	1	0	0	1224
ENSMUST00000061673.8	Itga1	Coding	-0.309	303	-58.62	1	1	0	0	6987
ENSMUST00000022875.6	Ank	Coding	-0.364	295	-58.59	1	1	0	0	3378
ENSMUST00000084203.10	Plekhm2	Coding	-0.368	301	-58.58	0	2	0	0	837
ENSMUST00000224386.1	Ttc37	Coding	-0.358	286	-58.51	0	2	0	0	1904
ENSMUST00000178231.1	Gm49322	Coding	-0.28	320	-58.46	0	2	0	0	3154
ENSMUST00000056601.10	Vps53	Coding	-0.324	320	-58.44	0	2	0	0	3757
ENSMUST00000124586.1	BC029722	Coding	-0.312	303	-58.38	0	2	0	0	1195
ENSMUST00000032811.11	Rasgrp4	Coding	-0.53	313	-58.35	2	0	0	0	2459
ENSMUST00000098266.8	Arrb1	Coding	-0.314	321	-58.31	1	1	0	0	5562
ENSMUST00000037401.9	Phf20	Coding	-0.559	301	-58.3	1	1	0	0	4432
ENSMUST00000080336.3	Tmem268	Coding	-0.572	328	-58.28	1	1	0	0	2388
ENSMUST00000077709.10	Tmem268	Coding	-0.57	328	-58.28	1	1	0	0	2395
ENSMUST00000013262.14	Zkscan17	Coding	-0.246	312	-58.26	0	2	0	0	2759
ENSMUST00000172694.7	Mecom	Coding	-0.482	320	-58.25	1	1	0	0	3890
ENSMUST00000050029.7	Six1	Coding	-0.802	293	-58.24	2	0	0	0	5148
ENSMUST00000047615.14	Smarcal1	Coding	-0.333	291	-58.2	0	2	0	0	3736
ENSMUST00000027380.11	Tmem169	Coding	-0.555	294	-58.16	1	0	1	0	1798
ENSMUST00000039480.6	Zswim4	Coding	-0.346	286	-58.14	1	1	0	0	2487
ENSMUST00000081851.3	Tmeff2	Coding	-0.25	314	-58.13	0	1	1	0	2686
ENSMUST00000115116.7	Muc20	Coding	-0.294	296	-58.12	0	1	1	0	1563
ENSMUST00000028220.9	Fbxw2	Coding	-0.287	295	-58.09	0	2	0	0	4764
ENSMUST00000058793.13	Poldip3	Coding	-0.549	311	-58.09	1	1	0	0	1905
ENSMUST00000092298.5	Zfp750	Coding	-0.566	308	-58.06	1	0	1	0	833
ENSMUST00000026987.11	Nop16	Coding	-0.29	294	-58.04	0	1	1	0	3305
ENSMUST00000023265.4	Psca	Coding	-0.382	315	-58	0	2	0	0	472
ENSMUST00000103064.9	Pitpnc1	Coding	-0.369	318	-57.98	2	0	0	0	4764
ENSMUST00000068996.12	9430038I01Rik	Coding	-0.45	297	-57.94	1	0	1	0	1507
ENSMUST00000043843.11	Lasp1	Coding	-0.339	289	-57.92	1	1	0	0	2549
ENSMUST00000027533.8	Klhl30	Coding	-0.306	285	-57.91	0	1	1	0	1150
ENSMUST00000057407.2	Qrfp	Coding	-0.413	283	-57.88	1	1	0	0	2378
ENSMUST00000075299.12	Ppargc1b	Coding	-0.407	320	-57.87	1	1	0	0	7258
ENSMUST00000125685.8	Fam169b	Coding	-0.307	304	-57.85	0	2	0	0	1770
ENSMUST00000233984.1	Mapk13	Coding	-0.281	307	-57.83	0	2	0	0	1723
ENSMUST00000123325.8	Ankrd33b	Coding	-0.248	320	-57.81	0	2	0	0	5671
ENSMUST00000051773.8	Onecut3	Coding	-0.235	281	-57.79	0	1	1	0	3130
ENSMUST00000059468.5	Ccnq	Coding	-0.261	301	-57.78	1	1	0	0	3838
ENSMUST00000030526.6	Pla2g2f	Coding	-0.406	292	-57.77	0	2	0	0	1679
ENSMUST00000058352.14	Clec9a	Coding	-0.393	303	-57.75	0	2	0	0	2405
ENSMUST00000079403.10	Pgghg	Coding	-0.376	312	-57.71	0	2	0	0	1739
ENSMUST00000164518.3	4933411K16Rik	Coding	-0.54	299	-57.69	2	0	0	0	2208
ENSMUST00000047463.14	Arhgap44	Coding	-0.53	303	-57.69	1	1	0	0	1453
ENSMUST00000064099.7	Ppp6r1	Coding	-0.504	298	-57.66	1	1	0	0	1399
ENSMUST00000028928.7	Gzf1	Coding	-0.297	319	-57.62	1	1	0	0	3699
ENSMUST00000135338.2	Susd5	Coding	-0.371	304	-57.61	0	2	0	0	1823
ENSMUST00000032425.6	Emc3	Coding	-0.351	293	-57.57	1	1	0	0	1907
ENSMUST00000049852.9	Prok1	Coding	-0.328	310	-57.51	0	2	0	0	3653
ENSMUST00000027401.10	Stk16	Coding	-0.339	309	-57.49	1	1	0	0	1658
ENSMUST00000030768.8	Kcnab2	Coding	-0.288	301	-57.44	1	1	0	0	2290
ENSMUST00000160884.7	Kcnab2	Coding	-0.288	301	-57.44	1	1	0	0	2291
ENSMUST00000029987.9	Aldob	Coding	-0.4	325	-57.42	0	2	0	0	2797
ENSMUST00000005817.8	Tomm40l	Coding	-0.37	294	-57.42	1	1	0	0	3510
ENSMUST00000146760.6	Flt3l	Coding	-0.381	292	-57.42	0	2	0	0	2060
ENSMUST00000021076.5	Rab37	Coding	-0.312	314	-57.4	0	1	1	0	1496
ENSMUST00000067754.10	Rab37	Coding	-0.312	314	-57.4	0	1	1	0	1500
ENSMUST00000173867.7	Cct4	Coding	-0.351	317	-57.39	0	2	0	0	3099
ENSMUST00000159704.7	Kif1bp	Coding	-0.345	300	-57.35	0	2	0	0	4607
ENSMUST00000032124.8	Mrpl19	Coding	-0.392	285	-57.3	0	2	0	0	4099
ENSMUST00000214472.1	Olfr1423	Coding	-0.353	313	-57.28	0	2	0	0	4021
ENSMUST00000098639.8	Zfp974	Coding	-0.235	313	-57.27	0	2	0	0	4627
ENSMUST00000065329.12	Tmem248	Coding	-0.307	294	-57.22	0	2	0	0	4531
ENSMUST00000111298.5	Tmem248	Coding	-0.307	294	-57.22	0	2	0	0	2368
ENSMUST00000120135.7	Syk	Coding	-0.404	309	-57.2	1	1	0	0	3008
ENSMUST00000056866.7	Pnpla1	Coding	-0.311	300	-57.2	0	2	0	0	2228
ENSMUST00000042957.5	Krt75	Coding	-0.656	322	-57.2	1	1	0	0	1539
ENSMUST00000094451.3	Gpr157	Coding	-0.288	294	-57.18	0	2	0	0	3598
ENSMUST00000073316.12	Foxm1	Coding	-0.496	308	-57.15	1	0	1	0	1927
ENSMUST00000035346.13	Nol4l	Coding	-0.321	310	-57.09	2	0	0	0	4156
ENSMUST00000067853.5	Tmem119	Coding	-0.551	299	-57.07	1	1	0	0	4765
ENSMUST00000207484.1	Picalm	Coding	-0.287	314	-57.06	0	2	0	0	5868
ENSMUST00000114482.2	Il1rn	Coding	-0.386	310	-57.05	0	1	1	0	1306
ENSMUST00000112993.1	Mid2	Coding	-0.569	323	-57.04	1	1	0	0	3834
ENSMUST00000114849.2	Uhrf1bp1	Coding	-0.28	310	-57.01	0	2	0	0	4052
ENSMUST00000033739.4	Car5b	Coding	-0.284	316	-56.99	0	2	0	0	3413
ENSMUST00000001699.7	Hoxc10	Coding	-0.307	301	-56.98	1	1	0	0	5161
ENSMUST00000109099.3	Atmin	Coding	-0.485	313	-56.92	1	1	0	0	6534
ENSMUST00000024993.8	Prss29	Coding	-0.391	316	-56.9	0	2	0	0	177
ENSMUST00000028608.12	Nat10	Coding	-0.515	304	-56.87	1	1	0	0	1994
ENSMUST00000000388.14	Ccm2	Coding	-0.29	290	-56.82	0	2	0	0	649
ENSMUST00000025542.9	Psat1	Coding	-0.61	288	-56.79	1	1	0	0	1368
ENSMUST00000034437.7	Wdr59	Coding	-0.654	310	-56.75	1	1	0	0	1825
ENSMUST00000086851.1	Hes6	Coding	-0.347	296	-56.75	0	2	0	0	580
ENSMUST00000036181.14	Car14	Coding	-0.763	302	-56.74	2	0	0	0	378
ENSMUST00000188371.6	Terf1	Coding	-0.225	322	-56.7	0	2	0	0	5354
ENSMUST00000002737.6	Alkbh7	Coding	-0.311	299	-56.7	0	2	0	0	318
ENSMUST00000014642.9	Ankrd52	Coding	-0.295	288	-56.68	0	2	0	0	5247
ENSMUST00000032825.13	Mfge8	Coding	-0.325	301	-56.67	0	2	0	0	3176
ENSMUST00000021425.7	Ahsa1	Coding	-0.296	304	-56.67	0	2	0	0	3238
ENSMUST00000026865.14	Jade1	Coding	-0.347	295	-56.65	1	1	0	0	5347
ENSMUST00000088717.6	Ncaph2	Coding	-0.573	316	-56.61	1	1	0	0	1375
ENSMUST00000056110.14	Dlk1	Coding	-0.484	311	-56.6	1	1	0	0	2976
ENSMUST00000029454.11	Casq2	Coding	-0.291	300	-56.59	0	1	1	0	3560
ENSMUST00000082430.9	Gpx3	Coding	-0.658	301	-56.54	2	0	0	0	1793
ENSMUST00000213834.1	Olfr853	Coding	-0.322	300	-56.54	0	0	2	0	2809
ENSMUST00000043138.12	Inpp5f	Coding	-0.34	291	-56.5	0	1	1	0	2488
ENSMUST00000034226.7	Fam192a	Coding	-0.295	319	-56.49	1	1	0	0	5294
ENSMUST00000023113.6	Polr3h	Coding	-0.545	317	-56.48	1	1	0	0	1625
ENSMUST00000092048.12	Naca	Coding	-0.329	306	-56.37	0	2	0	0	2292
ENSMUST00000037001.9	Letmd1	Coding	-0.443	314	-56.32	1	1	0	0	3942
ENSMUST00000037547.8	Disp2	Coding	-0.372	293	-56.31	0	2	0	0	2349
ENSMUST00000233717.1	Rab44	Coding	-0.52	308	-56.24	0	2	0	0	705
ENSMUST00000043317.6	Dnajc12	Coding	-0.404	300	-56.23	0	2	0	0	1638
ENSMUST00000109013.8	Shroom1	Coding	-0.301	288	-56.2	0	1	1	0	2400
ENSMUST00000109249.8	Sulf2	Coding	-0.414	326	-56.18	0	2	0	0	3386
ENSMUST00000056153.7	Fads6	Coding	-0.346	294	-56.17	0	2	0	0	4876
ENSMUST00000102745.9	Tnfaip2	Coding	-0.418	291	-56.16	1	1	0	0	1456
ENSMUST00000089688.5	Mmp14	Coding	-0.439	296	-56.16	1	1	0	0	3974
ENSMUST00000035785.8	Ssr2	Coding	-0.271	301	-56.12	0	1	1	0	2118
ENSMUST00000062709.3	Hoxb13	Coding	-0.349	297	-56.11	0	2	0	0	1218
ENSMUST00000053913.12	Dgkq	Coding	-0.406	297	-56.04	1	1	0	0	2033
ENSMUST00000018313.5	Mfng	Coding	-0.503	305	-56.01	1	1	0	0	5279
ENSMUST00000027173.14	Wdr12	Coding	-0.478	295	-56	2	0	0	0	11988
ENSMUST00000061450.6	Tmem104	Coding	-0.278	295	-56	0	1	1	0	2893
ENSMUST00000021324.2	Map3k14	Coding	-0.584	325	-55.99	1	1	0	0	1267
ENSMUST00000029909.2	Coq3	Coding	-0.267	292	-55.97	1	1	0	0	3321
ENSMUST00000006952.8	Saa4	Coding	-0.503	310	-55.96	1	1	0	0	2978
ENSMUST00000178400.8	Ccdc191	Coding	-0.243	304	-55.94	0	1	1	0	902
ENSMUST00000054072.8	Zfp81	Coding	-0.442	300	-55.92	0	2	0	0	5064
ENSMUST00000036456.7	Cep72	Coding	-0.428	301	-55.92	0	1	1	0	4346
ENSMUST00000022566.13	Spata13	Coding	-0.442	311	-55.91	0	2	0	0	3505
ENSMUST00000043990.13	Edc3	Coding	-0.806	301	-55.89	2	0	0	0	4004
ENSMUST00000005218.14	Cd44	Coding	-0.349	309	-55.79	0	1	1	0	2996
ENSMUST00000110690.8	Oxct1	Coding	-0.241	288	-55.75	0	1	1	0	1575
ENSMUST00000001080.15	N4bp3	Coding	-0.313	285	-55.74	0	1	1	0	4735
ENSMUST00000078847.12	Tom1	Coding	-0.33	288	-55.64	0	2	0	0	4880
ENSMUST00000023710.5	Krt71	Coding	-0.728	318	-55.62	1	1	0	0	548
ENSMUST00000152227.7	Desi1	Coding	-0.441	288	-55.62	0	1	1	0	2234
ENSMUST00000051888.3	Borcs6	Coding	-0.395	307	-55.6	0	2	0	0	698
ENSMUST00000107384.9	Idh2	Coding	-0.635	291	-55.58	1	1	0	0	2918
ENSMUST00000213331.1	Olfr804	Coding	-0.434	282	-55.57	0	2	0	0	4194
ENSMUST00000169121.7	Syt7	Coding	-0.248	292	-55.55	1	1	0	0	4737
ENSMUST00000076968.10	Syt7	Coding	-0.248	292	-55.55	1	1	0	0	4736
ENSMUST00000006991.8	Hcn1	Coding	-0.303	330	-55.47	2	0	0	0	12722
ENSMUST00000166123.8	Eif5	Coding	-0.466	288	-55.42	1	1	0	0	3309
ENSMUST00000216488.1	Olfr90	Coding	-0.355	296	-55.41	0	2	0	0	1360
ENSMUST00000106312.3	Zfp553	Coding	-0.395	290	-55.41	0	2	0	0	1144
ENSMUST00000166543.9	Ralbp1	Coding	-0.421	305	-55.36	1	1	0	0	3853
ENSMUST00000037182.13	Hook3	Coding	-0.234	315	-55.3	0	2	0	0	10469
ENSMUST00000037315.12	Abhd2	Coding	-0.246	288	-55.27	0	1	1	0	5356
ENSMUST00000075843.12	Adgre5	Coding	-0.396	294	-55.23	0	2	0	0	511
ENSMUST00000179919.2	Samd11	Coding	-0.427	297	-55.23	0	2	0	0	758
ENSMUST00000217934.1	Samd11	Coding	-0.427	297	-55.23	0	2	0	0	548
ENSMUST00000218788.1	Samd11	Coding	-0.427	297	-55.23	0	2	0	0	548
ENSMUST00000045372.5	Bpgm	Coding	-0.394	317	-55.19	0	2	0	0	2646
ENSMUST00000113470.2	Prdm12	Coding	-0.516	299	-55.18	1	1	0	0	1311
ENSMUST00000030782.1	Hes2	Coding	-0.44	323	-55.16	1	1	0	0	1924
ENSMUST00000126681.7	Lpin2	Coding	-0.656	311	-55.15	1	1	0	0	1271
ENSMUST00000081790.13	Cacul1	Coding	-0.366	316	-55.14	2	0	0	0	5067
ENSMUST00000113215.9	Sh3bgrl2	Coding	-0.366	296	-55.12	0	1	1	0	5964
ENSMUST00000112121.5	Mlec	Coding	-0.286	294	-55.1	1	1	0	0	4934
ENSMUST00000162424.1	Panx2	Coding	-0.486	287	-55.1	1	1	0	0	1030
ENSMUST00000005108.9	Kdm5a	Coding	-0.349	310	-55.03	0	2	0	0	5581
ENSMUST00000168630.3	Unc5d	Coding	-0.25	320	-55	0	1	1	0	6051
ENSMUST00000022901.15	Rrm2b	Coding	-0.408	288	-54.96	1	0	1	0	3307
ENSMUST00000037165.4	Lyl1	Coding	-0.519	304	-54.92	1	1	0	0	2851
ENSMUST00000202006.3	Myo1h	Coding	-0.487	300	-54.89	2	0	0	0	1562
ENSMUST00000135884.7	Nme1	Coding	-0.458	322	-54.89	1	1	0	0	2423
ENSMUST00000081438.9	Adrb3	Coding	-0.369	309	-54.89	0	2	0	0	3862
ENSMUST00000113914.7	Pigp	Coding	-0.501	318	-54.88	0	2	0	0	1217
ENSMUST00000053811.9	Dlst	Coding	-0.585	309	-54.86	1	1	0	0	3000
ENSMUST00000029419.7	Veph1	Coding	-0.667	300	-54.83	1	1	0	0	3548
ENSMUST00000088295.8	Chpf2	Coding	-0.264	302	-54.79	0	2	0	0	2296
ENSMUST00000019977.7	Ddo	Coding	-0.466	304	-54.78	1	1	0	0	1890
ENSMUST00000033544.13	Brcc3	Coding	-0.478	299	-54.74	1	1	0	0	5046
ENSMUST00000034570.6	Pts	Coding	-0.646	323	-54.66	1	1	0	0	1085
ENSMUST00000086395.6	Gpr25	Coding	-0.575	285	-54.66	1	1	0	0	883
ENSMUST00000024696.8	Mmp25	Coding	-0.282	296	-54.56	0	2	0	0	2567
ENSMUST00000032094.6	Fbxl14	Coding	-0.515	308	-54.53	1	1	0	0	4055
ENSMUST00000035105.6	Rpsa	Coding	-0.396	314	-54.47	1	1	0	0	2228
ENSMUST00000001780.9	Akt1	Coding	-0.318	308	-54.47	0	2	0	0	877
ENSMUST00000137035.7	St3gal6	Coding	-0.396	297	-54.47	0	1	1	0	4590
ENSMUST00000075164.10	Kif21b	Coding	-0.38	307	-54.45	1	1	0	0	5320
ENSMUST00000180353.1	Sox1	Coding	-0.434	300	-54.39	1	1	0	0	2590
ENSMUST00000113631.1	Rtl5	Coding	-0.542	316	-54.38	1	1	0	0	2523
ENSMUST00000188731.1	Rtl5	Coding	-0.542	316	-54.38	1	1	0	0	2087
ENSMUST00000029141.5	Mmp24	Coding	-0.407	305	-54.32	0	2	0	0	2796
ENSMUST00000183703.7	Erc1	Coding	-0.519	310	-54.3	1	1	0	0	4836
ENSMUST00000032279.11	Erc1	Coding	-0.519	310	-54.3	1	1	0	0	4821
ENSMUST00000073371.6	Cpped1	Coding	-0.361	305	-54.28	0	2	0	0	2477
ENSMUST00000043725.8	Cntnap5a	Coding	-0.263	323	-54.27	1	0	1	0	6656
ENSMUST00000018630.2	Wnt9b	Coding	-0.382	320	-54.27	1	1	0	0	3387
ENSMUST00000016231.13	Fli1	Coding	-0.538	334	-54.25	0	2	0	0	5370
ENSMUST00000041874.8	Npl	Coding	-0.247	289	-54.24	0	1	1	0	2533
ENSMUST00000028279.9	Strbp	Coding	-0.265	292	-54.23	2	0	0	0	14162
ENSMUST00000179685.2	Smlr1	Coding	-0.633	297	-54.18	2	0	0	0	2164
ENSMUST00000073942.11	Cnbd2	Coding	-0.399	316	-54.14	0	2	0	0	6629
ENSMUST00000036045.5	Leap2	Coding	-0.5	298	-54.13	1	1	0	0	1805
ENSMUST00000109643.7	Sec61g	Coding	-0.597	307	-54.12	1	1	0	0	4347
ENSMUST00000036680.7	Thap3	Coding	-0.315	296	-53.99	0	2	0	0	2252
ENSMUST00000080926.12	Eno1	Coding	-0.597	291	-53.98	2	0	0	0	1940
ENSMUST00000098799.4	Ehd2	Coding	-0.441	307	-53.98	0	2	0	0	3687
ENSMUST00000115859.7	1700037C18Rik	Coding	-0.403	310	-53.98	1	1	0	0	1850
ENSMUST00000048432.5	Prelp	Coding	-0.405	293	-53.97	1	1	0	0	3041
ENSMUST00000043709.7	Gna15	Coding	-0.286	297	-53.93	0	1	1	0	2608
ENSMUST00000029692.14	Rit1	Coding	-0.341	293	-53.91	0	2	0	0	4512
ENSMUST00000056433.6	Gpr107	Coding	-0.355	326	-53.9	1	1	0	0	4438
ENSMUST00000200397.4	St6galnac3	Coding	-0.239	317	-53.87	0	2	0	0	7139
ENSMUST00000064204.13	Actn2	Coding	-0.616	292	-53.85	1	1	0	0	3079
ENSMUST00000114937.7	Usp6nl	Coding	-0.557	303	-53.8	2	0	0	0	4655
ENSMUST00000030898.11	Arhgef16	Coding	-0.398	289	-53.79	1	1	0	0	2709
ENSMUST00000006669.5	Pdk1	Coding	-0.305	290	-53.79	1	1	0	0	3741
ENSMUST00000027487.14	Rnpepl1	Coding	-0.341	305	-53.79	0	2	0	0	6890
ENSMUST00000124187.7	Haus2	Coding	-0.34	293	-53.78	0	2	0	0	2379
ENSMUST00000018909.3	Fxr2	Coding	-0.43	300	-53.76	0	2	0	0	598
ENSMUST00000121733.7	Papln	Coding	-0.505	288	-53.75	1	1	0	0	3133
ENSMUST00000035106.11	Slc25a38	Coding	-0.373	306	-53.73	1	1	0	0	2344
ENSMUST00000087879.10	Nexmif	Coding	-0.249	303	-53.73	1	0	1	0	5755
ENSMUST00000100334.10	Nsmf	Coding	-0.278	285	-53.68	0	2	0	0	4778
ENSMUST00000082432.4	Dio2	Coding	-0.247	297	-53.67	0	2	0	0	4860
ENSMUST00000214139.1	Olfr172	Coding	-0.421	294	-53.58	0	2	0	0	701
ENSMUST00000160708.7	Stxbp2	Coding	-0.386	296	-53.52	0	2	0	0	1284
ENSMUST00000194204.1	Kcnj9	Coding	-0.525	307	-53.5	1	1	0	0	776
ENSMUST00000062387.7	Kcnj9	Coding	-0.505	307	-53.5	1	1	0	0	2381
ENSMUST00000005678.5	Fcer2a	Coding	-0.57	309	-53.47	1	1	0	0	1073
ENSMUST00000092834.11	Synrg	Coding	-0.278	288	-53.4	0	1	1	0	4317
ENSMUST00000025704.2	Cdca5	Coding	-0.531	292	-53.39	1	1	0	0	2336
ENSMUST00000050004.2	Rnf125	Coding	-0.356	309	-53.36	0	2	0	0	4191
ENSMUST00000007296.11	Pole	Coding	-0.515	305	-53.35	1	1	0	0	2645
ENSMUST00000053361.11	Gprc5c	Coding	-0.321	303	-53.34	0	2	0	0	2301
ENSMUST00000066728.9	Pde5a	Coding	-0.31	315	-53.34	1	1	0	0	4042
ENSMUST00000169935.1	Akain1	Coding	-0.564	312	-53.27	1	1	0	0	1886
ENSMUST00000108476.7	Ctns	Coding	-0.402	297	-53.27	0	2	0	0	1321
ENSMUST00000113854.7	Kcnj15	Coding	-0.444	301	-53.23	1	1	0	0	2894
ENSMUST00000056708.3	Kcnv2	Coding	-0.595	294	-53.23	2	0	0	0	3256
ENSMUST00000107086.8	Slco2b1	Coding	-0.404	294	-53.22	1	0	1	0	1652
ENSMUST00000107088.7	Slco2b1	Coding	-0.404	294	-53.22	1	0	1	0	1652
ENSMUST00000032985.10	Slco2b1	Coding	-0.404	294	-53.22	1	0	1	0	4497
ENSMUST00000165430.7	Comt	Coding	-0.358	296	-53.14	0	2	0	0	1554
ENSMUST00000101073.2	Tmprss11a	Coding	-0.314	289	-53.07	0	1	1	0	1352
ENSMUST00000068997.3	Gm9970	Coding	-0.357	302	-53.07	0	2	0	0	2927
ENSMUST00000022976.5	Washc5	Coding	-0.304	301	-53.02	0	2	0	0	1232
ENSMUST00000167868.7	Slc38a3	Coding	-0.313	286	-53	0	2	0	0	2692
ENSMUST00000040729.8	Clcn7	Coding	-0.305	298	-52.95	0	2	0	0	1582
ENSMUST00000049788.8	Kcnk13	Coding	-0.575	314	-52.95	0	2	0	0	789
ENSMUST00000228092.1	Vmn1r215	Coding	-0.746	320	-52.93	1	1	0	0	1312
ENSMUST00000174525.7	H2-Q10	Coding	-0.437	296	-52.93	1	1	0	0	3515
ENSMUST00000140299.2	Rxylt1	Coding	-0.304	296	-52.92	0	1	1	0	5012
ENSMUST00000026092.8	3110040N11Rik	Coding	-0.256	292	-52.86	0	2	0	0	3526
ENSMUST00000180252.2	Tmem151b	Coding	-0.67	286	-52.84	2	0	0	0	2887
ENSMUST00000036350.2	Cdnf	Coding	-0.575	297	-52.81	1	1	0	0	3994
ENSMUST00000025659.10	Zfand5	Coding	-0.27	317	-52.8	2	0	0	0	19330
ENSMUST00000044277.9	Chmp4b	Coding	-0.476	297	-52.78	2	0	0	0	5365
ENSMUST00000017836.7	Rhbdl3	Coding	-0.286	297	-52.71	0	2	0	0	5265
ENSMUST00000168230.2	Vmn2r70	Coding	-0.405	316	-52.68	1	1	0	0	10296
ENSMUST00000057610.7	Daam2	Coding	-0.358	302	-52.66	0	2	0	0	2504
ENSMUST00000035181.9	Aste1	Coding	-0.467	293	-52.64	1	1	0	0	5322
ENSMUST00000092892.9	Ankrd13b	Coding	-0.389	283	-52.55	0	2	0	0	1123
ENSMUST00000227061.1	Rabggta	Coding	-0.387	314	-52.46	0	2	0	0	974
ENSMUST00000100433.4	Urad	Coding	-0.371	288	-52.44	0	2	0	0	2278
ENSMUST00000034698.8	Tmed1	Coding	-0.568	289	-52.42	1	1	0	0	798
ENSMUST00000059844.12	Cnpy3	Coding	-0.402	291	-52.39	0	2	0	0	1542
ENSMUST00000000137.7	Actr2	Coding	-0.382	316	-52.35	0	2	0	0	3902
ENSMUST00000032508.10	Fkbp4	Coding	-0.348	290	-52.33	1	0	1	0	5194
ENSMUST00000027507.7	Pdcd1	Coding	-0.435	294	-52.32	0	2	0	0	1000
ENSMUST00000107348.1	Alpk3	Coding	-0.489	308	-52.31	1	1	0	0	5275
ENSMUST00000021066.3	Cacng4	Coding	-0.373	297	-52.27	0	1	1	0	2426
ENSMUST00000136348.7	Bcorl1	Coding	-0.226	295	-52.11	1	1	0	0	4874
ENSMUST00000021684.5	Cyp46a1	Coding	-0.377	297	-52.05	0	2	0	0	562
ENSMUST00000020399.5	Cpm	Coding	-0.44	294	-52.02	0	1	1	0	3832
ENSMUST00000086844.9	Tcf7	Coding	-0.506	319	-52.01	0	2	0	0	1596
ENSMUST00000038343.6	B4galnt2	Coding	-0.365	284	-51.98	0	1	1	0	2512
ENSMUST00000032071.12	Dusp11	Coding	-0.365	290	-51.95	1	1	0	0	5337
ENSMUST00000051864.4	Sstr5	Coding	-0.53	303	-51.94	1	1	0	0	1290
ENSMUST00000026011.6	Sfxn2	Coding	-0.35	320	-51.94	0	2	0	0	2458
ENSMUST00000013294.15	Gfod2	Coding	-0.293	327	-51.94	0	2	0	0	2900
ENSMUST00000029405.7	Gmps	Coding	-0.557	303	-51.92	1	1	0	0	5845
ENSMUST00000027366.12	Vil1	Coding	-0.548	297	-51.86	2	0	0	0	3837
ENSMUST00000048044.11	Trub2	Coding	-0.326	286	-51.82	0	2	0	0	7894
ENSMUST00000006704.16	Itih1	Coding	-0.326	324	-51.78	0	2	0	0	3318
ENSMUST00000024959.9	Cript	Coding	-0.41	313	-51.78	1	1	0	0	2360
ENSMUST00000193286.5	Klhdc8b	Coding	-0.379	290	-51.77	0	2	0	0	653
ENSMUST00000208398.2	Olfr1438-ps1	Coding	-0.303	284	-51.76	0	2	0	0	3473
ENSMUST00000041643.3	Pcif1	Coding	-0.744	288	-51.75	2	0	0	0	3338
ENSMUST00000062580.7	Itsn2	Coding	-0.465	287	-51.74	0	2	0	0	769
ENSMUST00000220311.1	Itsn2	Coding	-0.465	287	-51.74	0	2	0	0	765
ENSMUST00000091420.5	Skida1	Coding	-0.286	302	-51.71	1	1	0	0	5380
ENSMUST00000169982.1	Dnajc28	Coding	-0.378	306	-51.71	0	2	0	0	2998
ENSMUST00000112173.7	Tspan9	Coding	-0.591	287	-51.7	2	0	0	0	3044
ENSMUST00000077962.7	Kcng2	Coding	-0.498	283	-51.68	1	1	0	0	3028
ENSMUST00000025906.10	Esrra	Coding	-0.461	287	-51.66	1	1	0	0	774
ENSMUST00000039349.7	Wdr60	Coding	-0.297	280	-51.64	0	2	0	0	1355
ENSMUST00000000896.10	Pxmp4	Coding	-0.298	294	-51.64	0	2	0	0	2072
ENSMUST00000055409.5	Nags	Coding	-0.471	296	-51.59	1	1	0	0	3502
ENSMUST00000060077.6	Cpox	Coding	-0.382	292	-51.57	0	1	1	0	1634
ENSMUST00000228951.1	Vmn1r26	Coding	-0.392	296	-51.57	0	1	1	0	3249
ENSMUST00000057676.6	Ubald2	Coding	-0.293	316	-51.55	0	2	0	0	3013
ENSMUST00000064635.11	Eef2kmt	Coding	-0.379	293	-51.54	0	1	1	0	1152
ENSMUST00000035935.8	Ccdc40	Coding	-0.38	292	-51.54	1	1	0	0	1650
ENSMUST00000069285.5	Stx3	Coding	-0.509	316	-51.54	1	1	0	0	1720
ENSMUST00000177129.7	Tirap	Coding	-0.464	284	-51.5	0	2	0	0	1126
ENSMUST00000176531.7	Tirap	Coding	-0.464	284	-51.5	0	2	0	0	1126
ENSMUST00000104915.2	Gm16485	Coding	-0.413	284	-51.46	0	1	1	0	7160
ENSMUST00000030852.12	Rint1	Coding	-0.304	292	-51.46	0	2	0	0	4909
ENSMUST00000068322.6	Sec14l3	Coding	-0.336	304	-51.45	0	2	0	0	2736
ENSMUST00000094651.3	Eid2b	Coding	-0.38	294	-51.44	0	2	0	0	4968
ENSMUST00000071056.13	Bckdk	Coding	-0.401	295	-51.42	1	1	0	0	2960
ENSMUST00000042808.12	Scarf1	Coding	-0.362	296	-51.38	0	2	0	0	1852
ENSMUST00000085792.4	Zfp940	Coding	-0.517	296	-51.33	2	0	0	0	3830
ENSMUST00000052927.10	Ppp1r16b	Coding	-0.284	288	-51.24	0	2	0	0	4471
ENSMUST00000056370.12	Pmf1	Coding	-0.304	320	-51.19	0	2	0	0	4542
ENSMUST00000136501.1	Bola3	Coding	-0.255	301	-51.16	0	2	0	0	1924
ENSMUST00000107717.7	Zfp652	Coding	-0.367	294	-51.13	0	2	0	0	8294
ENSMUST00000107773.2	Tmod1	Coding	-0.311	286	-51.12	0	2	0	0	1654
ENSMUST00000032168.6	Sec61a1	Coding	-0.337	293	-51.09	0	2	0	0	1525
ENSMUST00000023064.8	Cby1	Coding	-0.33	286	-51.06	0	2	0	0	2070
ENSMUST00000176325.7	Apobec3	Coding	-0.35	323	-51.04	0	2	0	0	4485
ENSMUST00000112863.7	Pak3	Coding	-0.363	305	-51.02	2	0	0	0	6468
ENSMUST00000037968.9	Uvrag	Coding	-0.56	316	-50.98	1	1	0	0	2906
ENSMUST00000050433.7	Trpc6	Coding	-0.69	318	-50.98	1	1	0	0	1652
ENSMUST00000205034.2	Add2	Coding	-0.524	302	-50.89	1	1	0	0	1383
ENSMUST00000069476.4	Rtl6	Coding	-0.411	317	-50.78	1	1	0	0	3083
ENSMUST00000165743.1	5031439G07Rik	Coding	-0.329	288	-50.78	0	2	0	0	3518
ENSMUST00000023083.8	Cyp2d22	Coding	-0.35	293	-50.77	0	1	1	0	1021
ENSMUST00000071263.6	Dnajc30	Coding	-0.324	289	-50.61	0	2	0	0	4778
ENSMUST00000227520.1	Vmn1r203	Coding	-0.293	303	-50.58	0	2	0	0	7006
ENSMUST00000031009.7	Nsg1	Coding	-0.371	293	-50.58	0	2	0	0	1479
ENSMUST00000070181.6	Itpkb	Coding	-0.407	287	-50.49	1	1	0	0	5303
ENSMUST00000213940.1	Olfr373	Coding	-0.242	300	-50.42	0	2	0	0	2378
ENSMUST00000028259.11	Ifih1	Coding	-0.305	295	-50.39	0	0	2	0	4633
ENSMUST00000048068.14	Arrdc4	Coding	-0.431	297	-50.37	0	2	0	0	2483
ENSMUST00000046948.9	Cables1	Coding	-0.29	288	-50.36	0	1	1	0	2654
ENSMUST00000163659.2	Nxnl1	Coding	-0.311	291	-50.34	0	2	0	0	2054
ENSMUST00000076803.11	Atg13	Coding	-0.295	293	-50.34	0	2	0	0	4131
ENSMUST00000111512.9	Olfr1260	Coding	-0.461	299	-50.28	1	1	0	0	2874
ENSMUST00000098696.9	Psd3	Coding	-0.262	327	-50.2	0	2	0	0	7890
ENSMUST00000070084.9	Ticam2	Coding	-0.407	293	-50.14	1	1	0	0	3543
ENSMUST00000071329.7	Bckdha	Coding	-0.308	291	-50.05	0	2	0	0	411
ENSMUST00000097672.3	Fbxo36	Coding	-0.427	299	-50.04	0	2	0	0	1430
ENSMUST00000090938.10	Dap3	Coding	-0.506	320	-49.94	0	2	0	0	4380
ENSMUST00000213485.1	Olfr556	Coding	-0.542	317	-49.91	1	1	0	0	2374
ENSMUST00000018651.13	Trpv2	Coding	-0.292	284	-49.89	0	2	0	0	4695
ENSMUST00000026122.10	P4hb	Coding	-0.362	288	-49.84	1	1	0	0	2512
ENSMUST00000020668.14	Havcr2	Coding	-0.289	296	-49.84	0	2	0	0	3872
ENSMUST00000050385.5	Klri2	Coding	-0.459	316	-49.75	0	2	0	0	3100
ENSMUST00000111321.7	Apoa2	Coding	-0.38	289	-49.72	0	2	0	0	3313
ENSMUST00000032065.14	Pcyox1	Coding	-0.287	286	-49.68	0	1	1	0	4874
ENSMUST00000090511.3	Gcc1	Coding	-0.539	296	-49.66	2	0	0	0	4211
ENSMUST00000034697.7	Slc44a2	Coding	-0.315	290	-49.65	0	2	0	0	3485
ENSMUST00000049813.5	Yod1	Coding	-0.289	332	-49.65	0	2	0	0	4954
ENSMUST00000107596.8	Srcin1	Coding	-0.27	287	-49.59	0	2	0	0	3181
ENSMUST00000170513.2	Il12b	Coding	-0.693	301	-49.59	1	1	0	0	774
ENSMUST00000021467.7	Sav1	Coding	-0.353	307	-49.55	0	1	1	0	1896
ENSMUST00000056336.1	Oprd1	Coding	-0.334	303	-49.51	2	0	0	0	8499
ENSMUST00000054930.6	Ptx4	Coding	-0.318	292	-49.49	0	2	0	0	2284
ENSMUST00000022946.5	Rida	Coding	-0.3	292	-49.42	0	2	0	0	4757
ENSMUST00000033056.4	Pycard	Coding	-0.398	301	-49.3	0	2	0	0	2977
ENSMUST00000021063.12	Psmd12	Coding	-0.388	295	-49.22	0	2	0	0	2044
ENSMUST00000023365.12	Bfar	Coding	-0.323	281	-48.94	0	2	0	0	2392
ENSMUST00000099729.9	Lgals12	Coding	-0.507	287	-48.9	1	1	0	0	1364
ENSMUST00000136008.7	Ergic2	Coding	-0.327	293	-48.85	1	1	0	0	4931
ENSMUST00000035777.9	Mon1b	Coding	-0.233	298	-48.78	0	1	1	0	3049
ENSMUST00000161487.7	Ppm1h	Coding	-0.416	310	-48.64	0	2	0	0	1113
ENSMUST00000071852.9	Commd7	Coding	-0.359	305	-48.63	0	2	0	0	2809
ENSMUST00000102869.7	Xpo1	Coding	-0.67	296	-48.61	2	0	0	0	2155
ENSMUST00000092163.8	Lyz2	Coding	-0.307	297	-48.38	0	0	2	0	2151
ENSMUST00000114819.7	Iqcb1	Coding	-0.621	298	-48.3	1	1	0	0	884
ENSMUST00000002979.14	Lamb1	Coding	-0.312	290	-48.26	0	2	0	0	2236
ENSMUST00000030434.4	Fuca1	Coding	-0.335	306	-48.23	0	2	0	0	3126
ENSMUST00000209532.1	Cyld	Coding	-0.56	307	-48.12	1	1	0	0	4932
ENSMUST00000087864.11	Uvssa	Coding	-0.364	288	-47.96	0	2	0	0	5056
ENSMUST00000102591.9	Tmem234	Coding	-0.355	295	-47.79	0	2	0	0	992
ENSMUST00000081989.7	Rnf217	Coding	-0.396	313	-47.63	1	1	0	0	9478
ENSMUST00000044624.7	Kcnk9	Coding	-0.371	307	-47.42	0	2	0	0	11030
ENSMUST00000019997.10	Tnfaip3	Coding	-0.322	306	-47.05	0	1	1	0	4280
ENSMUST00000100700.2	Gm10382	Coding	-0.253	285	-47	0	1	1	0	4874
ENSMUST00000167459.2	Mbnl2	Coding	-0.261	290	-46.95	0	1	1	0	2746
ENSMUST00000088419.12	Mbnl2	Coding	-0.261	290	-46.95	0	1	1	0	2749
ENSMUST00000036156.5	Ipo13	Coding	-0.333	284	-46.94	0	2	0	0	1938
ENSMUST00000005188.13	Sh2b2	Coding	-0.156	154	-46.91	0	1	0	0	687
ENSMUST00000067918.11	Ppm1h	Coding	-0.298	284	-46.84	0	1	1	0	4425
ENSMUST00000159861.8	Pappa2	Coding	-0.487	313	-46.73	1	1	0	0	3219
ENSMUST00000027373.11	Ppm1f	Coding	-0.391	294	-46.46	1	1	0	0	4380
ENSMUST00000125581.1	Hoxa10	Coding	-0.265	289	-46.39	0	0	2	0	4233
ENSMUST00000108789.8	Zfp512b	Coding	-0.326	288	-46.34	0	2	0	0	2722
ENSMUST00000011029.11	Dnajc19	Coding	-0.404	304	-46.21	0	2	0	0	3589
ENSMUST00000107455.7	Rnf183	Coding	-0.543	297	-46.18	1	1	0	0	3938
ENSMUST00000021666.5	Abcd4	Coding	-0.354	287	-45.81	0	2	0	0	1370
ENSMUST00000168727.2	Gdf10	Coding	-0.34	299	-45.51	0	2	0	0	3470
ENSMUST00000089162.4	Edem1	Coding	-0.258	298	-45.22	1	0	1	0	6475
ENSMUST00000063871.12	Cbln3	Coding	-0.378	296	-45.19	0	2	0	0	4060
ENSMUST00000048452.5	Plvap	Coding	-0.115	188	-45.04	0	1	0	0	2352
ENSMUST00000226342.2	Dgkh	Coding	-0.335	294	-45	1	0	1	0	11355
ENSMUST00000085133.12	Atp2c1	Coding	-0.381	297	-44.87	0	2	0	0	1696
ENSMUST00000038118.14	Atp2c1	Coding	-0.38	297	-44.87	0	2	0	0	1701
ENSMUST00000112558.9	Atp2c1	Coding	-0.326	297	-44.87	0	2	0	0	2616
ENSMUST00000098585.3	E130208F15Rik	Coding	-0.296	284	-44.83	0	1	1	0	1546
ENSMUST00000073890.3	Krt33b	Coding	-0.251	143	-44.76	0	1	0	0	323
ENSMUST00000000500.7	Pdgfb	Coding	-0.128	159	-44.32	0	0	1	0	1474
ENSMUST00000102769.10	Mmadhc	Coding	-0.623	301	-44.25	1	1	0	0	902
ENSMUST00000098669.7	Ceacam1	Coding	-0.166	180	-43.85	0	1	0	0	2079
ENSMUST00000064862.12	Ceacam2	Coding	-0.166	180	-43.85	0	1	0	0	2179
ENSMUST00000040561.5	Rundc1	Coding	-0.643	295	-43.83	1	1	0	0	4273
ENSMUST00000209421.1	Best2	Coding	-0.198	174	-43.82	0	1	0	0	359
ENSMUST00000032283.11	Ccdc77	Coding	-0.207	186	-43.38	0	1	0	0	1022
ENSMUST00000015628.3	Fam163a	Coding	-0.596	305	-43.36	1	1	0	0	2941
ENSMUST00000116621.1	Ndufb11	Coding	-0.408	291	-43.33	0	1	1	0	2822
ENSMUST00000165738.7	Parp10	Coding	-0.134	170	-43.15	0	1	0	0	320
ENSMUST00000104926.2	Fam170b	Coding	-0.188	152	-43.14	0	1	0	0	443
ENSMUST00000027785.14	Sdccag8	Coding	-0.348	183	-42.67	1	0	0	0	3844
ENSMUST00000162645.7	Zmiz1	Coding	-0.252	313	-42.59	0	2	0	0	3700
ENSMUST00000092430.10	Tfam	Coding	-0.119	188	-42.36	0	1	0	0	3097
ENSMUST00000201635.1	Gm9936	Coding	-0.401	183	-42.29	1	0	0	0	1314
ENSMUST00000037960.10	Zdhhc9	Coding	-0.299	146	-42.09	1	0	0	0	3326
ENSMUST00000166126.6	Pcdh10	Coding	-0.313	174	-41.97	1	0	0	0	2035
ENSMUST00000011895.13	Sptbn4	Coding	-0.123	142	-41.92	0	1	0	0	909
ENSMUST00000032497.6	D6Wsu163e	Coding	-0.33	291	-41.83	0	1	1	0	5108
ENSMUST00000039071.2	Cacng5	Coding	-0.34	153	-41.76	1	0	0	0	2681
ENSMUST00000022437.15	Hacl1	Coding	-0.139	166	-41.71	1	0	0	0	5386
ENSMUST00000030814.10	Cdk5	Coding	-0.145	155	-41.68	0	1	0	0	1148
ENSMUST00000069652.7	Rab3gap2	Coding	-0.225	157	-41.59	0	1	0	0	2763
ENSMUST00000213396.1	Parp16	Coding	-0.173	188	-41.56	0	1	0	0	1235
ENSMUST00000106307.8	Hivep3	Coding	-0.13	155	-41.3	0	1	0	0	3711
ENSMUST00000034280.8	Zdhhc7	Coding	-0.233	146	-41.3	1	0	0	0	1652
ENSMUST00000114590.7	Zfp513	Coding	-0.258	163	-41.22	0	1	0	0	364
ENSMUST00000028351.8	Dph7	Coding	-0.188	148	-41.2	1	0	0	0	1461
ENSMUST00000163516.7	Nedd4l	Coding	-0.28	157	-41.2	1	0	0	0	4973
ENSMUST00000027929.9	Mark1	Coding	-0.33	171	-41.15	1	0	0	0	2100
ENSMUST00000100804.4	Duxbl3	Coding	-0.127	158	-41.01	0	1	0	0	774
ENSMUST00000077687.5	Ccdc148	Coding	-0.154	145	-40.89	0	1	0	0	1857
ENSMUST00000026448.9	Faap100	Coding	-0.146	165	-40.68	0	1	0	0	1028
ENSMUST00000184858.1	Mroh6	Coding	-0.126	157	-40.67	1	0	0	0	4868
ENSMUST00000153128.1	Cnnm4	Coding	-0.119	197	-40.67	0	1	0	0	2170
ENSMUST00000061721.5	E2f2	Coding	-0.155	145	-40.53	0	1	0	0	3020
ENSMUST00000112152.7	Rhno1	Coding	-0.38	171	-40.53	1	0	0	0	1213
ENSMUST00000049138.7	2410131K14Rik	Coding	-0.103	152	-40.5	1	0	0	0	4924
ENSMUST00000037480.8	Wipf2	Coding	-0.208	143	-40.43	1	0	0	0	6116
ENSMUST00000028329.12	Sapcd2	Coding	-0.255	187	-40.41	0	1	0	0	3377
ENSMUST00000202988.3	Zfp799	Coding	-0.197	179	-40.37	0	1	0	0	3895
ENSMUST00000106357.7	Ypel3	Coding	-0.115	152	-40.33	0	1	0	0	398
ENSMUST00000053872.11	Cdc42se1	Coding	-0.124	168	-40.22	0	1	0	0	2189
ENSMUST00000231165.1	Nfam1	Coding	-0.33	149	-40.13	1	0	0	0	6763
ENSMUST00000105235.9	Smarcc2	Coding	-0.152	175	-39.98	0	1	0	0	1875
ENSMUST00000062474.4	Cyp8b1	Coding	-0.373	162	-39.9	1	0	0	0	3702
ENSMUST00000053880.12	Grin2b	Coding	-0.118	175	-39.87	1	0	0	0	18901
ENSMUST00000025702.13	Snx15	Coding	-0.272	176	-39.84	0	1	0	0	485
ENSMUST00000028755.7	Ehd4	Coding	-0.126	155	-39.76	0	0	1	0	1974
ENSMUST00000031131.10	Uchl1	Coding	-0.163	175	-39.72	0	1	0	0	306
ENSMUST00000166495.7	Dnajc1	Coding	-0.105	171	-39.64	1	0	0	0	5042
ENSMUST00000025826.5	Slc29a2	Coding	-0.357	144	-39.54	1	0	0	0	859
ENSMUST00000094361.10	Hsp90aa1	Coding	-0.116	172	-39.54	0	1	0	0	2767
ENSMUST00000099577.3	Gm5134	Coding	-0.399	177	-39.49	1	0	0	0	764
ENSMUST00000201734.3	1520401A03Rik	Coding	-0.149	143	-39.44	0	1	0	0	722
ENSMUST00000143517.7	Map2k2	Coding	-0.116	167	-39.43	0	1	0	0	984
ENSMUST00000160436.1	Tcerg1l	Coding	-0.165	159	-39.4	0	1	0	0	719
ENSMUST00000023741.15	Kmt2d	Coding	-0.37	174	-39.4	1	0	0	0	2828
ENSMUST00000092486.10	Adamts14	Coding	-0.373	178	-39.3	1	0	0	0	1366
ENSMUST00000016696.12	Foxred2	Coding	-0.105	165	-39.29	0	1	0	0	2638
ENSMUST00000021289.9	Glp2r	Coding	-0.335	140	-39.26	1	0	0	0	641
ENSMUST00000093369.4	Nefh	Coding	-0.193	164	-39.25	0	1	0	0	607
ENSMUST00000105507.4	Ppil6	Coding	-0.148	146	-39.19	0	1	0	0	3574
ENSMUST00000105810.7	Ubxn10	Coding	-0.103	159	-39.19	0	1	0	0	1992
ENSMUST00000034230.6	Cx3cl1	Coding	-0.109	180	-39.16	0	1	0	0	3180
ENSMUST00000039026.7	Apln	Coding	-0.186	165	-39.13	1	0	0	0	2567
ENSMUST00000108250.2	Gm12353	Coding	-0.108	141	-39.12	0	0	1	0	5214
ENSMUST00000064447.11	Nup188	Coding	-0.344	154	-39.1	1	0	0	0	388
ENSMUST00000076052.7	Prcp	Coding	-0.271	180	-39.09	1	0	0	0	2726
ENSMUST00000024575.7	Rps6ka2	Coding	-0.184	141	-39.09	1	0	0	0	2975
ENSMUST00000047664.15	Arhgef4	Coding	-0.269	180	-39.09	0	1	0	0	1487
ENSMUST00000113523.8	Tmem63b	Coding	-0.359	141	-39.05	1	0	0	0	632
ENSMUST00000102594.10	1110051M20Rik	Coding	-0.338	153	-39.02	1	0	0	0	955
ENSMUST00000178155.8	Smim22	Coding	-0.182	155	-39	0	1	0	0	138
ENSMUST00000078074.8	Tank	Coding	-0.469	158	-38.97	1	0	0	0	616
ENSMUST00000108571.8	Ccdc106	Coding	-0.136	151	-38.89	0	1	0	0	259
ENSMUST00000161368.1	Fam89b	Coding	-0.165	146	-38.86	0	1	0	0	503
ENSMUST00000116558.2	Fam89b	Coding	-0.163	146	-38.86	0	1	0	0	644
ENSMUST00000194478.5	Osbpl9	Coding	-0.248	172	-38.86	0	1	0	0	643
ENSMUST00000023677.9	Atp5o	Coding	-0.271	177	-38.85	1	0	0	0	3970
ENSMUST00000015157.9	Trappc2l	Coding	-0.239	145	-38.83	1	0	0	0	4071
ENSMUST00000215210.1	Olfr1278	Coding	-0.302	145	-38.79	1	0	0	0	5675
ENSMUST00000035871.14	Tmem127	Coding	-0.386	167	-38.76	1	0	0	0	3843
ENSMUST00000055071.8	Ifi27l2a	Coding	-0.419	174	-38.7	1	0	0	0	663
ENSMUST00000109443.7	Ptprt	Coding	-0.114	182	-38.58	0	1	0	0	7526
ENSMUST00000109445.8	Ptprt	Coding	-0.113	182	-38.58	0	1	0	0	7528
ENSMUST00000005862.8	Tfap4	Coding	-0.251	148	-38.56	1	0	0	0	892
ENSMUST00000178843.2	Lactbl1	Coding	-0.127	148	-38.45	0	0	1	0	3990
ENSMUST00000095078.2	Lrrc8a	Coding	-0.166	140	-38.45	0	0	1	0	1691
ENSMUST00000170719.1	Sftpa1	Coding	-0.129	158	-38.43	0	0	1	0	5030
ENSMUST00000024774.13	Guca1b	Coding	-0.425	183	-38.4	1	0	0	0	965
ENSMUST00000094819.4	Zmynd12	Coding	-0.134	153	-38.39	0	1	0	0	300
ENSMUST00000127208.7	Lrrc14	Coding	-0.138	175	-38.35	0	1	0	0	3056
ENSMUST00000001757.8	Eef1e1	Coding	-0.34	165	-38.35	1	0	0	0	1958
ENSMUST00000058991.4	Olfr1352	Coding	-0.12	164	-38.33	0	1	0	0	3182
ENSMUST00000085573.11	Traf5	Coding	-0.154	147	-38.23	0	0	1	0	3859
ENSMUST00000002327.5	Def6	Coding	-0.403	145	-38.22	1	0	0	0	544
ENSMUST00000119245.7	Trip4	Coding	-0.107	156	-38.22	1	0	0	0	4652
ENSMUST00000073104.10	Ppp4r1	Coding	-0.203	170	-38.1	0	1	0	0	5355
ENSMUST00000135222.8	Etnk2	Coding	-0.158	170	-38.09	0	1	0	0	3021
ENSMUST00000169282.7	Aph1c	Coding	-0.189	161	-38.08	1	0	0	0	4304
ENSMUST00000043045.9	Wdr45	Coding	-0.419	172	-37.98	1	0	0	0	347
ENSMUST00000030508.13	Pax7	Coding	-0.107	180	-37.97	1	0	0	0	3726
ENSMUST00000041080.6	Fzd8	Coding	-0.131	150	-37.97	0	1	0	0	3244
ENSMUST00000167320.7	Nbeal2	Coding	-0.204	171	-37.86	0	1	0	0	336
ENSMUST00000005820.10	Nr1i3	Coding	-0.375	159	-37.83	1	0	0	0	127
ENSMUST00000086281.4	Zfp599	Coding	-0.213	161	-37.79	1	0	0	0	5058
ENSMUST00000023734.7	Wnt1	Coding	-0.199	142	-37.78	0	1	0	0	933
ENSMUST00000102632.6	Sort1	Coding	-0.101	145	-37.77	1	0	0	0	5147
ENSMUST00000135636.5	Sort1	Coding	-0.34	145	-37.77	1	0	0	0	4200
ENSMUST00000067545.7	Lclat1	Coding	-0.25	171	-37.72	1	0	0	0	3783
ENSMUST00000050833.13	Ino80e	Coding	-0.227	148	-37.72	0	1	0	0	1190
ENSMUST00000113158.7	Zbtb34	Coding	-0.144	152	-37.71	0	1	0	0	4863
ENSMUST00000114700.8	Agbl5	Coding	-0.203	167	-37.7	0	1	0	0	633
ENSMUST00000035112.12	Nktr	Coding	-0.119	143	-37.7	0	0	1	0	2558
ENSMUST00000102985.7	Mcm10	Coding	-0.237	180	-37.69	0	1	0	0	2626
ENSMUST00000085591.6	Pdx1	Coding	-0.117	142	-37.61	0	1	0	0	3183
ENSMUST00000030949.3	Tas1r3	Coding	-0.381	163	-37.58	1	0	0	0	918
ENSMUST00000122222.7	Casz1	Coding	-0.11	180	-37.52	0	1	0	0	3445
ENSMUST00000120990.1	Olfml1	Coding	-0.136	150	-37.5	0	0	1	0	3075
ENSMUST00000106796.8	Pecam1	Coding	-0.187	141	-37.49	0	1	0	0	915
ENSMUST00000034041.8	Irf2	Coding	-0.187	164	-37.45	0	1	0	0	1294
ENSMUST00000016125.11	Stk32c	Coding	-0.303	140	-37.44	1	0	0	0	591
ENSMUST00000098312.3	Exoc8	Coding	-0.142	160	-37.44	0	1	0	0	5182
ENSMUST00000059341.4	Zc2hc1c	Coding	-0.222	143	-37.44	0	1	0	0	2734
ENSMUST00000106656.1	Amigo1	Coding	-0.376	167	-37.41	1	0	0	0	3618
ENSMUST00000102975.9	Mob3b	Coding	-0.3	159	-37.39	1	0	0	0	4944
ENSMUST00000153031.1	Sh3rf3	Coding	-0.13	154	-37.38	0	1	0	0	4673
ENSMUST00000105823.1	Sh2d5	Coding	-0.141	167	-37.36	0	1	0	0	2075
ENSMUST00000117337.1	Abca3	Coding	-0.172	157	-37.34	0	0	1	0	801
ENSMUST00000034231.3	Ccl22	Coding	-0.159	168	-37.33	0	1	0	0	1813
ENSMUST00000062821.12	Emid1	Coding	-0.154	144	-37.26	0	0	1	0	585
ENSMUST00000113979.9	Lancl1	Coding	-0.336	164	-37.2	1	0	0	0	2964
ENSMUST00000028689.3	Lrp4	Coding	-0.175	171	-37.16	0	1	0	0	3321
ENSMUST00000139425.1	Srrm4	Coding	-0.266	157	-37.09	1	0	0	0	2136
ENSMUST00000002989.10	Arrdc2	Coding	-0.42	154	-37.08	1	0	0	0	813
ENSMUST00000038558.8	Klf16	Coding	-0.19	147	-37.04	0	0	1	0	3794
ENSMUST00000043214.7	Rac2	Coding	-0.176	153	-37.02	0	1	0	0	2319
ENSMUST00000051442.6	Pcdhb16	Coding	-0.161	155	-36.96	1	0	0	0	2640
ENSMUST00000040280.13	Slc25a23	Coding	-0.194	154	-36.94	0	1	0	0	1781
ENSMUST00000006915.13	Mettl1	Coding	-0.186	160	-36.88	0	1	0	0	2098
ENSMUST00000146433.1	Gm11444	Coding	-0.183	176	-36.87	0	1	0	0	5209
ENSMUST00000040695.4	Sbspon	Coding	-0.334	157	-36.85	1	0	0	0	1883
ENSMUST00000099278.8	Kiz	Coding	-0.388	178	-36.82	1	0	0	0	653
ENSMUST00000031697.8	Cul1	Coding	-0.198	144	-36.78	1	0	0	0	4774
ENSMUST00000052413.11	Lcp2	Coding	-0.231	178	-36.75	0	1	0	0	1608
ENSMUST00000037374.10	Gab3	Coding	-0.122	143	-36.75	0	1	0	0	3172
ENSMUST00000069912.5	Rgs9bp	Coding	-0.204	171	-36.75	0	1	0	0	5514
ENSMUST00000057627.15	Spata2	Coding	-0.221	177	-36.74	0	1	0	0	2215
ENSMUST00000033427.6	Sash3	Coding	-0.556	176	-36.72	1	0	0	0	1309
ENSMUST00000075884.6	Msln	Coding	-0.248	167	-36.69	0	1	0	0	404
ENSMUST00000114007.7	Cacfd1	Coding	-0.173	152	-36.67	1	0	0	0	2608
ENSMUST00000021685.7	Hhipl1	Coding	-0.268	165	-36.64	1	0	0	0	2947
ENSMUST00000019482.7	Zfp687	Coding	-0.341	150	-36.63	1	0	0	0	1236
ENSMUST00000023019.11	Trmu	Coding	-0.116	152	-36.63	1	0	0	0	1846
ENSMUST00000112706.3	Serpinb8	Coding	-0.333	174	-36.62	1	0	0	0	5231
ENSMUST00000067252.13	Piezo1	Coding	-0.195	173	-36.59	0	1	0	0	284
ENSMUST00000044217.15	Syne2	Coding	-0.238	172	-36.59	0	1	0	0	856
ENSMUST00000033490.12	Ccdc120	Coding	-0.316	183	-36.57	1	0	0	0	1448
ENSMUST00000079491.13	Sez6l	Coding	-0.202	152	-36.57	1	0	0	0	2858
ENSMUST00000037992.14	Ssh3	Coding	-0.181	147	-36.56	0	1	0	0	691
ENSMUST00000062254.3	Clec14a	Coding	-0.101	162	-36.55	0	1	0	0	7935
ENSMUST00000106259.8	Gaa	Coding	-0.383	140	-36.54	1	0	0	0	634
ENSMUST00000033289.5	Stim1	Coding	-0.15	148	-36.52	0	1	0	0	1419
ENSMUST00000048572.6	Hlx	Coding	-0.233	166	-36.49	0	1	0	0	368
ENSMUST00000160379.3	Cdk5r2	Coding	-0.319	169	-36.48	1	0	0	0	1525
ENSMUST00000171319.3	Gm3646	Coding	-0.119	174	-36.45	1	0	0	0	4880
ENSMUST00000069660.12	D430042O09Rik	Coding	-0.323	152	-36.45	1	0	0	0	1292
ENSMUST00000098464.5	Cklf	Coding	-0.14	162	-36.45	1	0	0	0	2660
ENSMUST00000026994.13	Unc5a	Coding	-0.369	149	-36.41	1	0	0	0	1047
ENSMUST00000112161.7	Tlr7	Coding	-0.394	140	-36.36	1	0	0	0	2082
ENSMUST00000004470.8	Utp20	Coding	-0.246	169	-36.36	0	1	0	0	344
ENSMUST00000225792.1	Mbl1	Coding	-0.199	182	-36.33	0	1	0	0	725
ENSMUST00000095464.2	Odf3l2	Coding	-0.35	150	-36.32	1	0	0	0	385
ENSMUST00000074740.4	Olfr920	Coding	-0.234	185	-36.31	0	1	0	0	2526
ENSMUST00000058688.6	Rnf152	Coding	-0.257	175	-36.31	1	0	0	0	7305
ENSMUST00000226866.1	Vmn1r12	Coding	-0.108	157	-36.31	0	0	1	0	5486
ENSMUST00000000451.13	Raf1	Coding	-0.237	172	-36.3	0	1	0	0	697
ENSMUST00000094615.7	5830473C10Rik	Coding	-0.174	152	-36.29	1	0	0	0	3898
ENSMUST00000024805.14	Cpne5	Coding	-0.135	190	-36.27	0	0	1	0	2501
ENSMUST00000111416.6	Ildr2	Coding	-0.152	178	-36.26	1	0	0	0	7483
ENSMUST00000041767.13	Tbc1d2b	Coding	-0.149	166	-36.26	1	0	0	0	5008
ENSMUST00000048807.11	Mis12	Coding	-0.18	166	-36.25	0	0	1	0	1629
ENSMUST00000030642.2	Psmb2	Coding	-0.491	161	-36.23	1	0	0	0	964
ENSMUST00000040853.10	Oxsr1	Coding	-0.251	147	-36.22	1	0	0	0	2710
ENSMUST00000054836.6	Hrk	Coding	-0.224	150	-36.14	1	0	0	0	5068
ENSMUST00000076859.11	Plk3	Coding	-0.32	151	-36.14	1	0	0	0	332
ENSMUST00000028209.14	Dolpp1	Coding	-0.155	170	-36.12	0	1	0	0	1351
ENSMUST00000123202.7	Dolpp1	Coding	-0.155	170	-36.12	0	1	0	0	1349
ENSMUST00000176155.1	Dbndd1	Coding	-0.153	156	-36.09	0	0	1	0	994
ENSMUST00000059672.7	Pik3ap1	Coding	-0.211	164	-36.09	1	0	0	0	4255
ENSMUST00000030839.12	Ctnnbip1	Coding	-0.322	141	-36.07	1	0	0	0	2181
ENSMUST00000108783.3	Wnt9a	Coding	-0.101	168	-36.06	0	1	0	0	2177
ENSMUST00000169754.7	Inpp5d	Coding	-0.143	154	-36.06	0	0	1	0	1187
ENSMUST00000018691.8	Pip4k2b	Coding	-0.202	169	-36.03	0	1	0	0	3702
ENSMUST00000022522.14	Tdh	Coding	-0.204	143	-36.03	0	1	0	0	1671
ENSMUST00000107974.2	Iglon5	Coding	-0.214	143	-36.01	0	1	0	0	1564
ENSMUST00000139064.9	Pou6f2	Coding	-0.21	168	-35.97	0	1	0	0	4064
ENSMUST00000094662.1	Gm10300	Coding	-0.209	145	-35.93	1	0	0	0	1726
ENSMUST00000019708.11	Arid3a	Coding	-0.14	140	-35.92	0	0	1	0	3082
ENSMUST00000103122.9	Tgm2	Coding	-0.149	169	-35.92	0	1	0	0	5285
ENSMUST00000153183.7	Tbl2	Coding	-0.438	169	-35.92	1	0	0	0	4191
ENSMUST00000102487.3	Szrd1	Coding	-0.139	143	-35.91	0	1	0	0	2784
ENSMUST00000121964.7	Wdr66	Coding	-0.219	165	-35.91	0	1	0	0	854
ENSMUST00000138603.8	Hap1	Coding	-0.112	156	-35.9	0	1	0	0	1378
ENSMUST00000106090.7	Gjb4	Coding	-0.43	152	-35.9	1	0	0	0	1563
ENSMUST00000028855.13	Prom2	Coding	-0.276	172	-35.86	1	0	0	0	2141
ENSMUST00000030993.7	Nelfa	Coding	-0.492	169	-35.86	1	0	0	0	2851
ENSMUST00000043484.7	Reep2	Coding	-0.249	143	-35.86	1	0	0	0	994
ENSMUST00000093221.12	Ces3b	Coding	-0.242	187	-35.85	0	1	0	0	2026
ENSMUST00000216566.2	Olfr1039	Coding	-0.133	158	-35.83	0	0	1	0	2707
ENSMUST00000037434.12	Cacna2d4	Coding	-0.352	168	-35.82	1	0	0	0	5109
ENSMUST00000067512.7	Smpd3	Coding	-0.103	142	-35.82	0	0	1	0	2717
ENSMUST00000031334.14	Eif2b1	Coding	-0.183	150	-35.81	0	1	0	0	977
ENSMUST00000035154.3	1110059G10Rik	Coding	-0.14	156	-35.78	0	1	0	0	2805
ENSMUST00000180792.7	Snx29	Coding	-0.157	148	-35.78	0	1	0	0	3848
ENSMUST00000062306.6	Stpg2	Coding	-0.184	163	-35.77	0	1	0	0	1125
ENSMUST00000048183.7	Fmod	Coding	-0.152	167	-35.75	0	1	0	0	1744
ENSMUST00000093454.7	Ell	Coding	-0.358	141	-35.74	1	0	0	0	1244
ENSMUST00000111587.9	Diablo	Coding	-0.374	175	-35.69	1	0	0	0	1181
ENSMUST00000021784.9	Irf4	Coding	-0.159	164	-35.69	0	0	1	0	3315
ENSMUST00000030158.10	Dctn3	Coding	-0.202	162	-35.63	0	1	0	0	377
ENSMUST00000025636.7	Ms4a8a	Coding	-0.343	142	-35.63	1	0	0	0	2871
ENSMUST00000030795.9	Abcf2	Coding	-0.16	140	-35.62	0	1	0	0	1185
ENSMUST00000138595.2	Crocc2	Coding	-0.234	174	-35.61	1	0	0	0	2215
ENSMUST00000217854.1	Ppfia2	Coding	-0.101	158	-35.54	0	0	1	0	4863
ENSMUST00000029404.16	Ppfia2	Coding	-0.101	158	-35.54	0	0	1	0	2379
ENSMUST00000037313.5	Gdf7	Coding	-0.116	183	-35.53	1	0	0	0	6907
ENSMUST00000112958.8	Kif1a	Coding	-0.191	167	-35.5	0	1	0	0	706
ENSMUST00000039413.14	Pde4a	Coding	-0.101	140	-35.47	0	1	0	0	1904
ENSMUST00000075068.13	Pepd	Coding	-0.176	159	-35.47	0	1	0	0	3429
ENSMUST00000159715.7	Galnt6	Coding	-0.16	167	-35.45	0	1	0	0	3439
ENSMUST00000225427.1	Rin1	Coding	-0.204	169	-35.45	0	1	0	0	1833
ENSMUST00000052069.11	Galnt6	Coding	-0.16	167	-35.45	0	1	0	0	1538
ENSMUST00000034566.14	Dixdc1	Coding	-0.356	174	-35.45	1	0	0	0	3443
ENSMUST00000085701.6	Tecpr1	Coding	-0.127	159	-35.42	0	1	0	0	1474
ENSMUST00000150844.2	Eri2	Coding	-0.432	167	-35.42	1	0	0	0	1385
ENSMUST00000160456.7	Nos1ap	Coding	-0.137	147	-35.4	0	1	0	0	3779
ENSMUST00000056890.8	Fbxl22	Coding	-0.19	159	-35.4	1	0	0	0	3269
ENSMUST00000021375.11	Sec23a	Coding	-0.217	167	-35.4	0	1	0	0	1643
ENSMUST00000049052.3	9130019O22Rik	Coding	-0.136	170	-35.39	1	0	0	0	5380
ENSMUST00000001845.12	Capns1	Coding	-0.161	142	-35.39	0	0	1	0	1524
ENSMUST00000034618.5	Pdzd3	Coding	-0.381	172	-35.38	1	0	0	0	871
ENSMUST00000004913.6	Pgf	Coding	-0.32	140	-35.38	1	0	0	0	774
ENSMUST00000050467.8	Tob2	Coding	-0.129	141	-35.37	1	0	0	0	2459
ENSMUST00000072403.6	Ugt3a2	Coding	-0.225	179	-35.36	0	1	0	0	3930
ENSMUST00000030202.13	Glipr2	Coding	-0.407	159	-35.36	1	0	0	0	1495
ENSMUST00000058997.13	Zbtb7c	Coding	-0.265	169	-35.36	1	0	0	0	2242
ENSMUST00000087031.6	Xpo5	Coding	-0.119	152	-35.34	0	0	1	0	1740
ENSMUST00000043521.4	Sec22a	Coding	-0.143	166	-35.33	0	1	0	0	2962
ENSMUST00000034689.7	Pin1	Coding	-0.2	154	-35.32	0	1	0	0	4216
ENSMUST00000048431.2	Naif1	Coding	-0.241	169	-35.3	0	1	0	0	2681
ENSMUST00000220191.1	Gm12216	Coding	-0.31	142	-35.3	1	0	0	0	884
ENSMUST00000224208.1	Adamts6	Coding	-0.214	180	-35.29	0	1	0	0	2888
ENSMUST00000018803.11	Pnpo	Coding	-0.204	167	-35.29	0	1	0	0	3275
ENSMUST00000023099.7	Slc38a2	Coding	-0.114	169	-35.28	0	1	0	0	2756
ENSMUST00000117801.7	Adcy9	Coding	-0.143	160	-35.28	0	1	0	0	4684
ENSMUST00000000642.10	Hk2	Coding	-0.174	162	-35.28	0	0	1	0	4553
ENSMUST00000079041.6	Slc35e3	Coding	-0.146	141	-35.28	0	1	0	0	2575
ENSMUST00000117194.7	Cep164	Coding	-0.122	147	-35.26	0	0	1	0	1321
ENSMUST00000169114.2	Erap1	Coding	-0.214	141	-35.24	0	1	0	0	2974
ENSMUST00000112960.7	Lhx6	Coding	-0.325	145	-35.23	1	0	0	0	2102
ENSMUST00000121783.6	Golga7	Coding	-0.368	175	-35.23	1	0	0	0	1957
ENSMUST00000076169.3	Mtx3	Coding	-0.138	167	-35.21	1	0	0	0	5336
ENSMUST00000026398.4	Mettl7b	Coding	-0.16	142	-35.16	0	1	0	0	770
ENSMUST00000160433.2	Kcnc1	Coding	-0.128	141	-35.16	0	1	0	0	1368
ENSMUST00000151287.7	Tcp1	Coding	-0.204	145	-35.15	0	1	0	0	636
ENSMUST00000047889.12	Atp1b2	Coding	-0.198	147	-35.13	0	1	0	0	4425
ENSMUST00000026559.13	Sirt3	Coding	-0.363	152	-35.13	1	0	0	0	393
ENSMUST00000107868.7	Tom1l1	Coding	-0.156	143	-35.12	0	0	1	0	620
ENSMUST00000034834.15	Pkm	Coding	-0.445	161	-35.11	1	0	0	0	546
ENSMUST00000114513.8	Gls	Coding	-0.174	153	-35.1	0	0	1	0	2713
ENSMUST00000106674.7	1700012B07Rik	Coding	-0.239	162	-35.1	0	1	0	0	1063
ENSMUST00000120194.1	Fam104a	Coding	-0.362	163	-35.08	1	0	0	0	2001
ENSMUST00000027377.8	Igfbp5	Coding	-0.16	149	-35.08	0	1	0	0	4727
ENSMUST00000111263.8	Vangl2	Coding	-0.177	169	-35.01	0	1	0	0	3642
ENSMUST00000115227.9	Bdh1	Coding	-0.319	148	-35	1	0	0	0	1831
ENSMUST00000107752.11	Hsd17b14	Coding	-0.364	147	-35	1	0	0	0	492
ENSMUST00000076212.3	Abtb2	Coding	-0.101	170	-35	0	1	0	0	3943
ENSMUST00000225084.1	Mak	Coding	-0.171	164	-34.98	0	1	0	0	1400
ENSMUST00000047257.14	Katnal1	Coding	-0.307	160	-34.98	1	0	0	0	5710
ENSMUST00000098367.4	Mlycd	Coding	-0.295	172	-34.98	1	0	0	0	1232
ENSMUST00000109422.7	Ppara	Coding	-0.14	168	-34.98	1	0	0	0	5593
ENSMUST00000023055.7	Dnal4	Coding	-0.357	156	-34.97	1	0	0	0	909
ENSMUST00000029682.10	Thbs3	Coding	-0.352	159	-34.95	1	0	0	0	253
ENSMUST00000038069.8	Ceacam10	Coding	-0.451	146	-34.95	1	0	0	0	179
ENSMUST00000060226.10	Tmed2	Coding	-0.147	160	-34.94	0	1	0	0	1663
ENSMUST00000059018.13	Fbxo31	Coding	-0.281	155	-34.94	1	0	0	0	4114
ENSMUST00000115438.9	Cask	Coding	-0.129	172	-34.92	0	1	0	0	5091
ENSMUST00000109820.4	Bcl2l1	Coding	-0.18	160	-34.88	0	1	0	0	1473
ENSMUST00000030897.14	Megf6	Coding	-0.189	155	-34.87	1	0	0	0	4921
ENSMUST00000057773.4	Mblac1	Coding	-0.316	152	-34.87	1	0	0	0	2308
ENSMUST00000001254.5	Slc26a3	Coding	-0.2	175	-34.86	0	1	0	0	5148
ENSMUST00000125716.7	Gnao1	Coding	-0.195	151	-34.86	0	1	0	0	2331
ENSMUST00000045270.14	Cbfa2t2	Coding	-0.15	158	-34.85	1	0	0	0	4176
ENSMUST00000058615.9	Cir1	Coding	-0.224	168	-34.85	1	0	0	0	4278
ENSMUST00000099705.4	Nxpe3	Coding	-0.14	145	-34.84	1	0	0	0	4223
ENSMUST00000115033.7	Tmub1	Coding	-0.111	148	-34.82	0	1	0	0	456
ENSMUST00000090219.12	Bmf	Coding	-0.131	146	-34.8	1	0	0	0	3801
ENSMUST00000122103.7	Rab11fip3	Coding	-0.193	176	-34.79	0	1	0	0	1736
ENSMUST00000040687.11	Tax1bp3	Coding	-0.206	168	-34.79	0	1	0	0	1403
ENSMUST00000044195.5	Tmc7	Coding	-0.357	140	-34.78	1	0	0	0	2297
ENSMUST00000100723.3	1700024G13Rik	Coding	-0.2	173	-34.78	0	1	0	0	748
ENSMUST00000106459.7	Tesk2	Coding	-0.171	177	-34.77	0	1	0	0	1034
ENSMUST00000038421.7	Lsm1	Coding	-0.258	156	-34.74	0	1	0	0	1877
ENSMUST00000056683.2	Zfp111	Coding	-0.103	150	-34.74	0	0	1	0	1205
ENSMUST00000215529.2	Olfr1198	Coding	-0.15	162	-34.71	0	1	0	0	1990
ENSMUST00000038495.4	Crp	Coding	-0.138	142	-34.71	1	0	0	0	6521
ENSMUST00000103111.8	Zhx3	Coding	-0.373	141	-34.69	1	0	0	0	6430
ENSMUST00000035258.8	Ms4a4b	Coding	-0.146	150	-34.67	0	0	1	0	3952
ENSMUST00000121820.8	Spock2	Coding	-0.107	163	-34.67	0	1	0	0	4055
ENSMUST00000097403.3	Tcp10c	Coding	-0.204	149	-34.66	0	1	0	0	847
ENSMUST00000034827.9	Imp3	Coding	-0.164	162	-34.65	0	1	0	0	4887
ENSMUST00000109616.8	Cbx7	Coding	-0.327	150	-34.61	1	0	0	0	2294
ENSMUST00000093976.3	Arsj	Coding	-0.142	143	-34.61	0	0	1	0	971
ENSMUST00000028804.14	Cdc25b	Coding	-0.139	162	-34.61	0	1	0	0	1126
ENSMUST00000030420.8	Epha8	Coding	-0.189	167	-34.6	0	1	0	0	1629
ENSMUST00000164787.7	Cdh18	Coding	-0.108	154	-34.59	0	0	1	0	1901
ENSMUST00000001339.5	Rrp15	Coding	-0.234	164	-34.59	0	1	0	0	5206
ENSMUST00000018383.9	Zcchc10	Coding	-0.216	150	-34.59	0	1	0	0	733
ENSMUST00000177736.7	Llgl2	Coding	-0.103	146	-34.59	0	1	0	0	305
ENSMUST00000018184.9	Rrp7a	Coding	-0.112	145	-34.59	0	0	1	0	4198
ENSMUST00000033380.6	Cdk16	Coding	-0.292	156	-34.57	1	0	0	0	1234
ENSMUST00000040477.3	Gsx2	Coding	-0.283	156	-34.56	0	1	0	0	587
ENSMUST00000028157.8	Gtf3c5	Coding	-0.197	156	-34.52	0	1	0	0	892
ENSMUST00000113889.8	Gtf3c5	Coding	-0.188	156	-34.52	0	1	0	0	958
ENSMUST00000020655.13	Jade2	Coding	-0.154	170	-34.51	0	1	0	0	3453
ENSMUST00000033075.13	Stx4a	Coding	-0.195	153	-34.51	0	1	0	0	2187
ENSMUST00000039627.11	Tspoap1	Coding	-0.136	164	-34.46	0	1	0	0	1214
ENSMUST00000114723.8	Cacnb2	Coding	-0.17	160	-34.46	1	0	0	0	2795
ENSMUST00000164782.9	Coch	Coding	-0.347	167	-34.45	1	0	0	0	1510
ENSMUST00000105560.1	Grm1	Coding	-0.192	158	-34.45	1	0	0	0	1126
ENSMUST00000105561.8	Grm1	Coding	-0.192	158	-34.45	1	0	0	0	3865
ENSMUST00000075296.3	Mrgprh	Coding	-0.104	142	-34.44	0	1	0	0	3486
ENSMUST00000000641.14	Sema4f	Coding	-0.242	174	-34.44	0	1	0	0	1610
ENSMUST00000099401.5	Lbx1	Coding	-0.151	140	-34.43	0	0	1	0	1050
ENSMUST00000040271.11	Cep85	Coding	-0.171	149	-34.41	0	1	0	0	1421
ENSMUST00000021676.11	Erg28	Coding	-0.111	155	-34.41	0	1	0	0	2623
ENSMUST00000114729.7	Dpysl5	Coding	-0.404	151	-34.41	1	0	0	0	3053
ENSMUST00000116349.8	Xylt2	Coding	-0.29	148	-34.4	1	0	0	0	740
ENSMUST00000095938.9	AI854703	Coding	-0.209	175	-34.4	0	1	0	0	2527
ENSMUST00000009538.11	Syn2	Coding	-0.189	161	-34.4	0	1	0	0	3523
ENSMUST00000057243.4	Tmem252	Coding	-0.269	163	-34.4	0	1	0	0	4580
ENSMUST00000073556.11	Mdga1	Coding	-0.326	160	-34.4	1	0	0	0	4350
ENSMUST00000043294.11	Asb4	Coding	-0.156	140	-34.4	0	1	0	0	1975
ENSMUST00000025590.9	Osbp	Coding	-0.139	161	-34.39	0	1	0	0	2072
ENSMUST00000042299.3	Kcnh5	Coding	-0.226	147	-34.39	0	0	1	0	10000
ENSMUST00000217237.1	Olfr1238	Coding	-0.25	164	-34.38	1	0	0	0	4139
ENSMUST00000110177.8	Ngb	Coding	-0.165	146	-34.38	0	1	0	0	889
ENSMUST00000075406.11	Szt2	Coding	-0.336	147	-34.37	1	0	0	0	588
ENSMUST00000214485.2	Olfr391-ps	Coding	-0.297	141	-34.35	0	1	0	0	956
ENSMUST00000002757.10	Cox16	Coding	-0.182	185	-34.35	0	1	0	0	3653
ENSMUST00000166664.1	Gm20498	Coding	-0.182	185	-34.35	0	1	0	0	3653
ENSMUST00000034717.6	Kank2	Coding	-0.165	162	-34.35	0	1	0	0	2183
ENSMUST00000166581.3	Fga	Coding	-0.105	150	-34.34	0	1	0	0	2662
ENSMUST00000029541.11	Slc27a3	Coding	-0.417	169	-34.34	1	0	0	0	141
ENSMUST00000113759.8	Odf2	Coding	-0.402	147	-34.33	1	0	0	0	1084
ENSMUST00000038701.7	Zfp324	Coding	-0.146	166	-34.32	0	1	0	0	4219
ENSMUST00000101445.10	Zfp956	Coding	-0.232	151	-34.31	0	1	0	0	940
ENSMUST00000001081.9	Rmnd5b	Coding	-0.329	149	-34.31	1	0	0	0	419
ENSMUST00000022212.8	Plk2	Coding	-0.173	154	-34.31	0	0	1	0	3330
ENSMUST00000017637.12	Igfbp4	Coding	-0.112	143	-34.3	0	1	0	0	2813
ENSMUST00000020958.8	Klhl29	Coding	-0.217	177	-34.29	0	1	0	0	4009
ENSMUST00000121137.8	Rhpn1	Coding	-0.125	172	-34.27	0	1	0	0	1258
ENSMUST00000189849.6	Cys1	Coding	-0.111	177	-34.27	0	1	0	0	3726
ENSMUST00000034339.9	Cdh5	Coding	-0.247	142	-34.27	1	0	0	0	1539
ENSMUST00000039327.10	Dagla	Coding	-0.122	157	-34.25	0	0	1	0	2399
ENSMUST00000043059.8	Sema7a	Coding	-0.309	142	-34.25	0	1	0	0	1264
ENSMUST00000003726.15	Brd4	Coding	-0.115	151	-34.24	0	1	0	0	3935
ENSMUST00000055619.4	Hic1	Coding	-0.125	164	-34.24	0	1	0	0	815
ENSMUST00000204667.1	Gpr162	Coding	-0.37	145	-34.24	1	0	0	0	221
ENSMUST00000024702.4	Paqr4	Coding	-0.209	145	-34.22	0	1	0	0	1396
ENSMUST00000153799.7	Sox13	Coding	-0.313	146	-34.22	1	0	0	0	1369
ENSMUST00000111523.2	Olfr1254	Coding	-0.487	160	-34.21	1	0	0	0	1081
ENSMUST00000030339.12	Tnfrsf8	Coding	-0.146	161	-34.21	0	1	0	0	1856
ENSMUST00000203450.1	Syn2	Coding	-0.2	154	-34.2	1	0	0	0	2235
ENSMUST00000169345.3	Syn2	Coding	-0.199	154	-34.2	1	0	0	0	2239
ENSMUST00000037831.13	H1foo	Coding	-0.185	152	-34.19	0	1	0	0	155
ENSMUST00000147563.8	Zdhhc3	Coding	-0.127	155	-34.19	0	1	0	0	5853
ENSMUST00000112295.8	Gmppb	Coding	-0.251	158	-34.18	1	0	0	0	1352
ENSMUST00000017841.3	Ada	Coding	-0.153	146	-34.18	0	1	0	0	494
ENSMUST00000096232.5	Cebpd	Coding	-0.383	172	-34.18	1	0	0	0	2900
ENSMUST00000110905.8	Zfp68	Coding	-0.202	150	-34.16	0	1	0	0	2587
ENSMUST00000030588.12	Phc2	Coding	-0.132	149	-34.12	0	1	0	0	2652
ENSMUST00000010807.4	Fads1	Coding	-0.1	166	-34.12	0	1	0	0	1950
ENSMUST00000047970.13	Abcc10	Coding	-0.15	152	-34.11	0	1	0	0	257
ENSMUST00000034650.14	Mcam	Coding	-0.15	146	-34.11	0	0	1	0	914
ENSMUST00000180387.2	Gm2115	Coding	-0.172	143	-34.11	0	1	0	0	6443
ENSMUST00000001127.10	Poldip2	Coding	-0.131	164	-34.11	0	1	0	0	2333
ENSMUST00000170320.7	Agbl2	Coding	-0.149	164	-34.11	0	1	0	0	1731
ENSMUST00000060427.4	Ier2	Coding	-0.137	145	-34.1	0	1	0	0	3580
ENSMUST00000081170.8	Sgcb	Coding	-0.124	166	-34.1	0	1	0	0	2752
ENSMUST00000042844.6	Nbl1	Coding	-0.232	144	-34.09	1	0	0	0	1414
ENSMUST00000026428.3	Myl6b	Coding	-0.111	150	-34.09	0	1	0	0	306
ENSMUST00000035840.5	Zdhhc5	Coding	-0.166	144	-34.08	0	0	1	0	1368
ENSMUST00000040790.13	Slx4	Coding	-0.148	167	-34.07	0	1	0	0	715
ENSMUST00000016072.11	Rrbp1	Coding	-0.17	169	-34.07	0	1	0	0	1684
ENSMUST00000068058.13	Usp46	Coding	-0.165	151	-34.06	0	1	0	0	3310
ENSMUST00000070515.1	Ephx2	Coding	-0.302	153	-34.06	1	0	0	0	2104
ENSMUST00000082428.4	Sephs2	Coding	-0.159	147	-34.06	0	0	1	0	857
ENSMUST00000050872.14	Nfib	Coding	-0.219	167	-34.05	0	1	0	0	6509
ENSMUST00000048941.13	Capn8	Coding	-0.291	168	-34.05	1	0	0	0	5242
ENSMUST00000126435.7	Mri1	Coding	-0.17	143	-34.04	0	1	0	0	1645
ENSMUST00000206928.1	Gp6	Coding	-0.143	158	-34.04	0	1	0	0	4898
ENSMUST00000006377.12	Zbtb17	Coding	-0.125	157	-34.01	0	1	0	0	811
ENSMUST00000010736.8	Dazl	Coding	-0.325	147	-34.01	1	0	0	0	1856
ENSMUST00000037330.4	Inha	Coding	-0.189	140	-33.99	0	1	0	0	2232
ENSMUST00000216475.1	Olfr140	Coding	-0.239	163	-33.99	0	1	0	0	2034
ENSMUST00000006749.9	Slc4a1	Coding	-0.191	142	-33.99	0	0	1	0	1469
ENSMUST00000035101.8	Csrnp1	Coding	-0.174	173	-33.98	0	1	0	0	1942
ENSMUST00000113495.8	Taf9b	Coding	-0.123	147	-33.96	0	0	1	0	1611
ENSMUST00000023455.13	Ppil2	Coding	-0.229	171	-33.93	0	1	0	0	684
ENSMUST00000164458.9	Ppil2	Coding	-0.229	171	-33.93	0	1	0	0	586
ENSMUST00000087622.5	Plekha5	Coding	-0.133	143	-33.93	0	1	0	0	3457
ENSMUST00000062931.1	Gjd3	Coding	-0.111	152	-33.92	0	1	0	0	425
ENSMUST00000062787.7	Cd300e	Coding	-0.385	160	-33.92	1	0	0	0	1344
ENSMUST00000059595.10	Prkca	Coding	-0.197	146	-33.9	0	1	0	0	6129
ENSMUST00000178700.7	Gpr161	Coding	-0.107	148	-33.9	0	1	0	0	5065
ENSMUST00000026677.3	Nat1	Coding	-0.168	145	-33.89	0	1	0	0	1788
ENSMUST00000021271.13	Per1	Coding	-0.129	150	-33.89	0	1	0	0	2114
ENSMUST00000024238.10	Celsr3	Coding	-0.213	160	-33.89	0	1	0	0	1641
ENSMUST00000077938.9	Haghl	Coding	-0.35	143	-33.88	1	0	0	0	221
ENSMUST00000105911.1	Gpr3	Coding	-0.279	181	-33.86	0	1	0	0	1027
ENSMUST00000167978.8	Degs2	Coding	-0.148	160	-33.85	0	1	0	0	2260
ENSMUST00000075303.6	Hdhd5	Coding	-0.331	145	-33.84	1	0	0	0	641
ENSMUST00000122044.7	Csnk1e	Coding	-0.308	155	-33.83	1	0	0	0	1459
ENSMUST00000067689.8	Tnrc6b	Coding	-0.113	178	-33.83	0	1	0	0	11610
ENSMUST00000056654.7	Pheta1	Coding	-0.123	150	-33.82	0	1	0	0	1254
ENSMUST00000003360.9	Car11	Coding	-0.217	154	-33.79	0	1	0	0	168
ENSMUST00000053699.12	Secisbp2l	Coding	-0.124	175	-33.79	1	0	0	0	5178
ENSMUST00000118199.7	Pef1	Coding	-0.211	156	-33.79	0	1	0	0	653
ENSMUST00000046426.9	Tpcn1	Coding	-0.113	167	-33.79	0	1	0	0	1951
ENSMUST00000008733.14	Dnajb6	Coding	-0.239	166	-33.78	1	0	0	0	3857
ENSMUST00000065167.8	Grk3	Coding	-0.15	163	-33.77	0	1	0	0	4455
ENSMUST00000025581.6	Ms4a4d	Coding	-0.104	144	-33.77	0	1	0	0	2523
ENSMUST00000027991.11	Rgs4	Coding	-0.134	151	-33.75	0	1	0	0	2204
ENSMUST00000107682.1	Tmem154	Coding	-0.183	157	-33.74	0	1	0	0	2636
ENSMUST00000088904.9	Espnl	Coding	-0.187	142	-33.74	1	0	0	0	2369
ENSMUST00000078873.10	Lsamp	Coding	-0.506	144	-33.74	1	0	0	0	1406
ENSMUST00000029784.9	Celf3	Coding	-0.228	176	-33.73	0	1	0	0	1075
ENSMUST00000049614.12	B430306N03Rik	Coding	-0.2	163	-33.73	0	1	0	0	2839
ENSMUST00000112113.7	Cabp1	Coding	-0.264	145	-33.73	1	0	0	0	434
ENSMUST00000200342.4	Celf3	Coding	-0.228	176	-33.73	0	1	0	0	1075
ENSMUST00000197558.4	Celf3	Coding	-0.229	176	-33.73	0	1	0	0	1070
ENSMUST00000198316.4	Celf3	Coding	-0.23	176	-33.73	0	1	0	0	1065
ENSMUST00000229191.1	Wnt7b	Coding	-0.18	151	-33.7	0	1	0	0	979
ENSMUST00000120269.10	Itih4	Coding	-0.381	161	-33.7	1	0	0	0	649
ENSMUST00000131384.2	Grwd1	Coding	-0.391	161	-33.7	1	0	0	0	553
ENSMUST00000029759.15	Mettl14	Coding	-0.359	141	-33.69	1	0	0	0	1584
ENSMUST00000112393.8	Pm20d1	Coding	-0.431	163	-33.69	1	0	0	0	5365
ENSMUST00000041003.7	Tfb1m	Coding	-0.159	170	-33.69	0	1	0	0	754
ENSMUST00000190647.2	Begain	Coding	-0.304	140	-33.69	1	0	0	0	797
ENSMUST00000023752.5	Aqp2	Coding	-0.13	162	-33.68	0	1	0	0	4748
ENSMUST00000108829.7	Zfp672	Coding	-0.159	151	-33.66	0	0	1	0	871
ENSMUST00000034190.10	Vac14	Coding	-0.166	150	-33.66	0	1	0	0	429
ENSMUST00000036381.9	Chmp7	Coding	-0.299	142	-33.66	1	0	0	0	3843
ENSMUST00000156722.1	Rasal1	Coding	-0.194	148	-33.66	0	1	0	0	569
ENSMUST00000070953.10	Pank4	Coding	-0.416	159	-33.66	1	0	0	0	238
ENSMUST00000057836.11	Zfp672	Coding	-0.159	151	-33.66	0	0	1	0	963
ENSMUST00000019723.7	Mydgf	Coding	-0.372	150	-33.66	1	0	0	0	1211
ENSMUST00000064786.11	Zfp672	Coding	-0.159	151	-33.66	0	0	1	0	984
ENSMUST00000028187.6	Lamc3	Coding	-0.253	155	-33.66	1	0	0	0	3690
ENSMUST00000160847.1	Hgd	Coding	-0.336	140	-33.64	1	0	0	0	3134
ENSMUST00000007959.13	Rhoa	Coding	-0.163	152	-33.64	0	1	0	0	1126
ENSMUST00000138762.7	Cep350	Coding	-0.186	156	-33.64	0	1	0	0	3599
ENSMUST00000022327.12	Ldb3	Coding	-0.128	167	-33.64	1	0	0	0	2857
ENSMUST00000025408.8	Afg3l2	Coding	-0.16	154	-33.64	0	1	0	0	2595
ENSMUST00000030125.4	Bag1	Coding	-0.191	147	-33.64	0	1	0	0	186
ENSMUST00000094028.9	Capza1	Coding	-0.182	168	-33.62	0	1	0	0	2208
ENSMUST00000084662.11	Dnajb5	Coding	-0.237	159	-33.61	0	1	0	0	1874
ENSMUST00000148235.7	Cmc2	Coding	-0.378	145	-33.6	1	0	0	0	4458
ENSMUST00000160696.7	Phc1	Coding	-0.209	147	-33.59	0	1	0	0	743
ENSMUST00000135383.8	Engase	Coding	-0.119	144	-33.59	0	1	0	0	1703
ENSMUST00000106616.1	Cdc42ep4	Coding	-0.135	157	-33.59	0	0	1	0	1664
ENSMUST00000034822.11	Acsbg1	Coding	-0.144	145	-33.59	0	1	0	0	514
ENSMUST00000217227.1	Olfr958	Coding	-0.281	145	-33.58	1	0	0	0	1973
ENSMUST00000109108.8	Wwox	Coding	-0.179	146	-33.58	0	0	1	0	593
ENSMUST00000189400.6	Paqr8	Coding	-0.159	143	-33.56	0	1	0	0	6900
ENSMUST00000103217.10	Pex14	Coding	-0.217	167	-33.55	0	1	0	0	5276
ENSMUST00000022368.3	Plau	Coding	-0.177	162	-33.55	0	1	0	0	938
ENSMUST00000105401.8	Trpm2	Coding	-0.209	157	-33.54	0	0	1	0	2454
ENSMUST00000025562.7	Incenp	Coding	-0.165	162	-33.53	1	0	0	0	7768
ENSMUST00000225259.1	Slc34a1	Coding	-0.181	164	-33.52	0	1	0	0	1955
ENSMUST00000201612.1	Rxfp2	Coding	-0.485	169	-33.51	1	0	0	0	124
ENSMUST00000065745.9	Rxfp2	Coding	-0.453	169	-33.51	1	0	0	0	1343
ENSMUST00000110496.4	Rxfp2	Coding	-0.482	169	-33.51	1	0	0	0	132
ENSMUST00000025198.13	Btnl2	Coding	-0.186	161	-33.49	0	1	0	0	1587
ENSMUST00000023760.12	Gpd1	Coding	-0.174	157	-33.49	0	1	0	0	1837
ENSMUST00000096053.3	Slf2	Coding	-0.18	155	-33.49	0	1	0	0	3196
ENSMUST00000071442.11	Npdc1	Coding	-0.397	142	-33.49	1	0	0	0	303
ENSMUST00000074941.7	Zfp35	Coding	-0.227	143	-33.47	0	1	0	0	1033
ENSMUST00000190196.3	Prob1	Coding	-0.203	141	-33.47	0	1	0	0	2014
ENSMUST00000047393.6	Ctf1	Coding	-0.233	146	-33.46	1	0	0	0	1278
ENSMUST00000006587.6	Tmem189	Coding	-0.207	164	-33.43	0	1	0	0	1467
ENSMUST00000169684.1	Prss57	Coding	-0.118	148	-33.43	0	1	0	0	1793
ENSMUST00000020573.12	Prss57	Coding	-0.118	148	-33.43	0	1	0	0	1795
ENSMUST00000052652.6	Rdh9	Coding	-0.139	149	-33.43	0	0	1	0	1664
ENSMUST00000059589.5	Rtn4r	Coding	-0.337	143	-33.43	1	0	0	0	277
ENSMUST00000105406.7	Adarb1	Coding	-0.218	154	-33.41	1	0	0	0	4054
ENSMUST00000023994.9	Serping1	Coding	-0.22	149	-33.4	0	1	0	0	214
ENSMUST00000040372.13	Tmem258	Coding	-0.121	147	-33.4	0	0	1	0	1854
ENSMUST00000060435.6	Selenon	Coding	-0.157	165	-33.38	0	1	0	0	1724
ENSMUST00000169198.2	Gpr35	Coding	-0.102	140	-33.38	1	0	0	0	5794
ENSMUST00000046532.3	Gjb3	Coding	-0.157	160	-33.37	0	1	0	0	690
ENSMUST00000186239.6	Cep57l1	Coding	-0.248	178	-33.36	0	1	0	0	854
ENSMUST00000190022.6	Cep57l1	Coding	-0.248	178	-33.36	0	1	0	0	849
ENSMUST00000187143.6	Cep57l1	Coding	-0.248	178	-33.36	0	1	0	0	470
ENSMUST00000189770.6	Cep57l1	Coding	-0.248	178	-33.36	0	1	0	0	854
ENSMUST00000139685.7	Rpl22	Coding	-0.128	155	-33.35	0	1	0	0	1658
ENSMUST00000055097.10	Cyren	Coding	-0.196	140	-33.35	1	0	0	0	5229
ENSMUST00000058137.8	Rabl6	Coding	-0.147	161	-33.35	0	1	0	0	780
ENSMUST00000010038.9	Snap47	Coding	-0.13	172	-33.34	1	0	0	0	5327
ENSMUST00000024811.8	Pim1	Coding	-0.414	140	-33.34	1	0	0	0	1371
ENSMUST00000054665.9	Ankrd23	Coding	-0.153	164	-33.34	0	1	0	0	2327
ENSMUST00000170259.2	Cyp11b1	Coding	-0.196	141	-33.33	0	1	0	0	1628
ENSMUST00000041500.7	Srxn1	Coding	-0.216	143	-33.32	0	1	0	0	2184
ENSMUST00000037528.9	Gdpd5	Coding	-0.162	154	-33.32	0	1	0	0	1758
ENSMUST00000189248.6	Shisal1	Coding	-0.265	146	-33.32	1	0	0	0	4345
ENSMUST00000036227.6	Htr5a	Coding	-0.201	167	-33.32	0	1	0	0	4000
ENSMUST00000030702.13	Ppp1r8	Coding	-0.238	169	-33.31	0	1	0	0	1041
ENSMUST00000106112.1	Bnip3	Coding	-0.14	146	-33.31	1	0	0	0	2972
ENSMUST00000102759.7	Stam2	Coding	-0.186	143	-33.3	1	0	0	0	3047
ENSMUST00000035667.8	Trim62	Coding	-0.303	173	-33.28	0	1	0	0	4105
ENSMUST00000070256.8	Kcnq3	Coding	-0.1	165	-33.28	1	0	0	0	8790
ENSMUST00000069580.11	Rnf181	Coding	-0.275	167	-33.27	0	1	0	0	869
ENSMUST00000072114.3	Olfr338	Coding	-0.152	154	-33.27	0	0	1	0	4735
ENSMUST00000049724.7	Olfr1443	Coding	-0.138	146	-33.27	0	1	0	0	2797
ENSMUST00000110293.8	Serpinb6b	Coding	-0.143	161	-33.26	0	1	0	0	2903
ENSMUST00000036592.14	1700034J05Rik	Coding	-0.483	172	-33.25	1	0	0	0	1923
ENSMUST00000069651.12	Gadl1	Coding	-0.157	152	-33.25	0	0	1	0	2063
ENSMUST00000020255.7	Slc5a8	Coding	-0.143	144	-33.25	0	0	1	0	3180
ENSMUST00000098713.4	BC030870	Coding	-0.179	151	-33.25	0	0	1	0	947
ENSMUST00000219895.1	Kif3c	Coding	-0.145	143	-33.24	0	1	0	0	2048
ENSMUST00000220210.1	Kif3c	Coding	-0.145	143	-33.24	0	1	0	0	1179
ENSMUST00000097425.9	Fndc1	Coding	-0.35	155	-33.24	1	0	0	0	2711
ENSMUST00000020999.6	Kif3c	Coding	-0.145	143	-33.24	0	1	0	0	3609
ENSMUST00000115844.2	Glyr1	Coding	-0.327	146	-33.24	1	0	0	0	1619
ENSMUST00000000080.7	Klf6	Coding	-0.212	151	-33.23	0	1	0	0	4307
ENSMUST00000031288.13	Tfip11	Coding	-0.21	173	-33.23	0	1	0	0	740
ENSMUST00000024816.12	Cmtr1	Coding	-0.177	144	-33.22	0	1	0	0	3684
ENSMUST00000114297.4	Vopp1	Coding	-0.105	141	-33.21	0	0	1	0	2227
ENSMUST00000007865.6	Ccdc124	Coding	-0.414	159	-33.21	1	0	0	0	229
ENSMUST00000108691.1	Dnah9	Coding	-0.39	157	-33.2	1	0	0	0	731
ENSMUST00000179549.1	Ccdc85b	Coding	-0.179	172	-33.19	0	1	0	0	3626
ENSMUST00000081640.11	Ttc33	Coding	-0.143	140	-33.19	1	0	0	0	5217
ENSMUST00000050373.6	Tssk6	Coding	-0.119	144	-33.18	0	1	0	0	3939
ENSMUST00000105996.7	Serinc2	Coding	-0.19	140	-33.17	0	1	0	0	435
ENSMUST00000039309.11	Sectm1b	Coding	-0.114	144	-33.17	0	1	0	0	2517
ENSMUST00000063517.5	Spats2	Coding	-0.261	160	-33.17	0	1	0	0	859
ENSMUST00000092508.11	Micu1	Coding	-0.168	160	-33.16	0	1	0	0	787
ENSMUST00000020311.12	Micu1	Coding	-0.167	160	-33.16	0	1	0	0	794
ENSMUST00000165563.7	Micu1	Coding	-0.135	160	-33.16	0	1	0	0	2103
ENSMUST00000004786.9	Polr2e	Coding	-0.174	157	-33.15	0	1	0	0	1213
ENSMUST00000034463.3	Arv1	Coding	-0.154	160	-33.15	0	1	0	0	5011
ENSMUST00000062149.5	Rnf144a	Coding	-0.173	142	-33.14	0	1	0	0	3624
ENSMUST00000071968.8	Trpv4	Coding	-0.142	146	-33.14	0	1	0	0	504
ENSMUST00000020971.13	Rnf144a	Coding	-0.102	142	-33.14	0	1	0	0	4128
ENSMUST00000215619.1	Cdkn2d	Coding	-0.176	167	-33.14	0	1	0	0	563
ENSMUST00000023873.11	Prmt5	Coding	-0.143	146	-33.12	0	1	0	0	617
ENSMUST00000068233.10	Kcnmb4	Coding	-0.255	176	-33.12	0	1	0	0	2188
ENSMUST00000007754.12	Gtpbp3	Coding	-0.239	155	-33.12	1	0	0	0	4824
ENSMUST00000070552.13	Osbp2	Coding	-0.105	140	-33.11	0	1	0	0	1334
ENSMUST00000019878.7	Leng1	Coding	-0.101	154	-33.11	0	1	0	0	1062
ENSMUST00000187531.7	Wdhd1	Coding	-0.413	167	-33.11	1	0	0	0	674
ENSMUST00000041297.14	Zbed4	Coding	-0.275	173	-33.1	0	1	0	0	1279
ENSMUST00000037947.14	Mcl1	Coding	-0.18	162	-33.1	1	0	0	0	2461
ENSMUST00000068275.11	Nyap2	Coding	-0.255	142	-33.1	1	0	0	0	2112
ENSMUST00000035351.6	Syt15	Coding	-0.142	163	-33.09	1	0	0	0	4586
ENSMUST00000034148.6	Il15	Coding	-0.216	173	-33.08	0	1	0	0	4312
ENSMUST00000075764.7	Drd2	Coding	-0.142	151	-33.08	0	1	0	0	1071
ENSMUST00000002152.12	Bbc3	Coding	-0.291	159	-33.07	1	0	0	0	1100
ENSMUST00000053451.1	Gm9887	Coding	-0.148	152	-33.06	1	0	0	0	4193
ENSMUST00000163765.2	Nup155	Coding	-0.128	143	-33.04	0	1	0	0	4099
ENSMUST00000048128.14	Zbtb7a	Coding	-0.18	143	-33.03	1	0	0	0	3787
ENSMUST00000107581.8	Sh2d2a	Coding	-0.126	150	-33.02	0	1	0	0	3399
ENSMUST00000028807.5	Ivd	Coding	-0.109	151	-33.02	0	0	1	0	2323
ENSMUST00000023071.7	Samm50	Coding	-0.213	141	-33.01	1	0	0	0	3111
ENSMUST00000025288.8	Zfp521	Coding	-0.253	155	-33.01	1	0	0	0	1982
ENSMUST00000107132.2	Atxn7l3	Coding	-0.144	147	-32.98	0	1	0	0	2354
ENSMUST00000215511.1	Olfr988	Coding	-0.414	168	-32.97	1	0	0	0	567
ENSMUST00000076260.11	Itgb1bp1	Coding	-0.317	146	-32.96	1	0	0	0	2944
ENSMUST00000100294.2	Gm10837	Coding	-0.311	146	-32.96	1	0	0	0	970
ENSMUST00000031535.11	Hnf1a	Coding	-0.13	149	-32.96	0	1	0	0	1236
ENSMUST00000127477.7	Ndufb5	Coding	-0.206	159	-32.96	0	1	0	0	1198
ENSMUST00000054955.13	Eml1	Coding	-0.188	154	-32.95	0	0	1	0	4501
ENSMUST00000055545.4	Olfr70	Coding	-0.36	152	-32.94	1	0	0	0	1221
ENSMUST00000027056.11	Prex2	Coding	-0.106	162	-32.94	0	0	1	0	5929
ENSMUST00000120638.7	Syn3	Coding	-0.114	142	-32.93	0	1	0	0	6786
ENSMUST00000121758.7	Ano1	Coding	-0.231	179	-32.93	0	1	0	0	1450
ENSMUST00000020991.14	Dnmt3a	Coding	-0.13	144	-32.93	0	0	1	0	6696
ENSMUST00000156203.7	Uggt2	Coding	-0.126	154	-32.92	1	0	0	0	4875
ENSMUST00000112777.8	Dcp1b	Coding	-0.189	163	-32.91	0	1	0	0	3004
ENSMUST00000106933.1	Dnajc6	Coding	-0.149	154	-32.9	0	1	0	0	2209
ENSMUST00000103143.9	Fbxl20	Coding	-0.184	164	-32.9	1	0	0	0	7037
ENSMUST00000057799.7	Zfp867	Coding	-0.135	170	-32.9	0	1	0	0	3061
ENSMUST00000208039.1	Gm4756	Coding	-0.148	152	-32.89	0	1	0	0	1309
ENSMUST00000126319.7	Tbl3	Coding	-0.157	163	-32.89	0	1	0	0	2724
ENSMUST00000089465.5	Apol10b	Coding	-0.393	141	-32.89	1	0	0	0	3697
ENSMUST00000203418.3	Olfr325	Coding	-0.306	171	-32.88	0	1	0	0	539
ENSMUST00000020855.4	1700086D15Rik	Coding	-0.219	153	-32.88	0	1	0	0	586
ENSMUST00000028850.14	Kcnip3	Coding	-0.258	172	-32.87	1	0	0	0	1843
ENSMUST00000102731.7	Tnip1	Coding	-0.419	166	-32.87	1	0	0	0	750
ENSMUST00000059794.3	Nhlh1	Coding	-0.324	154	-32.86	1	0	0	0	1604
ENSMUST00000055947.9	Samd14	Coding	-0.367	165	-32.85	1	0	0	0	1354
ENSMUST00000062122.3	Cmya5	Coding	-0.311	141	-32.85	1	0	0	0	629
ENSMUST00000100392.4	BC030867	Coding	-0.146	170	-32.85	0	1	0	0	826
ENSMUST00000089112.5	Tcf15	Coding	-0.408	150	-32.85	1	0	0	0	327
ENSMUST00000159124.7	Impdh1	Coding	-0.149	146	-32.84	0	1	0	0	761
ENSMUST00000115477.7	Foxp2	Coding	-0.156	170	-32.84	1	0	0	0	4719
ENSMUST00000002855.13	Kdelr1	Coding	-0.109	143	-32.84	0	1	0	0	2485
ENSMUST00000093791.9	Cep63	Coding	-0.104	142	-32.84	0	1	0	0	2268
ENSMUST00000204168.1	Gimap1	Coding	-0.403	155	-32.83	1	0	0	0	436
ENSMUST00000080292.11	Cd6	Coding	-0.105	147	-32.82	0	1	0	0	834
ENSMUST00000020986.14	Dnajc27	Coding	-0.13	163	-32.81	0	1	0	0	3679
ENSMUST00000056815.8	Npas2	Coding	-0.176	162	-32.81	0	1	0	0	1233
ENSMUST00000138532.7	Syvn1	Coding	-0.443	161	-32.8	1	0	0	0	1061
ENSMUST00000179555.7	Zfp518b	Coding	-0.376	161	-32.8	1	0	0	0	2928
ENSMUST00000206705.2	Gm4881	Coding	-0.233	157	-32.79	0	1	0	0	50
ENSMUST00000080406.6	Zfp251	Coding	-0.13	160	-32.77	0	1	0	0	1715
ENSMUST00000051572.7	Cavin2	Coding	-0.12	159	-32.77	0	1	0	0	8648
ENSMUST00000057019.8	Aplnr	Coding	-0.175	159	-32.76	0	1	0	0	2157
ENSMUST00000114219.7	D16Ertd472e	Coding	-0.299	142	-32.75	0	1	0	0	429
ENSMUST00000232052.1	D16Ertd472e	Coding	-0.299	142	-32.75	0	1	0	0	4780
ENSMUST00000114220.8	D16Ertd472e	Coding	-0.299	142	-32.75	0	1	0	0	4800
ENSMUST00000058295.5	Erbb2	Coding	-0.221	147	-32.74	0	1	0	0	1048
ENSMUST00000192195.5	Slamf7	Coding	-0.129	146	-32.73	0	1	0	0	2522
ENSMUST00000111276.8	Slamf7	Coding	-0.122	146	-32.73	0	1	0	0	6326
ENSMUST00000199537.4	Rimbp2	Coding	-0.296	160	-32.73	1	0	0	0	3531
ENSMUST00000198941.4	Rimbp2	Coding	-0.297	160	-32.73	1	0	0	0	3028
ENSMUST00000016907.7	Scube1	Coding	-0.118	143	-32.72	0	1	0	0	819
NM_001364927	Gm20517	Coding	-0.221	161	-32.72	0	1	0	0	1151
ENSMUST00000024778.2	Med20	Coding	-0.221	161	-32.72	0	1	0	0	3901
ENSMUST00000127638.7	Stat3	Coding	-0.231	153	-32.71	1	0	0	0	1909
ENSMUST00000071718.11	Prdx6	Coding	-0.198	141	-32.71	0	1	0	0	1613
ENSMUST00000213381.1	Olfr432	Coding	-0.389	159	-32.7	1	0	0	0	3439
ENSMUST00000100747.2	Hvcn1	Coding	-0.351	164	-32.69	1	0	0	0	1625
ENSMUST00000061156.9	Hacd2	Coding	-0.338	166	-32.69	1	0	0	0	3661
ENSMUST00000177530.7	Zfp169	Coding	-0.108	164	-32.69	0	1	0	0	3513
ENSMUST00000001439.6	Ube2c	Coding	-0.166	148	-32.68	0	0	1	0	1598
ENSMUST00000097999.8	Fam53b	Coding	-0.107	151	-32.68	0	1	0	0	3576
ENSMUST00000029905.1	Cyp7a1	Coding	-0.176	140	-32.67	1	0	0	0	4094
ENSMUST00000117551.3	Rasa3	Coding	-0.249	162	-32.67	0	1	0	0	1756
ENSMUST00000058488.8	Tmed3	Coding	-0.202	158	-32.66	0	1	0	0	553
ENSMUST00000059899.2	Mmgt1	Coding	-0.453	171	-32.65	1	0	0	0	3641
ENSMUST00000025166.13	Cdh2	Coding	-0.4	146	-32.65	1	0	0	0	3985
ENSMUST00000086310.7	Sh2b3	Coding	-0.166	152	-32.65	0	1	0	0	3318
ENSMUST00000005003.11	Lbr	Coding	-0.225	144	-32.64	1	0	0	0	2794
ENSMUST00000070733.8	Ptprn2	Coding	-0.202	151	-32.63	1	0	0	0	1537
ENSMUST00000041860.12	Gdpd4	Coding	-0.163	156	-32.63	0	1	0	0	1052
ENSMUST00000105687.8	Tmem201	Coding	-0.409	160	-32.62	1	0	0	0	1606
ENSMUST00000108506.8	4933427D14Rik	Coding	-0.4	153	-32.62	1	0	0	0	1395
ENSMUST00000040924.8	Ss18	Coding	-0.428	140	-32.61	1	0	0	0	1662
ENSMUST00000168177.7	Sin3a	Coding	-0.162	143	-32.61	0	0	1	0	988
ENSMUST00000049169.5	Sin3a	Coding	-0.162	143	-32.61	0	0	1	0	988
ENSMUST00000168678.7	Sin3a	Coding	-0.162	143	-32.61	0	0	1	0	986
ENSMUST00000114312.1	Grin1	Coding	-0.351	167	-32.6	1	0	0	0	879
ENSMUST00000114317.9	Grin1	Coding	-0.351	167	-32.6	1	0	0	0	879
ENSMUST00000028335.12	Grin1	Coding	-0.351	167	-32.6	1	0	0	0	1187
ENSMUST00000110388.9	Gphn	Coding	-0.224	143	-32.59	1	0	0	0	1852
ENSMUST00000096164.4	Fam189a2	Coding	-0.137	144	-32.59	0	1	0	0	683
ENSMUST00000030464.13	Pik3r3	Coding	-0.211	147	-32.59	1	0	0	0	3224
ENSMUST00000052472.5	Gphn	Coding	-0.284	143	-32.59	1	0	0	0	861
ENSMUST00000112896.8	Tmem164	Coding	-0.29	150	-32.59	1	0	0	0	3847
ENSMUST00000068999.13	Micu3	Coding	-0.266	147	-32.59	1	0	0	0	3332
ENSMUST00000000095.6	Tbx2	Coding	-0.247	162	-32.57	0	1	0	0	2322
ENSMUST00000029629.14	Pla2g12a	Coding	-0.12	146	-32.57	0	0	1	0	2202
NM_033075	D17H6S56E-5	Coding	-0.156	163	-32.57	0	1	0	0	962
ENSMUST00000014118.3	Mcemp1	Coding	-0.255	154	-32.56	0	1	0	0	4616
ENSMUST00000045537.3	Chrm4	Coding	-0.208	140	-32.56	0	1	0	0	1141
ENSMUST00000022609.6	Elp3	Coding	-0.162	167	-32.56	0	1	0	0	1078
ENSMUST00000072093.12	Plxnb1	Coding	-0.108	156	-32.55	0	1	0	0	4051
ENSMUST00000041093.5	Creb3l2	Coding	-0.338	150	-32.55	1	0	0	0	5170
ENSMUST00000002572.5	Slc9a3r2	Coding	-0.298	150	-32.55	1	0	0	0	945
ENSMUST00000186583.6	Ash1l	Coding	-0.304	166	-32.55	1	0	0	0	2298
ENSMUST00000038863.8	Lars2	Coding	-0.279	170	-32.54	1	0	0	0	2955
ENSMUST00000040154.8	Cox6a1	Coding	-0.11	150	-32.54	0	1	0	0	2289
ENSMUST00000065005.4	Atg4d	Coding	-0.298	140	-32.54	1	0	0	0	1406
ENSMUST00000032818.12	Fbxo17	Coding	-0.434	162	-32.54	1	0	0	0	660
ENSMUST00000182625.1	Sox12	Coding	-0.135	145	-32.54	0	0	1	0	3148
ENSMUST00000028256.4	Morn5	Coding	-0.428	154	-32.52	1	0	0	0	130
ENSMUST00000033464.3	Brs3	Coding	-0.143	185	-32.52	0	1	0	0	1401
ENSMUST00000179734.1	Gm2163	Coding	-0.246	151	-32.51	0	1	0	0	487
ENSMUST00000063694.9	Klf13	Coding	-0.141	159	-32.51	1	0	0	0	5173
ENSMUST00000109272.8	Mier3	Coding	-0.186	163	-32.5	0	1	0	0	3494
ENSMUST00000001326.6	Sp1	Coding	-0.237	173	-32.5	0	1	0	0	5385
ENSMUST00000179801.2	Gm7694	Coding	-0.163	141	-32.5	0	1	0	0	2953
ENSMUST00000093944.9	Hoxb3	Coding	-0.197	155	-32.5	0	1	0	0	2249
ENSMUST00000092500.10	Amz2	Coding	-0.18	167	-32.5	0	1	0	0	2201
ENSMUST00000102849.10	Usp20	Coding	-0.163	150	-32.48	0	1	0	0	2116
ENSMUST00000159916.4	Prrt2	Coding	-0.192	149	-32.48	0	1	0	0	1187
ENSMUST00000029489.14	Gstm4	Coding	-0.218	163	-32.46	1	0	0	0	2022
ENSMUST00000063117.9	Gstz1	Coding	-0.382	167	-32.46	1	0	0	0	5169
ENSMUST00000081214.11	Wdr91	Coding	-0.158	155	-32.44	0	1	0	0	1757
ENSMUST00000046941.7	Rnf122	Coding	-0.125	160	-32.43	0	1	0	0	4627
ENSMUST00000170857.7	Banp	Coding	-0.123	165	-32.43	0	1	0	0	3625
ENSMUST00000015498.8	Pcolce2	Coding	-0.124	172	-32.43	1	0	0	0	5759
ENSMUST00000161620.7	Sirpa	Coding	-0.238	149	-32.42	0	1	0	0	2036
ENSMUST00000038699.12	Ap5z1	Coding	-0.2	144	-32.41	1	0	0	0	5106
ENSMUST00000154460.7	Ap3m1	Coding	-0.417	158	-32.41	1	0	0	0	5171
ENSMUST00000022195.11	Otp	Coding	-0.408	165	-32.4	1	0	0	0	3192
ENSMUST00000033098.15	Bcat2	Coding	-0.142	140	-32.4	0	0	1	0	2140
ENSMUST00000044751.13	Zer1	Coding	-0.117	151	-32.39	0	1	0	0	1507
ENSMUST00000026262.7	Hexa	Coding	-0.133	147	-32.39	0	1	0	0	226
ENSMUST00000063445.12	Klhdc1	Coding	-0.175	149	-32.39	0	1	0	0	1330
ENSMUST00000059295.9	Syt12	Coding	-0.193	157	-32.38	0	1	0	0	2575
ENSMUST00000105611.7	Oprm1	Coding	-0.441	166	-32.38	1	0	0	0	1670
ENSMUST00000170341.2	Vmn2r14	Coding	-0.223	175	-32.37	0	1	0	0	3968
ENSMUST00000188900.1	Gm28372	Coding	-0.269	149	-32.37	0	1	0	0	1042
ENSMUST00000159611.8	Vmn2r89	Coding	-0.17	175	-32.37	0	1	0	0	1338
ENSMUST00000164853.7	Ccdc24	Coding	-0.135	159	-32.37	0	1	0	0	3100
ENSMUST00000161069.7	Hr	Coding	-0.194	143	-32.36	0	1	0	0	596
ENSMUST00000112940.7	Pdcl	Coding	-0.195	151	-32.36	0	1	0	0	1243
ENSMUST00000030187.13	Tln1	Coding	-0.105	148	-32.36	0	1	0	0	3328
ENSMUST00000123605.8	Dhodh	Coding	-0.251	164	-32.36	0	1	0	0	600
ENSMUST00000217057.1	Olfr914	Coding	-0.177	165	-32.36	0	1	0	0	3561
ENSMUST00000034738.13	Rsl24d1	Coding	-0.306	168	-32.35	0	1	0	0	3818
ENSMUST00000071889.12	Car12	Coding	-0.174	145	-32.35	0	1	0	0	2488
ENSMUST00000048544.13	Bicd2	Coding	-0.23	153	-32.35	0	1	0	0	4260
ENSMUST00000108963.1	Gm14409	Coding	-0.308	158	-32.35	1	0	0	0	973
ENSMUST00000160835.8	Pip4p1	Coding	-0.197	162	-32.35	0	1	0	0	1828
ENSMUST00000078404.14	Pcbp2	Coding	-0.139	142	-32.34	0	1	0	0	1536
ENSMUST00000077037.12	Pcbp2	Coding	-0.139	142	-32.34	0	1	0	0	1540
ENSMUST00000115557.9	Zfp846	Coding	-0.189	144	-32.34	1	0	0	0	10937
ENSMUST00000089104.2	1110025L11Rik	Coding	-0.173	141	-32.33	0	0	1	0	4578
ENSMUST00000105894.10	Rps6ka1	Coding	-0.374	153	-32.31	1	0	0	0	769
ENSMUST00000003741.15	Rps6ka1	Coding	-0.377	153	-32.31	1	0	0	0	758
ENSMUST00000168974.8	Rps6ka1	Coding	-0.377	153	-32.31	1	0	0	0	758
ENSMUST00000014747.2	Alx3	Coding	-0.149	165	-32.31	0	1	0	0	796
ENSMUST00000029652.3	Pdgfc	Coding	-0.322	174	-32.31	0	1	0	0	2098
ENSMUST00000046373.7	Iqsec3	Coding	-0.25	145	-32.3	1	0	0	0	3142
ENSMUST00000209035.1	Rinl	Coding	-0.159	147	-32.3	0	0	1	0	1100
ENSMUST00000025083.13	Kif5b	Coding	-0.161	148	-32.3	0	1	0	0	3067
ENSMUST00000156380.3	Pet100	Coding	-0.213	144	-32.29	0	1	0	0	928
ENSMUST00000164273.8	Panx1	Coding	-0.323	169	-32.28	1	0	0	0	4009
ENSMUST00000085818.5	Kcnk6	Coding	-0.181	165	-32.27	0	0	1	0	3108
ENSMUST00000014562.13	Hps5	Coding	-0.19	142	-32.26	0	0	1	0	924
ENSMUST00000029131.10	Ggt7	Coding	-0.129	146	-32.26	0	1	0	0	5048
ENSMUST00000091259.8	Slc7a14	Coding	-0.115	168	-32.26	0	1	0	0	6220
ENSMUST00000115222.9	Zbtb44	Coding	-0.11	165	-32.25	0	1	0	0	7130
ENSMUST00000087689.4	Prune2	Coding	-0.163	143	-32.25	0	0	1	0	3145
ENSMUST00000025505.6	Dctn4	Coding	-0.137	143	-32.24	0	1	0	0	3653
ENSMUST00000051207.1	Slc35e4	Coding	-0.44	156	-32.24	1	0	0	0	529
ENSMUST00000055144.7	Dph6	Coding	-0.231	154	-32.23	0	1	0	0	1626
ENSMUST00000065289.5	Clec12a	Coding	-0.235	155	-32.23	0	1	0	0	1241
ENSMUST00000021617.13	Asb2	Coding	-0.116	142	-32.21	0	1	0	0	4137
ENSMUST00000149431.1	Asb2	Coding	-0.127	142	-32.21	0	1	0	0	392
ENSMUST00000050178.12	Ccdc60	Coding	-0.211	158	-32.21	1	0	0	0	2168
ENSMUST00000043716.8	Cinp	Coding	-0.228	167	-32.2	0	1	0	0	4361
ENSMUST00000041110.11	Ttc7	Coding	-0.126	144	-32.2	0	1	0	0	2309
ENSMUST00000073781.11	E2f7	Coding	-0.264	162	-32.2	0	1	0	0	2572
ENSMUST00000173471.7	E2f7	Coding	-0.264	162	-32.2	0	1	0	0	672
ENSMUST00000105648.8	Kcnab2	Coding	-0.209	159	-32.2	0	1	0	0	253
ENSMUST00000033058.13	Sbf2	Coding	-0.343	178	-32.19	1	0	0	0	1376
ENSMUST00000037504.6	Ints14	Coding	-0.159	150	-32.19	0	1	0	0	607
ENSMUST00000011400.7	Adam19	Coding	-0.275	157	-32.19	1	0	0	0	3732
ENSMUST00000090586.11	Phf21a	Coding	-0.105	140	-32.19	0	1	0	0	4243
ENSMUST00000115441.8	Gtpbp10	Coding	-0.188	157	-32.18	0	1	0	0	1803
ENSMUST00000160940.1	Tecta	Coding	-0.329	157	-32.18	1	0	0	0	530
ENSMUST00000178224.1	D430019H16Rik	Coding	-0.157	162	-32.18	0	1	0	0	5266
ENSMUST00000028648.2	Syt13	Coding	-0.121	156	-32.18	0	1	0	0	6067
ENSMUST00000042190.13	Tecta	Coding	-0.329	157	-32.18	1	0	0	0	603
ENSMUST00000047726.11	Slc39a2	Coding	-0.451	179	-32.17	1	0	0	0	1214
ENSMUST00000033025.6	Lcmt1	Coding	-0.178	155	-32.17	0	1	0	0	210
ENSMUST00000015511.14	Plxnd1	Coding	-0.341	148	-32.16	1	0	0	0	939
ENSMUST00000060188.13	Ppp1r2	Coding	-0.101	167	-32.16	0	1	0	0	10390
ENSMUST00000214019.1	Olfr843	Coding	-0.124	148	-32.16	0	0	1	0	5500
ENSMUST00000080817.5	Rnf169	Coding	-0.24	161	-32.16	0	1	0	0	5355
ENSMUST00000059588.7	Pdp2	Coding	-0.361	153	-32.16	1	0	0	0	4276
ENSMUST00000168345.5	Lamtor3	Coding	-0.14	153	-32.14	0	0	1	0	4142
ENSMUST00000130560.7	Apod	Coding	-0.169	140	-32.14	0	1	0	0	1149
ENSMUST00000105367.7	Atp5d	Coding	-0.179	159	-32.1	0	1	0	0	268
ENSMUST00000080723.10	Tax1bp1	Coding	-0.229	155	-32.09	0	1	0	0	4058
ENSMUST00000033159.3	Ears2	Coding	-0.309	171	-32.09	1	0	0	0	4914
ENSMUST00000057311.3	Sfn	Coding	-0.192	169	-32.08	0	1	0	0	4981
ENSMUST00000028045.3	Mrc1	Coding	-0.117	159	-32.08	0	1	0	0	2914
ENSMUST00000056312.9	Serinc4	Coding	-0.219	175	-32.08	0	1	0	0	841
ENSMUST00000028465.13	P2rx3	Coding	-0.444	160	-32.07	1	0	0	0	2465
ENSMUST00000046425.15	Txlna	Coding	-0.29	140	-32.07	1	0	0	0	4628
ENSMUST00000032835.6	Acan	Coding	-0.349	141	-32.07	1	0	0	0	823
ENSMUST00000057178.10	Nkx2-3	Coding	-0.256	152	-32.05	1	0	0	0	847
ENSMUST00000023219.8	Fbxl6	Coding	-0.299	158	-32.05	1	0	0	0	2593
ENSMUST00000034232.2	Ccl17	Coding	-0.186	141	-32.04	0	1	0	0	183
ENSMUST00000159027.7	Ppp3cb	Coding	-0.131	166	-32.03	0	1	0	0	3148
ENSMUST00000161445.7	Ppp3cb	Coding	-0.18	166	-32.03	0	1	0	0	1616
ENSMUST00000009679.10	Rnmt	Coding	-0.172	150	-32.03	0	0	1	0	3497
ENSMUST00000025520.8	Slc6a7	Coding	-0.322	150	-32.01	1	0	0	0	1239
ENSMUST00000022589.8	Enox1	Coding	-0.18	153	-32	0	1	0	0	819
ENSMUST00000026221.5	Scd2	Coding	-0.104	154	-32	0	1	0	0	3664
ENSMUST00000186469.6	Rhof	Coding	-0.415	150	-31.99	1	0	0	0	3581
ENSMUST00000194595.1	Gm4858	Coding	-0.217	167	-31.99	0	1	0	0	872
ENSMUST00000081869.6	Tor4a	Coding	-0.222	144	-31.99	0	1	0	0	4863
ENSMUST00000101800.5	Msrb1	Coding	-0.126	148	-31.97	0	1	0	0	1358
ENSMUST00000108846.1	Galnt10	Coding	-0.173	160	-31.97	0	1	0	0	5230
ENSMUST00000031805.10	Avl9	Coding	-0.251	143	-31.96	1	0	0	0	5294
ENSMUST00000026927.9	Nudt5	Coding	-0.1	170	-31.95	0	1	0	0	3697
ENSMUST00000073870.6	Dupd1	Coding	-0.145	145	-31.95	0	0	1	0	2136
ENSMUST00000086104.5	Prkd2	Coding	-0.379	143	-31.95	1	0	0	0	441
ENSMUST00000026173.12	Wdr45b	Coding	-0.108	147	-31.94	1	0	0	0	6154
ENSMUST00000105802.7	Htr6	Coding	-0.163	144	-31.94	0	1	0	0	1731
ENSMUST00000067085.6	Nepn	Coding	-0.127	140	-31.94	0	0	1	0	4323
ENSMUST00000032069.7	Add2	Coding	-0.235	160	-31.92	0	1	0	0	7935
ENSMUST00000203724.2	Add2	Coding	-0.235	160	-31.92	0	1	0	0	774
ENSMUST00000034607.9	Arcn1	Coding	-0.108	154	-31.91	0	0	1	0	2363
ENSMUST00000094331.4	Nsmce3	Coding	-0.2	161	-31.91	0	1	0	0	5027
ENSMUST00000038096.7	Fn3krp	Coding	-0.319	144	-31.9	1	0	0	0	1528
ENSMUST00000097632.4	Gal3st2c	Coding	-0.165	154	-31.9	1	0	0	0	7622
ENSMUST00000053819.5	Srsf4	Coding	-0.158	159	-31.89	0	1	0	0	3445
ENSMUST00000005532.8	Nid1	Coding	-0.2	164	-31.89	0	1	0	0	3128
ENSMUST00000067752.4	Mettl7a1	Coding	-0.174	158	-31.88	0	1	0	0	1135
ENSMUST00000114792.7	Fkbp5	Coding	-0.237	153	-31.87	1	0	0	0	1950
ENSMUST00000002850.7	Abcc6	Coding	-0.234	143	-31.87	1	0	0	0	5035
ENSMUST00000108633.8	Plscr3	Coding	-0.184	142	-31.86	0	1	0	0	1658
ENSMUST00000044165.13	Itga9	Coding	-0.181	143	-31.86	0	1	0	0	5109
ENSMUST00000114428.2	Rftn2	Coding	-0.145	148	-31.86	0	1	0	0	454
ENSMUST00000197679.4	Il6ra	Coding	-0.158	162	-31.85	0	1	0	0	7102
ENSMUST00000114641.7	Cntnap2	Coding	-0.235	140	-31.85	1	0	0	0	5587
ENSMUST00000098414.4	Svip	Coding	-0.161	150	-31.85	0	0	1	0	2723
ENSMUST00000075693.11	Yipf1	Coding	-0.126	154	-31.85	0	1	0	0	3058
ENSMUST00000206869.1	Ttyh1	Coding	-0.126	154	-31.84	0	0	1	0	411
ENSMUST00000058159.5	Cnrip1	Coding	-0.337	160	-31.84	1	0	0	0	4922
ENSMUST00000025908.6	Kcnk4	Coding	-0.173	143	-31.84	0	1	0	0	293
ENSMUST00000102886.9	Sardh	Coding	-0.242	166	-31.84	0	1	0	0	1126
ENSMUST00000112547.7	4930522L14Rik	Coding	-0.237	171	-31.84	0	1	0	0	475
ENSMUST00000044297.6	Igfbpl1	Coding	-0.114	152	-31.83	0	0	1	0	1921
ENSMUST00000216415.1	Olfr186	Coding	-0.208	171	-31.83	0	1	0	0	1179
ENSMUST00000107801.9	Tead2	Coding	-0.156	150	-31.83	0	0	1	0	691
ENSMUST00000060747.7	Bhlha15	Coding	-0.171	147	-31.83	0	1	0	0	2776
ENSMUST00000171427.7	Grm6	Coding	-0.109	151	-31.82	0	1	0	0	1550
ENSMUST00000109691.3	Rapgef5	Coding	-0.112	162	-31.81	1	0	0	0	4216
ENSMUST00000001155.10	Araf	Coding	-0.419	179	-31.8	1	0	0	0	419
ENSMUST00000072177.13	Nuak2	Coding	-0.226	165	-31.78	0	1	0	0	912
ENSMUST00000020209.15	Ndufa12	Coding	-0.183	146	-31.78	0	1	0	0	719
ENSMUST00000014421.14	Ankrd17	Coding	-0.223	158	-31.78	0	1	0	0	2646
ENSMUST00000112237.1	Adipor1	Coding	-0.343	156	-31.76	1	0	0	0	1690
ENSMUST00000167290.7	Smim7	Coding	-0.453	177	-31.76	1	0	0	0	2606
ENSMUST00000165874.7	Fam78b	Coding	-0.182	159	-31.75	0	1	0	0	4057
ENSMUST00000040151.8	Sapcd1	Coding	-0.178	152	-31.74	0	1	0	0	392
ENSMUST00000066679.6	Shisa6	Coding	-0.355	141	-31.73	1	0	0	0	5747
ENSMUST00000067426.5	Cdkn3	Coding	-0.372	154	-31.73	1	0	0	0	4178
ENSMUST00000062315.5	Tlr6	Coding	-0.175	148	-31.72	0	1	0	0	1224
ENSMUST00000123818.1	Oip5	Coding	-0.256	159	-31.71	0	1	0	0	1828
ENSMUST00000059644.12	Rbm33	Coding	-0.123	147	-31.71	0	1	0	0	5623
ENSMUST00000226583.1	Actl10	Coding	-0.19	164	-31.71	0	1	0	0	106
ENSMUST00000067715.4	Pabpc1l	Coding	-0.446	155	-31.71	1	0	0	0	499
ENSMUST00000043414.11	Dennd3	Coding	-0.174	160	-31.7	0	1	0	0	1326
ENSMUST00000112377.7	Phka2	Coding	-0.406	146	-31.7	1	0	0	0	1320
ENSMUST00000156546.1	Cerk	Coding	-0.103	141	-31.7	0	1	0	0	1237
ENSMUST00000216724.2	Olfr904	Coding	-0.18	143	-31.7	0	1	0	0	4020
ENSMUST00000023159.9	Mgrn1	Coding	-0.23	148	-31.69	1	0	0	0	1287
ENSMUST00000017590.8	C1qtnf1	Coding	-0.121	173	-31.69	0	1	0	0	3431
ENSMUST00000070658.15	Mgrn1	Coding	-0.183	148	-31.69	1	0	0	0	1589
ENSMUST00000112250.4	Cacna1d	Coding	-0.385	143	-31.69	1	0	0	0	2132
ENSMUST00000112586.7	Apobec1	Coding	-0.163	167	-31.68	0	1	0	0	1015
ENSMUST00000023507.12	Gsk3b	Coding	-0.383	166	-31.68	1	0	0	0	5515
ENSMUST00000210129.1	Tti2	Coding	-0.385	169	-31.67	1	0	0	0	2022
ENSMUST00000040090.15	Nubpl	Coding	-0.258	154	-31.67	0	1	0	0	3498
ENSMUST00000002452.7	Ndufa11	Coding	-0.225	144	-31.65	1	0	0	0	2155
ENSMUST00000105808.7	Pla2g2c	Coding	-0.121	142	-31.65	0	0	1	0	2370
ENSMUST00000021668.9	Npc2	Coding	-0.353	162	-31.65	1	0	0	0	2567
ENSMUST00000025093.5	Thumpd2	Coding	-0.133	144	-31.63	0	1	0	0	2324
ENSMUST00000093043.6	Gas8	Coding	-0.183	140	-31.61	0	0	1	0	522
ENSMUST00000048691.5	Ptchd4	Coding	-0.195	154	-31.61	0	1	0	0	17493
ENSMUST00000128119.1	Megf8	Coding	-0.112	151	-31.61	0	1	0	0	3037
ENSMUST00000028517.12	Ola1	Coding	-0.187	155	-31.6	0	1	0	0	2727
ENSMUST00000126879.7	Zfp369	Coding	-0.2	155	-31.59	0	0	1	0	213
ENSMUST00000130216.2	Srsf3	Coding	-0.39	159	-31.58	1	0	0	0	5260
ENSMUST00000214429.1	Olfr714	Coding	-0.243	164	-31.58	0	1	0	0	3019
ENSMUST00000011526.6	Dhdh	Coding	-0.122	165	-31.58	0	1	0	0	4770
ENSMUST00000066597.12	Klhl26	Coding	-0.172	149	-31.57	0	1	0	0	2163
ENSMUST00000069449.6	Rras2	Coding	-0.398	159	-31.57	1	0	0	0	1382
ENSMUST00000041616.14	Pdxk	Coding	-0.113	163	-31.57	1	0	0	0	4057
ENSMUST00000170905.7	Nfatc1	Coding	-0.236	157	-31.57	0	1	0	0	1927
ENSMUST00000090275.4	Gjd2	Coding	-0.177	140	-31.56	0	1	0	0	1428
ENSMUST00000026050.7	Gsto1	Coding	-0.132	141	-31.56	0	1	0	0	389
ENSMUST00000089207.12	Zfp120	Coding	-0.19	162	-31.55	1	0	0	0	2996
ENSMUST00000024905.10	Ralbp1	Coding	-0.251	156	-31.55	1	0	0	0	1532
ENSMUST00000082426.9	Dio1	Coding	-0.484	183	-31.55	1	0	0	0	871
ENSMUST00000101426.10	Tmem176a	Coding	-0.394	162	-31.54	1	0	0	0	2295
ENSMUST00000021077.3	Slc9a3r1	Coding	-0.374	158	-31.54	1	0	0	0	1857
ENSMUST00000169310.9	Atg7	Coding	-0.255	168	-31.54	1	0	0	0	1589
ENSMUST00000016673.5	Il10	Coding	-0.449	156	-31.54	1	0	0	0	707
ENSMUST00000171376.7	Ppt2	Coding	-0.139	164	-31.53	0	1	0	0	680
ENSMUST00000004330.9	Ikbkg	Coding	-0.159	144	-31.53	0	1	0	0	5419
ENSMUST00000037942.10	Ttll7	Coding	-0.102	162	-31.53	0	1	0	0	4258
ENSMUST00000114133.8	Ikbkg	Coding	-0.159	144	-31.53	0	1	0	0	8414
ENSMUST00000114129.8	Ikbkg	Coding	-0.159	144	-31.53	0	1	0	0	747
ENSMUST00000043382.8	4930544G11Rik	Coding	-0.154	147	-31.51	0	1	0	0	650
ENSMUST00000085077.4	Arnt2	Coding	-0.142	153	-31.5	0	1	0	0	3783
ENSMUST00000208232.1	Arnt2	Coding	-0.142	153	-31.5	0	1	0	0	3775
ENSMUST00000103108.7	Wnk4	Coding	-0.181	171	-31.5	0	1	0	0	374
ENSMUST00000025598.9	Keg1	Coding	-0.152	141	-31.49	1	0	0	0	2885
ENSMUST00000021950.14	Dbn1	Coding	-0.159	172	-31.49	0	1	0	0	794
ENSMUST00000058092.7	Mrgprg	Coding	-0.159	154	-31.49	0	1	0	0	794
ENSMUST00000037955.13	Sdr42e1	Coding	-0.385	154	-31.48	1	0	0	0	1327
ENSMUST00000055931.4	Dusp18	Coding	-0.194	147	-31.48	0	1	0	0	3718
ENSMUST00000200910.3	Eno4	Coding	-0.164	142	-31.47	0	1	0	0	678
ENSMUST00000047883.10	Tspan15	Coding	-0.138	146	-31.47	1	0	0	0	2629
ENSMUST00000207889.1	Mical3	Coding	-0.126	165	-31.47	1	0	0	0	2946
ENSMUST00000043915.3	Serpina12	Coding	-0.42	167	-31.46	1	0	0	0	2250
ENSMUST00000070911.3	Apol8	Coding	-0.18	165	-31.46	0	1	0	0	1558
ENSMUST00000030922.14	Prkcz	Coding	-0.323	148	-31.46	1	0	0	0	723
ENSMUST00000211933.1	Alkbh8	Coding	-0.166	173	-31.46	0	1	0	0	5555
ENSMUST00000103178.10	Prkcz	Coding	-0.323	148	-31.46	1	0	0	0	2326
ENSMUST00000105342.7	Tcf3	Coding	-0.408	149	-31.45	1	0	0	0	585
ENSMUST00000050776.8	Barhl1	Coding	-0.303	143	-31.44	0	1	0	0	1949
ENSMUST00000004673.14	Ndrg2	Coding	-0.18	146	-31.44	0	1	0	0	2492
ENSMUST00000034734.8	Dyx1c1	Coding	-0.152	151	-31.43	0	1	0	0	1245
ENSMUST00000032376.5	Lmcd1	Coding	-0.352	149	-31.42	1	0	0	0	459
ENSMUST00000124516.7	Myh1	Coding	-0.198	141	-31.42	0	0	1	0	1335
ENSMUST00000025833.6	Papss2	Coding	-0.221	172	-31.42	0	1	0	0	2511
ENSMUST00000172164.9	Slc7a4	Coding	-0.218	142	-31.42	0	1	0	0	1565
ENSMUST00000054173.3	Phospho1	Coding	-0.421	166	-31.41	1	0	0	0	831
ENSMUST00000132676.7	Pgs1	Coding	-0.127	140	-31.41	0	1	0	0	630
ENSMUST00000100514.2	Gpr146	Coding	-0.246	167	-31.41	1	0	0	0	2968
ENSMUST00000033121.6	Nomo1	Coding	-0.151	157	-31.4	0	1	0	0	791
ENSMUST00000004614.14	Zfp110	Coding	-0.199	143	-31.4	0	0	1	0	659
ENSMUST00000176287.1	Mettl7a2	Coding	-0.179	152	-31.4	0	1	0	0	1075
ENSMUST00000029422.13	Shox2	Coding	-0.111	149	-31.4	0	1	0	0	1868
ENSMUST00000060783.6	Zfp768	Coding	-0.1	151	-31.4	0	1	0	0	3890
ENSMUST00000088896.9	Tmcc1	Coding	-0.207	142	-31.4	0	1	0	0	3472
ENSMUST00000113078.7	Fbxw2	Coding	-0.187	145	-31.39	0	1	0	0	373
ENSMUST00000091020.9	Fbxw2	Coding	-0.187	145	-31.39	0	1	0	0	372
ENSMUST00000131656.1	Coa7	Coding	-0.114	166	-31.39	0	1	0	0	4939
ENSMUST00000113080.8	Fbxw2	Coding	-0.187	145	-31.39	0	1	0	0	370
ENSMUST00000033342.6	Eif3f	Coding	-0.35	146	-31.38	1	0	0	0	2534
ENSMUST00000010348.6	Fdx1l	Coding	-0.456	167	-31.38	1	0	0	0	258
ENSMUST00000033149.4	Cpxm2	Coding	-0.109	140	-31.38	0	1	0	0	3791
ENSMUST00000063444.2	Rasgef1c	Coding	-0.372	142	-31.37	1	0	0	0	1475
ENSMUST00000089027.2	Tm9sf4	Coding	-0.164	153	-31.37	1	0	0	0	1710
ENSMUST00000030757.9	Fbxo42	Coding	-0.2	157	-31.36	0	1	0	0	3506
ENSMUST00000098789.4	Zc3h4	Coding	-0.154	140	-31.36	0	1	0	0	2186
ENSMUST00000228399.1	Vmn1r181	Coding	-0.372	141	-31.36	1	0	0	0	3113
ENSMUST00000065887.13	Kif1bp	Coding	-0.16	141	-31.35	0	1	0	0	544
ENSMUST00000047903.9	Colgalt1	Coding	-0.273	166	-31.35	0	1	0	0	3054
ENSMUST00000224905.1	Slc35b2	Coding	-0.224	157	-31.34	0	1	0	0	426
ENSMUST00000113862.7	Kcnj15	Coding	-0.262	153	-31.33	0	1	0	0	3482
ENSMUST00000113855.7	Kcnj15	Coding	-0.262	153	-31.33	0	1	0	0	3482
ENSMUST00000037154.13	Kcnj15	Coding	-0.262	153	-31.33	0	1	0	0	3482
ENSMUST00000107363.2	Kcnh4	Coding	-0.413	142	-31.33	1	0	0	0	554
ENSMUST00000113859.7	Kcnj15	Coding	-0.262	153	-31.33	0	1	0	0	3482
ENSMUST00000052939.2	Camk2n2	Coding	-0.26	140	-31.32	1	0	0	0	958
ENSMUST00000215671.1	Olfr1391	Coding	-0.191	163	-31.32	0	1	0	0	1462
ENSMUST00000230616.1	Sec14l5	Coding	-0.169	162	-31.31	0	1	0	0	3521
ENSMUST00000000199.7	Ncs1	Coding	-0.124	153	-31.31	0	1	0	0	3724
ENSMUST00000179163.2	Mlst8	Coding	-0.219	150	-31.29	0	1	0	0	2282
ENSMUST00000073418.12	Plec	Coding	-0.29	140	-31.29	1	0	0	0	1196
ENSMUST00000095035.2	Zbtb43	Coding	-0.187	153	-31.29	1	0	0	0	3410
ENSMUST00000009727.11	Syngr1	Coding	-0.145	145	-31.29	0	1	0	0	5256
ENSMUST00000166497.8	Abhd6	Coding	-0.3	161	-31.28	1	0	0	0	6066
ENSMUST00000070203.13	Sh3tc1	Coding	-0.275	164	-31.28	1	0	0	0	1569
ENSMUST00000057169.4	Emilin3	Coding	-0.404	157	-31.27	1	0	0	0	1113
ENSMUST00000038406.6	Akr1b8	Coding	-0.454	164	-31.27	1	0	0	0	295
ENSMUST00000073252.8	Chrnd	Coding	-0.159	159	-31.26	0	1	0	0	1308
ENSMUST00000168846.2	Prkag1	Coding	-0.299	147	-31.26	0	1	0	0	1085
ENSMUST00000106803.8	Fyb2	Coding	-0.387	175	-31.26	1	0	0	0	1003
ENSMUST00000073892.5	Fxyd7	Coding	-0.307	141	-31.25	1	0	0	0	367
ENSMUST00000038014.10	Dnajc16	Coding	-0.198	142	-31.25	0	1	0	0	3354
ENSMUST00000165308.7	1600014C10Rik	Coding	-0.421	165	-31.25	1	0	0	0	2600
ENSMUST00000178876.7	1600014C10Rik	Coding	-0.376	165	-31.25	1	0	0	0	2773
ENSMUST00000109367.9	Slpi	Coding	-0.248	158	-31.24	0	1	0	0	251
ENSMUST00000102600.3	Fndc5	Coding	-0.203	161	-31.23	1	0	0	0	2053
ENSMUST00000033310.8	Mki67	Coding	-0.423	167	-31.23	1	0	0	0	323
ENSMUST00000033950.6	Gins4	Coding	-0.178	153	-31.23	0	1	0	0	1883
ENSMUST00000117276.9	Slc39a3	Coding	-0.182	149	-31.22	0	1	0	0	2421
ENSMUST00000106437.1	Hs3st4	Coding	-0.271	140	-31.22	1	0	0	0	1527
ENSMUST00000070139.7	Cndp1	Coding	-0.126	141	-31.21	0	1	0	0	1096
ENSMUST00000089673.9	Astl	Coding	-0.104	143	-31.2	0	1	0	0	876
ENSMUST00000165413.8	Stk35	Coding	-0.147	166	-31.2	0	1	0	0	4546
ENSMUST00000045224.13	Acer2	Coding	-0.2	163	-31.2	0	1	0	0	3317
ENSMUST00000128353.7	Ankrd9	Coding	-0.229	153	-31.2	1	0	0	0	5213
ENSMUST00000166282.2	Stk35	Coding	-0.163	166	-31.2	0	1	0	0	4437
ENSMUST00000046049.13	Fmo1	Coding	-0.376	146	-31.19	1	0	0	0	2079
ENSMUST00000212520.1	Capn15	Coding	-0.294	140	-31.18	1	0	0	0	1186
ENSMUST00000213685.1	Olfr728	Coding	-0.303	145	-31.18	0	1	0	0	5944
ENSMUST00000111997.1	Tmem233	Coding	-0.229	169	-31.18	1	0	0	0	2433
ENSMUST00000018568.3	Drg2	Coding	-0.223	151	-31.18	0	1	0	0	610
ENSMUST00000096753.3	Hnrnpul2	Coding	-0.305	140	-31.17	1	0	0	0	3743
ENSMUST00000163764.7	Jade1	Coding	-0.202	143	-31.17	0	1	0	0	2855
ENSMUST00000004686.12	Pex11g	Coding	-0.159	142	-31.16	0	1	0	0	2092
ENSMUST00000037141.8	Setd7	Coding	-0.486	179	-31.16	1	0	0	0	5989
ENSMUST00000145152.7	Diablo	Coding	-0.272	159	-31.15	0	1	0	0	2098
ENSMUST00000090174.10	Zfyve19	Coding	-0.21	141	-31.15	0	1	0	0	343
ENSMUST00000139582.8	Usp35	Coding	-0.1	149	-31.15	0	1	0	0	952
ENSMUST00000115716.8	Psd2	Coding	-0.392	149	-31.15	1	0	0	0	1864
ENSMUST00000074619.5	Xlr3a	Coding	-0.207	147	-31.14	0	0	1	0	833
ENSMUST00000018466.3	Tomm34	Coding	-0.177	149	-31.13	0	1	0	0	863
ENSMUST00000161490.7	Prkg2	Coding	-0.376	161	-31.13	1	0	0	0	2237
ENSMUST00000026494.13	Rnf165	Coding	-0.234	163	-31.12	1	0	0	0	6222
ENSMUST00000107032.2	Arhgef17	Coding	-0.183	148	-31.11	0	1	0	0	3661
ENSMUST00000087978.4	S1pr3	Coding	-0.149	146	-31.1	0	1	0	0	2876
ENSMUST00000106454.7	H3f3b	Coding	-0.18	153	-31.1	0	1	0	0	4913
ENSMUST00000052438.7	Cyb5r2	Coding	-0.164	173	-31.1	0	1	0	0	1777
ENSMUST00000061260.7	Fat4	Coding	-0.414	140	-31.09	1	0	0	0	1149
ENSMUST00000093552.11	Tomm40	Coding	-0.105	140	-31.09	0	1	0	0	405
ENSMUST00000040008.3	Ube2r2	Coding	-0.107	147	-31.09	0	0	1	0	2584
ENSMUST00000032555.9	Tomm40	Coding	-0.105	140	-31.09	0	1	0	0	389
ENSMUST00000020420.8	Ap3d1	Coding	-0.119	145	-31.08	0	0	1	0	933
ENSMUST00000163892.7	4930523C07Rik	Coding	-0.13	170	-31.08	0	1	0	0	5296
ENSMUST00000005057.6	Thop1	Coding	-0.15	156	-31.07	0	1	0	0	1442
ENSMUST00000020283.4	H2afy2	Coding	-0.276	166	-31.07	0	1	0	0	658
ENSMUST00000210568.3	Olfr17	Coding	-0.287	143	-31.06	0	1	0	0	1394
ENSMUST00000016640.7	Cd274	Coding	-0.151	150	-31.06	0	0	1	0	2683
ENSMUST00000025515.6	Tmx3	Coding	-0.147	150	-31.06	0	1	0	0	3417
ENSMUST00000053434.14	Trim26	Coding	-0.28	142	-31.06	1	0	0	0	1298
ENSMUST00000045674.3	Plpp6	Coding	-0.15	172	-31.06	0	1	0	0	1932
ENSMUST00000040117.14	Secisbp2	Coding	-0.166	159	-31.05	0	1	0	0	2147
ENSMUST00000166355.2	Vmn2r74	Coding	-0.121	162	-31.05	1	0	0	0	7253
ENSMUST00000030763.12	Cdk14	Coding	-0.185	165	-31.05	0	1	0	0	3369
ENSMUST00000175898.3	Six3	Coding	-0.154	141	-31.05	0	1	0	0	1303
ENSMUST00000227843.1	Nudcd1	Coding	-0.152	145	-31.04	0	1	0	0	3231
ENSMUST00000005826.8	Cs	Coding	-0.318	142	-31.03	1	0	0	0	1365
ENSMUST00000092639.11	Lama2	Coding	-0.233	157	-31.02	0	1	0	0	1698
ENSMUST00000138166.7	Bbx	Coding	-0.445	161	-31.02	1	0	0	0	5715
ENSMUST00000020362.2	Kcnmb1	Coding	-0.188	143	-31.02	1	0	0	0	3280
ENSMUST00000195905.4	Frrs1	Coding	-0.329	143	-31.02	1	0	0	0	5016
ENSMUST00000026013.5	Maoa	Coding	-0.113	146	-31.01	0	1	0	0	2443
ENSMUST00000112498.2	Crim1	Coding	-0.265	141	-31.01	1	0	0	0	2459
ENSMUST00000016323.10	Camk1g	Coding	-0.131	166	-31	0	1	0	0	879
ENSMUST00000034296.14	Pik3r2	Coding	-0.236	153	-31	1	0	0	0	1141
ENSMUST00000026225.14	Sema4g	Coding	-0.218	167	-30.99	0	1	0	0	1400
ENSMUST00000007757.14	Tgfbr1	Coding	-0.185	141	-30.99	1	0	0	0	4154
ENSMUST00000022705.6	Med4	Coding	-0.197	163	-30.99	0	1	0	0	790
ENSMUST00000169324.7	Pogk	Coding	-0.354	173	-30.99	1	0	0	0	5086
ENSMUST00000066489.12	P3h4	Coding	-0.187	164	-30.99	0	1	0	0	1001
ENSMUST00000056914.6	Bend7	Coding	-0.227	146	-30.99	1	0	0	0	2209
ENSMUST00000214321.1	Olfr1361	Coding	-0.164	145	-30.98	0	1	0	0	1488
ENSMUST00000210616.1	Letm2	Coding	-0.106	153	-30.97	0	1	0	0	2044
ENSMUST00000095749.4	Mfsd4b3	Coding	-0.109	163	-30.97	0	1	0	0	2645
ENSMUST00000168818.1	C5ar1	Coding	-0.241	144	-30.97	0	1	0	0	1293
ENSMUST00000032761.7	Pex11a	Coding	-0.203	174	-30.96	0	1	0	0	2839
ENSMUST00000046864.13	Vav3	Coding	-0.251	157	-30.96	0	1	0	0	2089
ENSMUST00000033979.5	Star	Coding	-0.191	144	-30.96	1	0	0	0	3096
ENSMUST00000153360.7	Ino80c	Coding	-0.197	164	-30.96	0	1	0	0	1772
ENSMUST00000001115.15	Grk6	Coding	-0.166	142	-30.93	0	1	0	0	4073
ENSMUST00000066587.11	Acox1	Coding	-0.164	146	-30.93	0	1	0	0	3617
ENSMUST00000165630.2	Tom1	Coding	-0.155	142	-30.93	0	1	0	0	717
ENSMUST00000029632.6	Lrat	Coding	-0.332	170	-30.91	1	0	0	0	5369
ENSMUST00000039784.11	Acaa1a	Coding	-0.218	159	-30.91	0	1	0	0	5126
ENSMUST00000171686.8	Rpp40	Coding	-0.372	154	-30.91	1	0	0	0	3259
ENSMUST00000007444.13	Strada	Coding	-0.379	156	-30.9	1	0	0	0	1127
ENSMUST00000056649.12	Gas2l1	Coding	-0.156	149	-30.9	0	0	1	0	561
ENSMUST00000071876.12	Cdpf1	Coding	-0.171	148	-30.9	0	1	0	0	3550
ENSMUST00000046587.7	Scamp5	Coding	-0.108	140	-30.88	0	1	0	0	2353
ENSMUST00000060441.6	Pik3r6	Coding	-0.421	151	-30.88	1	0	0	0	654
ENSMUST00000110865.1	Adap1	Coding	-0.227	144	-30.87	1	0	0	0	1172
ENSMUST00000006853.10	P4htm	Coding	-0.13	143	-30.87	0	1	0	0	270
ENSMUST00000024866.5	Xdh	Coding	-0.13	160	-30.86	0	1	0	0	3602
ENSMUST00000049091.8	Cox10	Coding	-0.105	144	-30.86	0	1	0	0	1495
ENSMUST00000037788.5	Pomt2	Coding	-0.214	140	-30.86	0	1	0	0	2328
ENSMUST00000065398.12	Nup214	Coding	-0.296	148	-30.86	1	0	0	0	1823
ENSMUST00000008350.15	Cers4	Coding	-0.345	144	-30.84	1	0	0	0	7920
ENSMUST00000022925.9	Eif3h	Coding	-0.228	149	-30.84	0	1	0	0	3040
ENSMUST00000020911.13	Sdc1	Coding	-0.155	143	-30.83	0	0	1	0	4082
ENSMUST00000101638.3	Limk2	Coding	-0.34	145	-30.82	1	0	0	0	1484
ENSMUST00000090302.5	Erc2	Coding	-0.186	154	-30.82	1	0	0	0	2770
ENSMUST00000210135.1	Erc2	Coding	-0.132	154	-30.82	1	0	0	0	2972
ENSMUST00000210924.1	Erc2	Coding	-0.132	154	-30.82	1	0	0	0	2972
ENSMUST00000072206.13	Poc1a	Coding	-0.112	141	-30.81	0	1	0	0	741
ENSMUST00000030872.11	Orc5	Coding	-0.215	154	-30.81	0	1	0	0	997
ENSMUST00000159973.2	Speer4e	Coding	-0.182	155	-30.8	0	1	0	0	812
ENSMUST00000001792.11	Il16	Coding	-0.223	148	-30.8	0	0	1	0	1056
ENSMUST00000173494.3	Ak9	Coding	-0.119	148	-30.8	0	1	0	0	1246
ENSMUST00000039597.13	Clec18a	Coding	-0.165	145	-30.8	0	1	0	0	393
ENSMUST00000064190.12	Rai1	Coding	-0.3	140	-30.79	1	0	0	0	1150
ENSMUST00000084488.4	Dock1	Coding	-0.233	147	-30.79	0	1	0	0	4855
ENSMUST00000044019.15	Slc41a3	Coding	-0.378	147	-30.79	1	0	0	0	631
ENSMUST00000215781.1	Olfr1212	Coding	-0.293	173	-30.79	0	1	0	0	1910
ENSMUST00000109685.7	Itch	Coding	-0.419	159	-30.78	1	0	0	0	2387
ENSMUST00000184945.7	Nav2	Coding	-0.152	160	-30.77	0	1	0	0	3269
ENSMUST00000021297.5	Lsm12	Coding	-0.163	146	-30.77	0	1	0	0	1578
ENSMUST00000023151.5	Bcl6	Coding	-0.203	173	-30.77	0	1	0	0	4817
ENSMUST00000027498.13	Stk25	Coding	-0.41	157	-30.76	1	0	0	0	2740
ENSMUST00000167861.7	Cuedc2	Coding	-0.161	140	-30.76	0	1	0	0	878
ENSMUST00000109485.8	Ralgapb	Coding	-0.205	144	-30.76	1	0	0	0	2002
ENSMUST00000180100.1	Gm10097	Coding	-0.148	155	-30.75	0	1	0	0	2465
ENSMUST00000102501.9	Vps39	Coding	-0.444	161	-30.75	1	0	0	0	1573
ENSMUST00000044804.7	Cdsn	Coding	-0.186	148	-30.75	0	1	0	0	924
ENSMUST00000113161.8	Rab3il1	Coding	-0.19	173	-30.74	0	1	0	0	917
ENSMUST00000043829.10	Slc35e2	Coding	-0.371	156	-30.73	1	0	0	0	1341
ENSMUST00000033040.11	Pak1	Coding	-0.297	143	-30.73	1	0	0	0	1199
ENSMUST00000214909.2	Olfr348	Coding	-0.332	157	-30.73	1	0	0	0	2530
ENSMUST00000043805.14	Foxred1	Coding	-0.422	147	-30.73	1	0	0	0	661
ENSMUST00000228389.1	Vmn1r216	Coding	-0.378	155	-30.73	1	0	0	0	8687
ENSMUST00000105608.8	Slc35e2	Coding	-0.291	156	-30.73	1	0	0	0	5175
ENSMUST00000106153.8	Ssx2ip	Coding	-0.115	140	-30.72	0	1	0	0	5318
ENSMUST00000099060.1	Gcnt7	Coding	-0.203	144	-30.72	0	0	1	0	751
ENSMUST00000032422.5	Creld1	Coding	-0.318	143	-30.72	1	0	0	0	465
ENSMUST00000185502.6	Spock1	Coding	-0.199	169	-30.71	0	1	0	0	3205
ENSMUST00000027425.15	Itm2c	Coding	-0.209	148	-30.7	0	1	0	0	1064
ENSMUST00000123434.2	Pirt	Coding	-0.27	146	-30.7	1	0	0	0	3609
ENSMUST00000100505.2	Brat1	Coding	-0.279	140	-30.69	1	0	0	0	782
ENSMUST00000049385.13	Eif1	Coding	-0.191	172	-30.69	0	1	0	0	747
ENSMUST00000065539.4	Dand5	Coding	-0.212	142	-30.69	0	1	0	0	888
ENSMUST00000092058.3	Rdh16f2	Coding	-0.293	169	-30.68	0	1	0	0	4141
ENSMUST00000093772.3	Zfp651	Coding	-0.196	143	-30.67	1	0	0	0	3973
ENSMUST00000044423.3	Brip1	Coding	-0.113	148	-30.66	0	1	0	0	3295
ENSMUST00000018816.13	Copz2	Coding	-0.368	146	-30.65	1	0	0	0	293
ENSMUST00000095342.9	H2-Ob	Coding	-0.254	141	-30.65	0	1	0	0	5185
ENSMUST00000164826.7	Card10	Coding	-0.114	145	-30.64	0	1	0	0	1471
ENSMUST00000084535.5	Amer1	Coding	-0.122	147	-30.64	1	0	0	0	4798
ENSMUST00000022135.14	Ak6	Coding	-0.208	152	-30.63	0	1	0	0	405
ENSMUST00000026550.13	Inpp5a	Coding	-0.14	144	-30.62	0	1	0	0	1225
ENSMUST00000060125.6	Scn4b	Coding	-0.208	144	-30.62	1	0	0	0	3648
ENSMUST00000084881.4	Crtap	Coding	-0.226	161	-30.62	0	1	0	0	2016
ENSMUST00000106650.8	Rab3b	Coding	-0.123	140	-30.62	0	1	0	0	2511
ENSMUST00000183952.1	Tmem185b	Coding	-0.148	144	-30.61	0	0	1	0	1420
ENSMUST00000037048.8	Mmd2	Coding	-0.246	153	-30.61	1	0	0	0	2373
ENSMUST00000107906.5	Kcnc3	Coding	-0.165	164	-30.61	0	1	0	0	2749
ENSMUST00000029092.12	Arfgap1	Coding	-0.105	141	-30.61	0	0	1	0	4288
ENSMUST00000033634.4	Acsl4	Coding	-0.288	177	-30.61	1	0	0	0	2684
ENSMUST00000054835.14	Ercc8	Coding	-0.126	156	-30.61	0	1	0	0	5160
ENSMUST00000047405.8	Nckap1l	Coding	-0.379	146	-30.61	1	0	0	0	1265
ENSMUST00000077200.3	Pak7	Coding	-0.251	152	-30.6	0	1	0	0	1324
ENSMUST00000035264.8	Pak7	Coding	-0.251	152	-30.6	0	1	0	0	2133
ENSMUST00000225920.1	Pcgf5	Coding	-0.164	172	-30.59	0	1	0	0	5302
ENSMUST00000071267.13	Pcgf5	Coding	-0.164	172	-30.59	0	1	0	0	5360
ENSMUST00000102911.9	Slc44a1	Coding	-0.223	167	-30.58	0	1	0	0	869
ENSMUST00000105373.7	Arhgap45	Coding	-0.171	141	-30.58	0	0	1	0	421
ENSMUST00000159584.2	Nwd2	Coding	-0.261	143	-30.58	1	0	0	0	2243
ENSMUST00000040188.14	Ska1	Coding	-0.137	142	-30.56	0	1	0	0	1608
ENSMUST00000016901.4	Ttll12	Coding	-0.316	155	-30.56	1	0	0	0	2262
ENSMUST00000099172.4	Kif5a	Coding	-0.141	164	-30.55	0	1	0	0	2761
ENSMUST00000046404.7	Ubr7	Coding	-0.147	156	-30.55	0	0	1	0	1919
ENSMUST00000213283.1	Olfr1204	Coding	-0.102	160	-30.55	0	1	0	0	5039
ENSMUST00000101150.8	Zkscan17	Coding	-0.125	146	-30.55	0	1	0	0	1546
ENSMUST00000021940.7	Lman2	Coding	-0.195	141	-30.55	0	1	0	0	3784
ENSMUST00000074628.12	Wbp2	Coding	-0.315	149	-30.54	1	0	0	0	981
ENSMUST00000055559.7	Ccdc126	Coding	-0.236	160	-30.54	1	0	0	0	1572
ENSMUST00000062000.5	Foxo4	Coding	-0.162	143	-30.54	0	1	0	0	1351
ENSMUST00000006900.6	Acot13	Coding	-0.118	162	-30.54	0	1	0	0	5152
ENSMUST00000171688.8	Ang	Coding	-0.112	156	-30.53	0	1	0	0	2215
ENSMUST00000004968.10	Plod3	Coding	-0.279	173	-30.53	1	0	0	0	4132
ENSMUST00000024056.9	Ube2j2	Coding	-0.111	158	-30.53	0	1	0	0	2239
ENSMUST00000204285.2	Zfp964	Coding	-0.161	162	-30.53	0	1	0	0	2812
ENSMUST00000105895.1	LTO1	Coding	-0.391	148	-30.52	1	0	0	0	3217
ENSMUST00000075221.2	Osm	Coding	-0.241	159	-30.52	0	1	0	0	1017
ENSMUST00000034960.13	Dpp8	Coding	-0.162	159	-30.52	0	1	0	0	3672
ENSMUST00000219033.1	Adamts4	Coding	-0.256	144	-30.52	0	1	0	0	1458
ENSMUST00000074187.12	Tnnt3	Coding	-0.181	146	-30.52	0	1	0	0	178
ENSMUST00000098143.10	Nfx1	Coding	-0.2	161	-30.52	0	1	0	0	3882
ENSMUST00000117394.1	Taok2	Coding	-0.114	142	-30.51	0	1	0	0	432
ENSMUST00000090541.11	Atp5g1	Coding	-0.114	154	-30.5	1	0	0	0	4252
ENSMUST00000103186.10	Cltc	Coding	-0.162	152	-30.5	0	1	0	0	4001
ENSMUST00000028299.10	1700019N19Rik	Coding	-0.144	150	-30.5	1	0	0	0	4615
ENSMUST00000076270.12	Rabep1	Coding	-0.19	167	-30.5	0	1	0	0	2747
ENSMUST00000109957.2	Serpina3j	Coding	-0.217	140	-30.5	0	0	1	0	875
ENSMUST00000093162.3	Atxn1l	Coding	-0.194	144	-30.5	1	0	0	0	5114
ENSMUST00000046963.9	Map2k4	Coding	-0.237	164	-30.49	1	0	0	0	2451
ENSMUST00000110559.2	Lyst	Coding	-0.106	147	-30.49	0	1	0	0	1652
ENSMUST00000033545.5	Rab39b	Coding	-0.109	146	-30.49	0	0	1	0	2536
ENSMUST00000026252.13	Ldb1	Coding	-0.418	140	-30.48	1	0	0	0	422
ENSMUST00000100544.10	Agfg2	Coding	-0.121	140	-30.48	0	1	0	0	1284
ENSMUST00000156585.7	Ldb1	Coding	-0.418	140	-30.48	1	0	0	0	422
ENSMUST00000037687.7	Tmem35a	Coding	-0.357	167	-30.48	1	0	0	0	1129
ENSMUST00000073124.8	Zfp746	Coding	-0.121	151	-30.47	0	1	0	0	1457
ENSMUST00000100635.4	Fam84b	Coding	-0.211	154	-30.47	1	0	0	0	3987
ENSMUST00000185383.1	Kcnq1	Coding	-0.118	145	-30.47	0	0	1	0	4914
ENSMUST00000050709.3	Dok7	Coding	-0.197	149	-30.46	0	1	0	0	713
ENSMUST00000020461.14	Nfic	Coding	-0.157	144	-30.45	0	1	0	0	4912
ENSMUST00000105321.9	Nfic	Coding	-0.163	144	-30.45	0	1	0	0	4871
ENSMUST00000099376.10	Wbp1l	Coding	-0.222	165	-30.45	0	1	0	0	2663
ENSMUST00000117966.1	Nfic	Coding	-0.161	144	-30.45	0	1	0	0	145
ENSMUST00000036473.15	Pomt1	Coding	-0.145	164	-30.45	0	1	0	0	561
ENSMUST00000049185.5	Ybey	Coding	-0.398	160	-30.45	1	0	0	0	3666
ENSMUST00000039796.13	Gucd1	Coding	-0.173	158	-30.44	1	0	0	0	2595
ENSMUST00000129269.7	Stag1	Coding	-0.32	144	-30.44	1	0	0	0	1987
ENSMUST00000146905.1	Arl4a	Coding	-0.18	154	-30.44	1	0	0	0	2873
ENSMUST00000014065.15	Clip3	Coding	-0.139	140	-30.44	0	1	0	0	1507
ENSMUST00000050567.10	1700019D03Rik	Coding	-0.141	161	-30.43	0	1	0	0	4100
ENSMUST00000040487.3	Rsad1	Coding	-0.23	162	-30.42	0	1	0	0	2732
ENSMUST00000079611.12	Frg2f1	Coding	-0.164	159	-30.42	1	0	0	0	5112
ENSMUST00000020378.4	Best3	Coding	-0.286	174	-30.42	0	1	0	0	4926
ENSMUST00000107865.8	Tmem8b	Coding	-0.34	162	-30.41	1	0	0	0	4212
ENSMUST00000022235.5	Htr1a	Coding	-0.147	145	-30.41	1	0	0	0	2614
ENSMUST00000004784.10	Cnn2	Coding	-0.167	151	-30.41	0	1	0	0	1448
ENSMUST00000038532.1	Mc3r	Coding	-0.195	146	-30.4	0	1	0	0	1283
ENSMUST00000038379.3	Cpsf7	Coding	-0.17	160	-30.4	0	1	0	0	2058
ENSMUST00000102695.3	Nt5m	Coding	-0.303	148	-30.4	1	0	0	0	5022
ENSMUST00000019076.9	Map2k3	Coding	-0.144	143	-30.4	0	0	1	0	5370
ENSMUST00000220279.1	Cradd	Coding	-0.323	147	-30.39	1	0	0	0	931
ENSMUST00000053594.6	Cradd	Coding	-0.24	147	-30.39	1	0	0	0	1685
ENSMUST00000216633.1	Olfr55	Coding	-0.107	148	-30.38	0	1	0	0	3390
ENSMUST00000111233.7	Limk1	Coding	-0.117	140	-30.37	0	1	0	0	1183
ENSMUST00000066936.8	Gpsm1	Coding	-0.147	145	-30.37	0	1	0	0	1239
ENSMUST00000091459.11	Fam172a	Coding	-0.124	157	-30.37	0	0	1	0	2580
ENSMUST00000066889.12	Gpsm1	Coding	-0.149	145	-30.37	0	1	0	0	1224
ENSMUST00000015137.9	Limk1	Coding	-0.117	140	-30.37	0	1	0	0	1189
ENSMUST00000040112.3	Acp7	Coding	-0.373	142	-30.37	1	0	0	0	306
ENSMUST00000217845.2	Olfr1293-ps	Coding	-0.135	151	-30.36	0	1	0	0	2545
ENSMUST00000034427.11	Adat1	Coding	-0.149	143	-30.36	1	0	0	0	4279
ENSMUST00000031859.13	Trim24	Coding	-0.219	147	-30.36	1	0	0	0	6646
ENSMUST00000059362.2	Synb	Coding	-0.294	151	-30.35	1	0	0	0	1603
ENSMUST00000066461.3	Gm9922	Coding	-0.222	151	-30.35	0	1	0	0	1781
ENSMUST00000032824.9	Psmc4	Coding	-0.135	145	-30.35	0	1	0	0	1161
ENSMUST00000229028.1	St3gal1	Coding	-0.27	141	-30.34	1	0	0	0	3782
ENSMUST00000071430.6	2310039H08Rik	Coding	-0.169	145	-30.34	0	1	0	0	2212
ENSMUST00000130491.2	Cebpg	Coding	-0.216	148	-30.34	0	1	0	0	4030
ENSMUST00000035055.14	Map4	Coding	-0.179	149	-30.34	0	1	0	0	2209
ENSMUST00000006380.4	Fam131c	Coding	-0.212	167	-30.33	0	1	0	0	536
ENSMUST00000003451.10	Rnd1	Coding	-0.155	142	-30.32	0	0	1	0	1392
ENSMUST00000084852.12	Numa1	Coding	-0.287	163	-30.31	0	1	0	0	942
ENSMUST00000028780.3	Chac1	Coding	-0.169	141	-30.31	0	1	0	0	794
ENSMUST00000064924.5	Espl1	Coding	-0.276	145	-30.3	0	1	0	0	1061
ENSMUST00000033483.4	Ccdc22	Coding	-0.178	143	-30.29	0	1	0	0	250
ENSMUST00000053020.7	Neurl1b	Coding	-0.149	144	-30.29	0	0	1	0	4985
ENSMUST00000033419.12	Dock11	Coding	-0.211	143	-30.29	0	1	0	0	4662
ENSMUST00000021056.7	Scn4a	Coding	-0.197	144	-30.28	0	1	0	0	2136
ENSMUST00000209141.1	Supt5	Coding	-0.221	156	-30.28	0	1	0	0	226
ENSMUST00000003527.9	Supt5	Coding	-0.221	156	-30.28	0	1	0	0	235
ENSMUST00000023359.12	Nde1	Coding	-0.158	167	-30.27	0	1	0	0	1462
ENSMUST00000172306.2	Dusp7	Coding	-0.146	160	-30.27	0	1	0	0	1778
ENSMUST00000064391.11	Cpne8	Coding	-0.471	156	-30.27	1	0	0	0	1506
ENSMUST00000094769.12	9930104L06Rik	Coding	-0.11	162	-30.27	0	1	0	0	1994
ENSMUST00000009435.11	Pttg1ip	Coding	-0.17	143	-30.26	0	1	0	0	2184
ENSMUST00000001927.11	Ltbp1	Coding	-0.142	170	-30.26	0	1	0	0	2781
ENSMUST00000042081.8	C3ar1	Coding	-0.129	154	-30.26	0	1	0	0	3397
ENSMUST00000022100.6	Slc6a3	Coding	-0.217	162	-30.25	0	1	0	0	1439
ENSMUST00000020820.1	Mrpl22	Coding	-0.253	176	-30.25	0	1	0	0	2149
ENSMUST00000109838.9	Ntrk2	Coding	-0.178	152	-30.25	1	0	0	0	4971
ENSMUST00000057026.9	Slc25a47	Coding	-0.197	152	-30.24	0	0	1	0	596
ENSMUST00000112686.7	Cecr2	Coding	-0.194	150	-30.24	0	1	0	0	4787
ENSMUST00000071585.9	Oprl1	Coding	-0.23	151	-30.24	0	1	0	0	1648
ENSMUST00000169234.2	Retn	Coding	-0.194	147	-30.24	0	1	0	0	2260
ENSMUST00000216445.1	Olfr1226	Coding	-0.147	145	-30.22	0	1	0	0	2702
ENSMUST00000033263.5	Umod	Coding	-0.111	149	-30.22	0	0	1	0	1882
ENSMUST00000061328.5	Sowahb	Coding	-0.136	142	-30.22	0	1	0	0	1585
[truncated: 2,259 more rows]
